# Supplementary material for: Weighted Gene Co-expression Network Analysis Identifies Crucial Genes Mediating Progression of Carotid Plaque
Source: Front Physiol. 2021 Feb 5;12:601952. doi: 10.3389/fphys.2021.601952 (PMC7894049; doi:10.3389/fphys.2021.601952)
Supplement: Supplementary Table 1 — DEGs of training set under the threshold of adjusted p < 0.05. [file Table_1.XLSX]

## Sheet: Sheet1
Table S1. DEGs of training set under the threshold of adjusted p<0.05
DEG	logFC	AveExpr	t	P.Value	adj.P.Val	B
PARVG	1.2168	4.93347	12.6456	8.69321e-19	1.47115e-14	32.3254
VAV1	1.30362	4.23743	12.297	3.01216e-18	2.54874e-14	31.1217
SASH3	1.31845	4.53175	11.8547	1.4902e-17	8.4062e-14	29.5709
SLAMF8	1.83698	4.67118	11.6284	3.40851e-17	1.36008e-13	28.7674
TMEM35	-1.29241	3.26493	-11.5836	4.01844e-17	1.36008e-13	28.6075
ITGB2	1.87236	6.40853	11.4834	5.81264e-17	1.42622e-13	28.2488
MYO1G	1.18303	4.26293	11.4435	6.73392e-17	1.42622e-13	28.1058
CTSB	1.83772	9.94655	11.4432	6.74214e-17	1.42622e-13	28.1046
PLXND1	0.948277	6.77978	11.397	7.99614e-17	1.50354e-13	27.9388
ADAP2	1.36382	6.15392	11.3324	1.0157e-16	1.71887e-13	27.7062
LAIR1	1.45799	6.14482	11.2351	1.45742e-16	2.2402e-13	27.3551
ALOX5	1.50753	5.16572	11.2119	1.58851e-16	2.2402e-13	27.2713
GPSM3	1.09177	5.0693	11.1851	1.75521e-16	2.28487e-13	27.1742
GNA15	1.20739	3.67827	11.1026	2.3879e-16	2.88646e-13	26.8748
MYO1F	1.30663	5.97055	11.0254	3.18594e-16	3.59438e-13	26.5942
CYTH4	1.04922	5.46329	10.8471	6.22024e-16	6.20495e-13	25.9429
ARHGAP30	1.14922	4.80876	10.8466	6.23318e-16	6.20495e-13	25.9409
LGALS9	1.47445	5.62451	10.7794	8.02657e-16	7.54631e-13	25.6946
C3AR1	1.58921	6.24087	10.742	9.24422e-16	8.23368e-13	25.5571
SLCO2B1	1.36635	6.40834	10.648	1.31882e-15	1.11592e-12	25.211
LRRC25	1.19187	4.38932	10.6043	1.55594e-15	1.25386e-12	25.0499
NRROS	1.2816	4.21021	10.5822	1.6923e-15	1.30176e-12	24.968
BTK	1.18704	4.83328	10.5481	1.92615e-15	1.41723e-12	24.8419
RAC2	1.39631	5.2306	10.533	2.03932e-15	1.43798e-12	24.7863
SELPLG	1.30791	5.14956	10.4217	3.11383e-15	2.10781e-12	24.3738
LAT2	0.952366	4.42638	10.3394	4.26225e-15	2.56798e-12	24.0678
C2	1.44136	4.84737	10.3361	4.31687e-15	2.56798e-12	24.0553
STAB1	1.05931	6.16027	10.3321	4.38276e-15	2.56798e-12	24.0406
RBM47	1.15736	4.29942	10.3311	4.4006e-15	2.56798e-12	24.0366
FERMT3	1.43105	5.44419	10.2714	5.52801e-15	3.11835e-12	23.8142
FYB	1.20791	5.39679	10.2577	5.82529e-15	3.18004e-12	23.7632
STARD8	0.884217	4.05017	10.1949	7.40947e-15	3.91845e-12	23.5286
MYO7A	0.816167	3.59162	10.1479	8.87351e-15	4.5505e-12	23.3527
MAPK13	0.855757	3.38523	10.1096	1.02777e-14	5.03876e-12	23.2095
CD14	2.04474	7.29956	10.0903	1.10695e-14	5.03876e-12	23.1371
WAS	1.14189	4.8229	10.089	1.11236e-14	5.03876e-12	23.1323
HCK	1.62798	5.45035	10.0857	1.1266e-14	5.03876e-12	23.1199
PTPN6	1.32081	5.52975	10.0822	1.14216e-14	5.03876e-12	23.1065
PIK3AP1	1.5365	5.31554	10.0779	1.16121e-14	5.03876e-12	23.0904
CCR5	1.03806	3.54048	10.0689	1.20175e-14	5.08432e-12	23.0569
AMPD3	1.28198	5.35322	10.0564	1.26097e-14	5.20471e-12	23.01
DAPK1	0.99987	5.19836	10.0017	1.55702e-14	6.27369e-12	22.8042
ZNF385A	1.53721	4.89888	9.98395	1.66703e-14	6.56072e-12	22.7376
GIMAP4	1.30199	6.37933	9.97506	1.72513e-14	6.63509e-12	22.7042
RASSF4	1.02153	5.52471	9.96043	1.82527e-14	6.86422e-12	22.6492
INPP5D	0.917989	4.93578	9.92779	2.07019e-14	7.61605e-12	22.5263
C1QA	1.7519	7.7299	9.86577	2.63063e-14	9.33747e-12	22.2925
MAFB	1.36848	6.31486	9.857	2.72138e-14	9.33747e-12	22.2594
SIRPA	1.01575	5.41648	9.85623	2.72952e-14	9.33747e-12	22.2565
SNX20	0.810333	3.4911	9.85347	2.75881e-14	9.33747e-12	22.2461
CD48	1.32599	4.36496	9.82475	3.083e-14	1.02301e-11	22.1377
AIF1	1.31103	6.36224	9.81287	3.22807e-14	1.05055e-11	22.0928
PTPN21	-0.734303	4.65737	-9.78065	3.65704e-14	1.1677e-11	21.971
SGK223	0.760569	3.49524	9.73398	4.38215e-14	1.37332e-11	21.7945
CD37	1.16077	4.56896	9.70597	4.88521e-14	1.50313e-11	21.6884
VAMP8	1.71125	6.04029	9.68931	5.21151e-14	1.5749e-11	21.6253
TIMP1	0.753224	11.3419	9.62754	6.62499e-14	1.93122e-11	21.391
DENND2D	1.14102	4.25392	9.62611	6.66186e-14	1.93122e-11	21.3856
ITGAM	1.73439	5.7016	9.62338	6.73297e-14	1.93122e-11	21.3752
WDFY4	0.975472	3.90126	9.60511	7.22873e-14	2.03886e-11	21.3059
CCR1	1.69391	5.15228	9.57935	7.99109e-14	2.21694e-11	21.208
PYCARD	1.31905	4.95906	9.56791	8.35498e-14	2.28051e-11	21.1645
ITGAX	1.40673	5.39894	9.55636	8.73905e-14	2.30553e-11	21.1206
JAK3	0.826433	3.92855	9.55364	8.8324e-14	2.30553e-11	21.1103
DOCK2	1.17993	4.82849	9.55297	8.85538e-14	2.30553e-11	21.1077
PLTP	1.58741	8.0825	9.53463	9.51108e-14	2.43873e-11	21.038
STK10	0.969249	5.31479	9.4918	1.12391e-13	2.83878e-11	20.875
CSF1R	1.31743	6.53986	9.46652	1.24038e-13	3.0869e-11	20.7787
CD52	2.00369	6.12358	9.44479	1.35017e-13	3.31143e-11	20.6959
CD300A	1.21079	4.34986	9.43763	1.38846e-13	3.3567e-11	20.6686
C14orf132	-0.982454	5.17819	-9.4305	1.42763e-13	3.40279e-11	20.6414
GPR125	-0.721387	3.90963	-9.41425	1.5212e-13	3.57545e-11	20.5794
CD84	1.40004	5.1441	9.40104	1.60176e-13	3.71322e-11	20.529
SYK	1.24947	4.55151	9.39609	1.63304e-13	3.73459e-11	20.5101
NCF4	1.17311	4.91816	9.39242	1.65664e-13	3.73805e-11	20.4961
KCNAB2	0.952146	4.88071	9.37235	1.79181e-13	3.98985e-11	20.4195
RELT	0.93252	4.23871	9.36859	1.81836e-13	3.99639e-11	20.4051
C1QC	1.69918	7.95973	9.35094	1.9483e-13	4.22707e-11	20.3377
GMFG	1.39268	5.46372	9.34271	2.01206e-13	4.31014e-11	20.3063
PLEK	1.53919	5.79238	9.33174	2.10028e-13	4.44287e-11	20.2644
RNASET2	1.05485	5.47733	9.30401	2.3411e-13	4.87069e-11	20.1583
PARVB	0.937298	4.48172	9.30194	2.36008e-13	4.87069e-11	20.1505
IL10RA	1.41532	5.8775	9.28507	2.52126e-13	5.14063e-11	20.0859
GALNT6	1.29265	3.98495	9.26808	2.69486e-13	5.42917e-11	20.0209
APOE	2.41124	7.56941	9.24231	2.98123e-13	5.93545e-11	19.9223
CSK	0.832727	5.63086	9.22878	3.14358e-13	6.12075e-11	19.8705
LCP2	1.08064	4.90279	9.22853	3.14664e-13	6.12075e-11	19.8695
BATF	0.975423	4.12281	9.21855	3.27228e-13	6.29283e-11	19.8313
GRN	1.0952	8.08812	9.21049	3.37732e-13	6.3711e-11	19.8004
KYNU	1.45573	4.11342	9.20909	3.39597e-13	6.3711e-11	19.795
EMILIN2	1.21013	4.75657	9.20685	3.42593e-13	6.3711e-11	19.7864
SPP1	2.69764	9.53586	9.19814	3.54496e-13	6.5208e-11	19.7531
CMTM7	1.04181	4.36252	9.18496	3.73318e-13	6.79319e-11	19.7025
OCA2	-0.78969	3.65425	-9.17843	3.83009e-13	6.89538e-11	19.6775
CMIP	1.01835	5.12019	9.16861	3.98061e-13	7.09094e-11	19.6399
DOCK8	1.12284	4.41055	9.15771	4.15465e-13	7.32387e-11	19.5981
GIMAP6	1.42325	4.95992	9.14327	4.39701e-13	7.6712e-11	19.5427
C1QB	1.75266	8.50005	9.11555	4.90299e-13	8.46665e-11	19.4363
PLCB2	0.920456	5.32248	9.10375	5.13572e-13	8.72783e-11	19.391
FCGR1B	1.62893	4.81959	9.10268	5.15737e-13	8.72783e-11	19.3868
APBB1IP	0.985148	4.37709	9.09499	5.31554e-13	8.90643e-11	19.3573
PLAUR	1.36857	6.24189	9.08668	5.49208e-13	9.11201e-11	19.3254
BCAT1	1.44508	5.661	9.07453	5.76092e-13	9.46525e-11	19.2787
ST14	1.37962	4.27706	9.06986	5.86752e-13	9.54769e-11	19.2608
RPS6KA1	1.2013	4.54146	9.06602	5.95689e-13	9.6008e-11	19.2461
C10orf128	1.20645	4.36022	9.05506	6.21942e-13	9.92937e-11	19.2039
DEPTOR	1.16749	3.85865	9.05177	6.30028e-13	9.96444e-11	19.1913
LILRB2	1.12734	4.11863	9.04843	6.38365e-13	1.00028e-10	19.1785
TMEM176A	1.44271	6.12213	9.04415	6.49201e-13	1.00793e-10	19.162
SIGLEC10	0.809373	3.5134	9.0408	6.57814e-13	1.01202e-10	19.1491
TYROBP	1.76404	7.91529	9.02768	6.92686e-13	1.05607e-10	19.0987
PRDM1	0.963319	4.10707	9.01697	7.22502e-13	1.09169e-10	19.0575
CRYAB	-1.13278	9.13708	-9.0073	7.50539e-13	1.12402e-10	19.0203
CAPG	1.85334	6.77301	8.98428	8.21751e-13	1.21872e-10	18.9317
GBGT1	0.933444	4.52947	8.9823	8.2818e-13	1.21872e-10	18.9241
CD4	1.13966	5.12854	8.96615	8.82597e-13	1.28189e-10	18.8619
FMNL1	0.93103	4.53642	8.96485	8.87137e-13	1.28189e-10	18.8569
LILRB3	1.15096	5.38241	8.96294	8.93834e-13	1.28189e-10	18.8496
MARCO	2.15085	5.30139	8.95315	9.28985e-13	1.32111e-10	18.8119
TMC6	1.17942	4.66749	8.92277	1.04719e-12	1.4768e-10	18.6949
RUNX3	0.720919	3.34121	8.91103	1.09679e-12	1.53137e-10	18.6496
BTC	-1.29444	3.79628	-8.90937	1.10399e-12	1.53137e-10	18.6433
TNFSF13	0.801462	6.01111	8.89931	1.14869e-12	1.58043e-10	18.6045
RENBP	1.01642	4.20078	8.87477	1.26546e-12	1.72705e-10	18.5099
RNASE1	2.01125	7.46444	8.871	1.28445e-12	1.73894e-10	18.4953
ICAM1	1.22343	5.76105	8.8655	1.31259e-12	1.75517e-10	18.4741
RASGRP3	1.02773	4.12854	8.86462	1.31718e-12	1.75517e-10	18.4707
SPOCD1	0.828818	3.48631	8.86055	1.33851e-12	1.76966e-10	18.455
TMSB10	0.944611	10.9163	8.85588	1.36339e-12	1.78858e-10	18.437
LSP1	1.26048	6.77026	8.84432	1.42708e-12	1.85773e-10	18.3924
SIGLEC1	1.49806	4.72526	8.83913	1.45663e-12	1.87584e-10	18.3724
LAPTM5	1.76222	8.66493	8.83799	1.46316e-12	1.87584e-10	18.368
DOK3	1.00538	3.85202	8.83428	1.48481e-12	1.88928e-10	18.3537
TNFRSF1B	1.30033	5.2684	8.83137	1.50193e-12	1.8968e-10	18.3425
LILRB1	1.09813	5.27808	8.82489	1.54089e-12	1.93159e-10	18.3174
IFITM1	1.37436	8.36722	8.80973	1.63593e-12	2.03564e-10	18.259
HK3	1.44738	4.62913	8.78869	1.77774e-12	2.18711e-10	18.1777
EFHD2	0.940037	4.96121	8.78787	1.7835e-12	2.18711e-10	18.1746
ARHGAP25	0.944842	4.42444	8.78549	1.80038e-12	2.19193e-10	18.1654
PTAFR	1.18358	4.53782	8.78036	1.83726e-12	2.22086e-10	18.1455
DENND1C	0.788909	4.07817	8.77383	1.88531e-12	2.26277e-10	18.1203
PARP12	0.976589	5.96473	8.76756	1.93258e-12	2.29516e-10	18.0961
HLA-DPB1	1.07603	7.44663	8.76667	1.93942e-12	2.29516e-10	18.0927
PLCG2	0.886694	4.02463	8.75043	2.06797e-12	2.4303e-10	18.0299
CTSS	2.00203	6.74267	8.74609	2.10376e-12	2.45531e-10	18.0132
CHI3L1	2.61762	5.17382	8.74128	2.14418e-12	2.47966e-10	17.9946
IL2RG	1.25761	4.68681	8.73859	2.1671e-12	2.47966e-10	17.9842
ARPC1B	0.739284	7.8958	8.73768	2.17493e-12	2.47966e-10	17.9807
IKZF1	0.842883	4.08117	8.73646	2.18548e-12	2.47966e-10	17.9759
FCGRT	1.00284	7.13743	8.73308	2.21489e-12	2.47966e-10	17.9629
2020-03-01	1.19229	4.70881	8.73271	2.2181e-12	2.47966e-10	17.9615
COTL1	1.12919	5.44	8.73167	2.22719e-12	2.47966e-10	17.9575
CD93	1.0053	6.88029	8.72975	2.24424e-12	2.48231e-10	17.95
TBC1D2	0.964238	4.39654	8.72329	2.30231e-12	2.53e-10	17.925
SLMAP	-1.28343	6.64466	-8.69811	2.54344e-12	2.77694e-10	17.8277
PID1	-0.79083	5.86714	-8.68283	2.70198e-12	2.93112e-10	17.7686
NLRP3	0.8411	3.09516	8.67369	2.8015e-12	3.01973e-10	17.7333
CORO1A	1.39464	5.04132	8.66414	2.90947e-12	3.11627e-10	17.6963
RIMKLB	-0.798314	6.25352	-8.64989	3.07837e-12	3.27643e-10	17.6412
TCN2	1.1477	5.63143	8.64149	3.18247e-12	3.36606e-10	17.6087
P2RY8	0.846992	3.36534	8.62107	3.45048e-12	3.62687e-10	17.5296
SLAMF7	1.0812	3.56161	8.58894	3.91899e-12	4.09389e-10	17.4052
TYMP	1.22665	5.28092	8.57202	4.19081e-12	4.35098e-10	17.3397
PLAU	1.20196	5.7881	8.5672	4.27157e-12	4.3964e-10	17.321
CCL19	2.13744	4.9633	8.56632	4.28651e-12	4.3964e-10	17.3176
IER3	1.4056	6.43927	8.56416	4.32339e-12	4.40751e-10	17.3092
TNFSF13B	1.60488	5.27524	8.55336	4.51248e-12	4.54533e-10	17.2674
CFL2	-1.12955	7.25114	-8.55281	4.52229e-12	4.54533e-10	17.2653
TACC3	0.843715	3.91476	8.55144	4.54701e-12	4.54533e-10	17.2599
KIAA0226L	0.926951	4.00697	8.55039	4.56602e-12	4.54533e-10	17.2559
NPL	1.48805	4.93869	8.54635	4.63969e-12	4.57386e-10	17.2402
CD53	1.32361	5.60979	8.54523	4.66027e-12	4.57386e-10	17.2359
BAMBI	-1.40659	4.79598	-8.5444	4.67575e-12	4.57386e-10	17.2327
HAVCR2	1.18852	4.91508	8.49482	5.69179e-12	5.53576e-10	17.0405
CSF2RB	1.45516	4.59902	8.48957	5.81158e-12	5.61997e-10	17.0201
CTSL	1.20449	8.10929	8.48804	5.84693e-12	5.62203e-10	17.0142
GPR84	0.833539	3.09973	8.4854	5.90856e-12	5.63637e-10	17.004
TMEM246	-0.700786	4.663	-8.48455	5.92847e-12	5.63637e-10	17.0007
TSPAN14	0.763108	5.45065	8.47263	6.21576e-12	5.8765e-10	16.9544
PKD2	-1.09289	8.30546	-8.46968	6.28879e-12	5.91251e-10	16.943
CCL4	1.31211	5.58531	8.45267	6.7281e-12	6.29059e-10	16.877
FABP5	1.92239	6.26224	8.4385	7.11742e-12	6.61803e-10	16.822
CYBA	1.47348	6.45687	8.43551	7.20242e-12	6.64516e-10	16.8104
IGFBP4	1.07541	7.59597	8.43472	7.22514e-12	6.64516e-10	16.8073
CD180	1.11474	3.73059	8.43078	7.33908e-12	6.71348e-10	16.7921
TMEM176B	1.41125	5.50846	8.42829	7.41202e-12	6.74374e-10	16.7824
LCP1	1.57723	7.03779	8.40981	7.97633e-12	7.21837e-10	16.7107
SH3BP2	0.921637	4.58642	8.4069	8.06899e-12	7.26337e-10	16.6994
PTK2B	0.734996	4.83543	8.39134	8.58355e-12	7.68569e-10	16.639
PILRA	1.06325	4.8634	8.38629	8.75751e-12	7.75272e-10	16.6194
DCUN1D4	-0.767995	5.73724	-8.38557	8.78256e-12	7.75272e-10	16.6166
LST1	0.995673	5.40975	8.38519	8.79585e-12	7.75272e-10	16.6151
HLA-DMB	1.5036	7.0349	8.37885	9.0201e-12	7.90918e-10	16.5905
CEMIP	1.25071	4.98449	8.36876	9.38888e-12	8.19011e-10	16.5513
MTSS1	0.945212	5.10983	8.36679	9.46274e-12	8.2122e-10	16.5437
TTLL7	-1.20096	6.31832	-8.35285	1.00016e-11	8.63559e-10	16.4895
ARRB1	0.898697	4.72177	8.34204	1.04409e-11	8.96911e-10	16.4475
GIMAP2	1.34559	4.30771	8.31681	1.15421e-11	9.86503e-10	16.3495
CTSC	1.27257	6.53662	8.30588	1.20549e-11	1.02135e-09	16.307
UCP2	1.2383	5.97731	8.30555	1.20705e-11	1.02135e-09	16.3058
SLA	1.22586	5.77069	8.30197	1.22435e-11	1.02987e-09	16.2919
TIAM1	1.04045	3.96149	8.30096	1.22929e-11	1.02987e-09	16.2879
RGS19	0.771211	5.14214	8.29727	1.24745e-11	1.03993e-09	16.2736
CPVL	1.69624	5.80846	8.28911	1.28862e-11	1.06898e-09	16.2419
NCF2	1.61461	5.21017	8.2876	1.29637e-11	1.07017e-09	16.236
P2RX7	1.20965	4.34688	8.28159	1.32774e-11	1.09074e-09	16.2126
CPE	-0.822917	9.03318	-8.26426	1.42248e-11	1.16293e-09	16.1453
ACADL	-1.40594	5.24013	-8.24824	1.51606e-11	1.23347e-09	16.083
REEP1	-1.35877	5.19924	-8.2257	1.6583e-11	1.34274e-09	15.9954
HMHA1	0.974353	4.07224	8.22182	1.68409e-11	1.35713e-09	15.9803
PLA2G15	0.960873	4.73279	8.2175	1.71329e-11	1.37412e-09	15.9635
NPNT	-1.29594	7.12965	-8.21462	1.73302e-11	1.38339e-09	15.9523
GBP5	0.911749	3.56588	8.21222	1.74964e-11	1.3901e-09	15.9429
SERPINA1	1.25967	5.46535	8.20882	1.77349e-11	1.40233e-09	15.9297
KCNJ5	1.07453	4.40072	8.20767	1.7816e-11	1.40233e-09	15.9253
RHBDF2	1.10498	5.02247	8.20415	1.80678e-11	1.41383e-09	15.9115
MMP9	3.24064	5.81253	8.20329	1.81292e-11	1.41383e-09	15.9082
FBP1	1.66606	4.61435	8.19368	1.8836e-11	1.46221e-09	15.8708
IMPDH1	0.653348	5.53345	8.17374	2.0392e-11	1.57577e-09	15.7933
CLEC5A	1.60559	4.54072	8.17023	2.06792e-11	1.5907e-09	15.7796
TIE1	1.03644	3.59391	8.16455	2.11516e-11	1.61968e-09	15.7575
SHANK3	0.87302	3.71478	8.15689	2.18072e-11	1.66235e-09	15.7277
DUSP23	0.706622	5.22215	8.14838	2.25585e-11	1.71192e-09	15.6946
NLRC5	0.890187	5.63907	8.1453	2.28364e-11	1.72527e-09	15.6826
TTYH3	1.12228	5.11674	8.14163	2.31726e-11	1.74289e-09	15.6683
TNFAIP8L2	0.852612	3.8734	8.1346	2.38304e-11	1.78444e-09	15.641
LFNG	0.881222	3.70617	8.13071	2.42027e-11	1.80432e-09	15.6258
PLEKHO2	1.02453	6.23659	8.12847	2.44192e-11	1.80689e-09	15.6171
ACP5	2.27748	6.11396	8.12815	2.44506e-11	1.80689e-09	15.6159
RUNX2	0.660721	3.35456	8.12369	2.48891e-11	1.83129e-09	15.5985
MAPKAPK3	0.749209	5.30839	8.12249	2.50077e-11	1.83206e-09	15.5938
TNFAIP8L1	0.693285	3.53132	8.12116	2.5141e-11	1.83388e-09	15.5887
RRAS2	-0.870973	5.075	-8.1064	2.66631e-11	1.93656e-09	15.5312
PTPRE	0.837893	4.49501	8.10215	2.71179e-11	1.95472e-09	15.5147
SLC22A3	-1.0939	5.63274	-8.10191	2.7144e-11	1.95472e-09	15.5137
GIMAP1	0.846723	3.78745	8.09629	2.77587e-11	1.98962e-09	15.4918
TAGAP	0.851662	3.46625	8.09534	2.78639e-11	1.98962e-09	15.4882
HSD3B7	0.976497	4.91619	8.08985	2.84792e-11	2.02502e-09	15.4668
MAN2B1	1.03033	6.55347	8.08848	2.86354e-11	2.0276e-09	15.4615
HLA-DMA	1.52235	7.262	8.0837	2.91854e-11	2.05794e-09	15.4429
SLC25A4	-0.699709	5.8872	-8.06516	3.14224e-11	2.20648e-09	15.3707
TMEM43	-0.464092	6.43482	-8.06177	3.18502e-11	2.22728e-09	15.3575
PRR5L	0.814031	3.65268	8.05917	3.21824e-11	2.24125e-09	15.3473
SLC11A1	1.30653	5.09061	8.05591	3.26021e-11	2.26117e-09	15.3347
CTSZ	0.93984	7.75354	8.04647	3.38515e-11	2.33824e-09	15.2979
ZNRF3	-0.786209	4.43432	-8.04439	3.41343e-11	2.34819e-09	15.2898
NEURL1B	1.12252	4.15722	8.0399	3.47493e-11	2.38082e-09	15.2723
NPC2	1.0019	8.91888	8.03725	3.51184e-11	2.3964e-09	15.262
TNFAIP2	1.03137	5.95225	8.03305	3.57116e-11	2.4271e-09	15.2456
TBXAS1	1.01919	4.67685	8.02511	3.68596e-11	2.4951e-09	15.2147
IL4I1	1.31506	3.76309	8.00595	3.97831e-11	2.68227e-09	15.1401
VSIG4	1.52734	7.13698	8.00238	4.03534e-11	2.70993e-09	15.1262
PIK3R5	0.925814	4.37896	8.0001	4.07228e-11	2.72392e-09	15.1173
TLR2	1.033	6.45143	7.99586	4.1417e-11	2.75945e-09	15.1008
GIMAP8	1.02721	4.16409	7.99453	4.16369e-11	2.76322e-09	15.0956
CNDP2	0.711125	5.61597	7.99233	4.20033e-11	2.77665e-09	15.087
DOK2	1.05664	4.58675	7.98981	4.24278e-11	2.7938e-09	15.0772
SH3TC1	1.07129	4.60688	7.98435	4.33611e-11	2.83832e-09	15.056
PDZRN4	-1.20212	4.44681	-7.98389	4.34394e-11	2.83832e-09	15.0542
ACTN2	-1.38823	4.10935	-7.98239	4.36998e-11	2.84435e-09	15.0484
DSTN	-0.901202	9.86078	-7.97973	4.41667e-11	2.86373e-09	15.038
ATP1A2	-1.80471	5.60019	-7.97791	4.44886e-11	2.87359e-09	15.0309
ARHGAP9	0.983026	5.07239	7.97512	4.49859e-11	2.89466e-09	15.02
CD74	1.17722	9.32651	7.96676	4.65106e-11	2.98144e-09	14.9874
NEXN	-1.35093	8.20518	-7.9565	4.84504e-11	3.09406e-09	14.9475
C3orf70	-1.14959	3.84322	-7.95265	4.9201e-11	3.12741e-09	14.9325
APOBEC3G	0.717998	4.87199	7.95193	4.93422e-11	3.12741e-09	14.9297
FTL	1.05963	12.3204	7.94556	5.06117e-11	3.19591e-09	14.9048
NCKAP1L	1.22155	5.62922	7.93914	5.19227e-11	3.26649e-09	14.8799
TRIM14	0.814514	3.69576	7.91578	5.69914e-11	3.57209e-09	14.7888
FILIP1	-1.13288	5.1104	-7.90525	5.94354e-11	3.71153e-09	14.7478
IRF5	0.813045	4.40658	7.90086	6.04853e-11	3.76321e-09	14.7307
PXYLP1	-0.830715	4.46504	-7.8989	6.09587e-11	3.77877e-09	14.7231
CD33	0.98407	4.4675	7.89766	6.12625e-11	3.78374e-09	14.7182
YAP1	-0.964943	7.73838	-7.89598	6.16721e-11	3.79519e-09	14.7117
DSC2	0.943049	3.46545	7.89329	6.23384e-11	3.82229e-09	14.7012
C8orf88	-0.894045	4.93426	-7.88927	6.33465e-11	3.87008e-09	14.6855
DAPP1	0.813564	3.27863	7.88623	6.41174e-11	3.90309e-09	14.6737
SPI1	1.15952	4.82266	7.87986	6.57668e-11	3.98914e-09	14.6489
LILRA6	1.01354	4.33241	7.87559	6.68975e-11	4.04324e-09	14.6322
SLC7A7	1.03161	5.76239	7.86827	6.88792e-11	4.14819e-09	14.6037
SBSPON	-1.22681	4.74906	-7.86439	6.99519e-11	4.19786e-09	14.5886
HLA-B	1.16174	9.93923	7.86305	7.03291e-11	4.20558e-09	14.5833
SLC15A3	1.13658	6.24633	7.86063	7.10094e-11	4.23085e-09	14.5739
PPIF	0.93924	4.47333	7.85978	7.12518e-11	4.23085e-09	14.5706
PTGS1	1.0236	4.85096	7.85529	7.25385e-11	4.2922e-09	14.5531
AMICA1	1.20682	4.99738	7.85392	7.29364e-11	4.30071e-09	14.5478
KCNE3	0.775733	3.47569	7.84457	7.57081e-11	4.44864e-09	14.5113
MGAT4A	0.75986	4.3542	7.84123	7.67227e-11	4.49266e-09	14.4983
TFEC	1.19239	3.41394	7.8281	8.08469e-11	4.71784e-09	14.4471
KMO	1.01717	2.8198	7.82622	8.14549e-11	4.73698e-09	14.4398
SEL1L3	1.13741	4.63915	7.82161	8.29684e-11	4.80847e-09	14.4218
PPP1R9A	-0.999765	2.98595	-7.81231	8.61021e-11	4.97306e-09	14.3856
CACNA2D4	0.872833	3.78581	7.81091	8.65845e-11	4.98391e-09	14.3801
ACVRL1	0.738845	4.48935	7.80841	8.74519e-11	5.00625e-09	14.3704
IGJ	2.77387	5.79391	7.80729	8.78443e-11	5.00625e-09	14.366
IFI27	1.79271	6.14804	7.80724	8.786e-11	5.00625e-09	14.3658
ADAMTSL3	-0.830742	5.73795	-7.80412	8.89626e-11	5.02547e-09	14.3537
RHOG	0.626342	6.2902	7.80316	8.9302e-11	5.02547e-09	14.3499
NUP210	0.648786	3.32146	7.80233	8.95983e-11	5.02547e-09	14.3467
HSPB8	-0.991055	6.31426	-7.80213	8.96723e-11	5.02547e-09	14.3459
TMC8	0.949825	3.67401	7.8021	8.96821e-11	5.02547e-09	14.3458
LYN	1.22173	5.70673	7.79396	9.26397e-11	5.17406e-09	14.3141
CNTN4	-1.53539	5.59281	-7.79209	9.33355e-11	5.19578e-09	14.3068
PTGER4	0.952024	4.63654	7.7849	9.60493e-11	5.32387e-09	14.2788
DEF6	0.97332	3.97508	7.78434	9.62657e-11	5.32387e-09	14.2766
PDZRN3	-1.15803	5.75358	-7.7748	9.99981e-11	5.51227e-09	14.2394
RAMP3	1.2576	4.97045	7.77313	1.00666e-10	5.51423e-09	14.2329
DNAJB5	-1.08947	5.38309	-7.77255	1.00903e-10	5.51423e-09	14.2306
TREM1	1.71151	5.56208	7.77228	1.01011e-10	5.51423e-09	14.2295
VAV3	0.877305	3.32441	7.76849	1.02549e-10	5.55457e-09	14.2148
BIN2	0.976202	5.02465	7.76809	1.0271e-10	5.55457e-09	14.2132
SCN1B	0.556567	4.56926	7.76803	1.02735e-10	5.55457e-09	14.213
ACKR1	1.61995	5.53972	7.76267	1.04956e-10	5.64342e-09	14.1921
CD83	1.30807	5.22129	7.76246	1.05045e-10	5.64342e-09	14.1913
HHEX	0.891584	4.20509	7.76134	1.05515e-10	5.65072e-09	14.1869
GPR116	1.45798	5.4998	7.75804	1.06914e-10	5.70758e-09	14.1741
ANGPTL1	-1.16059	5.57079	-7.7506	1.10135e-10	5.86064e-09	14.1451
SCIN	0.89572	3.01235	7.74983	1.10473e-10	5.86064e-09	14.1421
CXCL16	1.42289	6.67254	7.74769	1.11423e-10	5.87891e-09	14.1337
TREM2	1.53323	5.33827	7.74748	1.11513e-10	5.87891e-09	14.1329
FBLN5	-1.21193	9.58411	-7.74495	1.12647e-10	5.90565e-09	14.123
RIPK3	0.913432	4.28012	7.74479	1.12718e-10	5.90565e-09	14.1224
LRMP	0.933736	4.18469	7.73914	1.15288e-10	6.02168e-09	14.1004
SIRPB2	1.0375	4.14696	7.73691	1.16317e-10	6.05672e-09	14.0917
PTPRJ	0.766625	4.2929	7.73177	1.18728e-10	6.16329e-09	14.0716
BVES	-0.841069	3.66834	-7.71972	1.24575e-10	6.44705e-09	14.0247
CXCR4	1.56388	6.43757	7.71518	1.26853e-10	6.54493e-09	14.007
LHFPL2	1.00478	6.47359	7.70025	1.34638e-10	6.92545e-09	13.9488
ARHGEF15	0.795038	3.8395	7.6946	1.37704e-10	7.0613e-09	13.9268
CASP10	0.68598	4.0888	7.69386	1.38113e-10	7.0613e-09	13.9239
LY86	1.55503	5.20508	7.6851	1.43026e-10	7.29043e-09	13.8897
LMCD1	-0.838506	6.7212	-7.68297	1.44244e-10	7.33043e-09	13.8814
APOC1	2.31734	6.79205	7.67975	1.4611e-10	7.40303e-09	13.8689
BID	0.889464	3.96455	7.67745	1.47457e-10	7.44901e-09	13.8599
PLVAP	1.27694	6.46321	7.67464	1.49121e-10	7.51066e-09	13.8489
IL1RN	1.60856	3.66051	7.6686	1.52756e-10	7.67086e-09	13.8254
IL16	0.668079	4.60132	7.66365	1.55806e-10	7.8009e-09	13.8061
GIMAP7	1.19812	5.08832	7.66275	1.56365e-10	7.80578e-09	13.8026
LILRB4	1.37183	4.80183	7.66071	1.57645e-10	7.84656e-09	13.7946
HLA-DRA	1.45651	9.94556	7.6556	1.60888e-10	7.98221e-09	13.7747
MYEF2	-1.08575	5.60984	-7.65494	1.61314e-10	7.98221e-09	13.7721
TNFRSF11A	0.842767	2.8165	7.65399	1.61927e-10	7.98916e-09	13.7684
PTPRC	1.21532	5.64622	7.64849	1.65522e-10	8.1428e-09	13.747
TSPAN33	0.877742	4.66613	7.64731	1.66302e-10	8.15746e-09	13.7424
PALLD	-0.789427	8.06461	-7.64425	1.68342e-10	8.2337e-09	13.7305
SH3BGR	-1.3367	6.0632	-7.62914	1.78802e-10	8.72008e-09	13.6716
SPNS2	0.852815	3.86483	7.62672	1.80537e-10	8.7794e-09	13.6621
CPED1	-0.83092	7.57544	-7.62462	1.82058e-10	8.82799e-09	13.654
RCSD1	0.835873	4.95462	7.62154	1.84312e-10	8.91173e-09	13.6419
FAM213B	0.775992	4.13866	7.60858	1.94091e-10	9.35783e-09	13.5914
HSPA6	0.838985	4.4168	7.59782	2.02603e-10	9.74048e-09	13.5495
TLE1	-0.793664	4.66204	-7.59561	2.04399e-10	9.79897e-09	13.5409
C7	1.3095	5.27629	7.58881	2.1002e-10	1.004e-08	13.5144
ORAI1	0.864153	3.96713	7.57458	2.22293e-10	1.05968e-08	13.4589
HMGA1	0.82021	4.60386	7.57351	2.2324e-10	1.0612e-08	13.4547
SLC39A8	0.918803	3.95715	7.56681	2.29291e-10	1.08692e-08	13.4286
EPHB4	0.786995	4.26386	7.56594	2.30083e-10	1.08762e-08	13.4252
PLD5	-1.40537	3.39677	-7.55224	2.4301e-10	1.14553e-08	13.3718
KLHL6	1.06196	3.43179	7.5472	2.47948e-10	1.16556e-08	13.3522
TSPAN15	1.00925	3.83988	7.54328	2.51863e-10	1.18069e-08	13.3369
CYTIP	1.63385	4.93823	7.52381	2.72203e-10	1.27251e-08	13.261
NLRC4	0.570072	2.74694	7.50963	2.88043e-10	1.34285e-08	13.2057
VCL	-0.726781	7.67849	-7.49693	3.03013e-10	1.40876e-08	13.1563
CNN1	-1.29286	9.61774	-7.49516	3.05162e-10	1.41486e-08	13.1494
MTURN	-0.685985	5.32429	-7.4942	3.06333e-10	1.41641e-08	13.1456
SPOCK2	0.733614	3.81723	7.48787	3.14165e-10	1.44867e-08	13.121
CD163L1	1.08962	4.02931	7.48369	3.19456e-10	1.46906e-08	13.1046
ST8SIA4	0.925636	3.50773	7.47533	3.30279e-10	1.51334e-08	13.0721
MS4A7	1.35441	6.63849	7.47488	3.30872e-10	1.51334e-08	13.0703
TPP1	0.779396	6.95444	7.47361	3.32566e-10	1.51698e-08	13.0654
IL31RA	-1.02607	2.58971	-7.46846	3.39461e-10	1.54427e-08	13.0453
WBSCR17	-1.14036	4.5256	-7.46064	3.50223e-10	1.58896e-08	13.0148
FAM20A	1.14525	4.15956	7.45898	3.5255e-10	1.59524e-08	13.0083
SGCE	-0.874443	7.04482	-7.45723	3.55012e-10	1.6021e-08	13.0016
OSCAR	0.969342	3.18548	7.44471	3.73202e-10	1.67342e-08	12.9527
C15orf48	1.57775	3.38144	7.44344	3.75094e-10	1.67342e-08	12.9478
LPAR1	-0.87407	6.91608	-7.44323	3.75405e-10	1.67342e-08	12.947
IRF8	1.30289	5.71001	7.44319	3.75458e-10	1.67342e-08	12.9469
TES	-0.785541	6.76833	-7.44299	3.7576e-10	1.67342e-08	12.9461
OSBPL3	0.989017	4.36027	7.44132	3.78277e-10	1.68021e-08	12.9396
EMR2	0.83555	3.5102	7.4403	3.79825e-10	1.68266e-08	12.9356
GPRC5A	-1.02957	4.66169	-7.43264	3.91595e-10	1.73028e-08	12.9058
AP1B1	0.752998	6.0855	7.43003	3.95699e-10	1.74386e-08	12.8956
ADAM28	1.01542	4.64406	7.42708	4.00388e-10	1.75852e-08	12.8841
CD86	1.43478	4.68672	7.42663	4.01104e-10	1.75852e-08	12.8823
CTSA	0.68766	7.70149	7.42091	4.10365e-10	1.79447e-08	12.86
CCNB1IP1	-0.683528	6.27494	-7.41938	4.12881e-10	1.79965e-08	12.8541
AFAP1L1	0.801854	3.98306	7.41889	4.13677e-10	1.79965e-08	12.8522
DPP4	1.21319	3.24993	7.41339	4.22852e-10	1.83485e-08	12.8307
ACSL5	0.949886	4.67442	7.40913	4.3011e-10	1.86157e-08	12.8141
ROBO4	0.821767	4.20047	7.40039	4.45365e-10	1.92268e-08	12.7801
CSRP1	-0.702532	10.0882	-7.39896	4.47898e-10	1.9287e-08	12.7745
HN1	1.10284	5.19731	7.39821	4.49256e-10	1.92964e-08	12.7716
LPAR6	0.653151	5.60117	7.39591	4.5338e-10	1.94242e-08	12.7627
TNFRSF21	1.20042	4.39299	7.3941	4.56673e-10	1.95158e-08	12.7556
BTN3A1	0.590445	5.32893	7.38959	4.64967e-10	1.98202e-08	12.738
FCGR2B	1.96555	5.36538	7.3889	4.66237e-10	1.98244e-08	12.7353
SVIL	-0.816302	7.38473	-7.38792	4.68073e-10	1.98526e-08	12.7315
IGSF21	0.987777	4.35187	7.38636	4.70988e-10	1.99263e-08	12.7254
SYNE1	-0.632543	6.80033	-7.38009	4.82925e-10	2.03804e-08	12.701
ARHGAP4	1.18742	4.93234	7.37418	4.94439e-10	2.08144e-08	12.678
GZMB	1.04271	3.1144	7.37273	4.97299e-10	2.08829e-08	12.6724
SHROOM3	-0.868374	5.97966	-7.37081	5.0112e-10	2.09912e-08	12.6649
TMEM119	1.59001	4.12438	7.36663	5.09554e-10	2.12918e-08	12.6486
BAK1	0.427619	3.80232	7.36421	5.14486e-10	2.1445e-08	12.6392
FCER1G	1.63558	7.55703	7.36181	5.19428e-10	2.15977e-08	12.6298
HLA-DPA1	1.31233	8.68762	7.36014	5.22916e-10	2.16895e-08	12.6233
ARRB2	1.06844	5.82165	7.34737	5.50223e-10	2.27663e-08	12.5736
PGM5	-0.700622	5.3909	-7.34654	5.52038e-10	2.27857e-08	12.5704
GULP1	-0.901647	6.57704	-7.34104	5.64288e-10	2.32347e-08	12.5489
CR1	1.08664	3.43801	7.3391	5.68662e-10	2.33579e-08	12.5414
MAP2	-0.927504	5.50999	-7.33695	5.73573e-10	2.35026e-08	12.533
LIMCH1	-0.817373	7.44076	-7.33614	5.75432e-10	2.35218e-08	12.5298
NFAM1	0.84529	3.88428	7.33518	5.7762e-10	2.35544e-08	12.5261
WEE1	-0.932075	5.608	-7.33406	5.80216e-10	2.36034e-08	12.5217
TLR1	1.05975	4.93692	7.33222	5.8448e-10	2.36694e-08	12.5146
MSR1	1.31712	5.82904	7.33215	5.84638e-10	2.36694e-08	12.5143
C8orf34	-1.1176	3.79613	-7.32962	5.90585e-10	2.38531e-08	12.5044
DMD	-0.735884	5.98851	-7.3264	5.9821e-10	2.41036e-08	12.4919
SLC37A2	1.10034	4.58126	7.32408	6.03772e-10	2.42699e-08	12.4829
LMNB1	0.632385	3.16184	7.32315	6.0601e-10	2.43022e-08	12.4793
CCRL2	1.25409	4.18905	7.31872	6.16799e-10	2.46763e-08	12.462
ELF4	0.579562	4.68956	7.31108	6.35892e-10	2.53802e-08	12.4323
FSCN1	0.953166	3.93195	7.30911	6.4089e-10	2.55195e-08	12.4246
NOD2	0.83245	3.25055	7.3041	6.53832e-10	2.59666e-08	12.4051
SYNC	-1.12089	5.67486	-7.30358	6.55187e-10	2.59666e-08	12.4031
MYO18B	-0.997631	3.77577	-7.30269	6.57507e-10	2.59977e-08	12.3996
GPRIN3	0.81747	3.58162	7.29358	6.81825e-10	2.68963e-08	12.3642
RAB42	1.03254	4.00765	7.28924	6.93742e-10	2.73028e-08	12.3472
AIM1	1.06595	5.00377	7.27507	7.34037e-10	2.87786e-08	12.2921
ZMYND15	0.751309	3.77437	7.27487	7.34641e-10	2.87786e-08	12.2913
EMP2	-0.528472	6.78815	-7.27286	7.40533e-10	2.89424e-08	12.2835
AQP9	1.99911	4.94707	7.27215	7.42633e-10	2.89575e-08	12.2807
PLCE1	-0.737627	4.2744	-7.26809	7.54739e-10	2.9362e-08	12.2649
MGAT1	0.680564	6.83506	7.26613	7.60683e-10	2.95253e-08	12.2573
ZFYVE21	-0.543252	6.444	-7.26381	7.67753e-10	2.97315e-08	12.2482
LPAR5	0.686632	3.3339	7.26115	7.75928e-10	2.99795e-08	12.2379
MYO5A	0.777054	4.98587	7.25707	7.88626e-10	3.04007e-08	12.2221
ADCY4	1.00807	5.18834	7.25015	8.1071e-10	3.11322e-08	12.1951
LIPA	1.44346	8.02281	7.24997	8.11279e-10	3.11322e-08	12.1944
CCR2	0.804719	3.00898	7.24938	8.13181e-10	3.11345e-08	12.1921
SEMA6A	0.851949	3.74444	7.24476	8.28302e-10	3.16419e-08	12.1741
HTRA4	1.19464	3.25628	7.23677	8.55093e-10	3.25918e-08	12.143
MS4A4A	1.60257	5.68344	7.23475	8.62003e-10	3.27813e-08	12.1352
ABI3	0.825998	4.49943	7.2337	8.65606e-10	3.28445e-08	12.1311
SNX10	1.46448	4.11522	7.23096	8.75122e-10	3.31313e-08	12.1204
BMPR1A	-0.761848	5.8767	-7.22739	8.87657e-10	3.35309e-08	12.1065
RAB9B	-0.777287	4.57483	-7.22538	8.94811e-10	3.37258e-08	12.0987
LGMN	1.2474	8.2104	7.21622	9.28067e-10	3.48598e-08	12.0631
PGR	-0.970181	4.72683	-7.21596	9.29019e-10	3.48598e-08	12.0621
S1PR3	-0.917776	5.64952	-7.21331	9.38886e-10	3.50914e-08	12.0518
SLC25A19	0.643612	4.50966	7.21319	9.39337e-10	3.50914e-08	12.0513
ECSCR	0.934895	5.01904	7.21013	9.50841e-10	3.54429e-08	12.0394
TET3	0.541094	3.76567	7.20341	9.76668e-10	3.63256e-08	12.0132
GAREM	-1.05541	4.42963	-7.20178	9.83019e-10	3.64816e-08	12.0069
STK32A	-0.705492	3.40538	-7.18932	1.03307e-09	3.82552e-08	11.9584
NRIP3	0.852087	3.7761	7.18726	1.04156e-09	3.84854e-08	11.9504
OXCT1	-0.637277	5.88597	-7.18064	1.0694e-09	3.9428e-08	11.9247
THEMIS2	1.32464	5.16785	7.1742	1.09717e-09	4.03351e-08	11.8997
EPHB2	0.827174	3.88967	7.17354	1.10007e-09	4.03351e-08	11.8971
ALPL	0.730394	2.38211	7.17329	1.10115e-09	4.03351e-08	11.8961
NR1H3	1.11094	5.25359	7.16333	1.14571e-09	4.18766e-08	11.8574
SYNM	-0.94068	7.10848	-7.15863	1.16736e-09	4.25759e-08	11.8391
BST2	0.863083	6.31573	7.15601	1.17964e-09	4.29314e-08	11.8289
MPP7	-0.94441	4.77284	-7.15428	1.18778e-09	4.31349e-08	11.8222
PLN	-1.21065	9.06293	-7.15125	1.20221e-09	4.35653e-08	11.8104
FAM43A	0.457554	3.15021	7.1483	1.21639e-09	4.39851e-08	11.7989
APOL1	0.611475	5.69675	7.13757	1.26949e-09	4.58071e-08	11.7572
CYBB	1.15043	5.12865	7.13278	1.29398e-09	4.65059e-08	11.7386
RAB3IL1	0.810634	4.51774	7.1327	1.29435e-09	4.65059e-08	11.7383
SYT11	-0.608561	5.60972	-7.12932	1.31191e-09	4.70368e-08	11.7251
PLXNC1	1.04358	4.93894	7.12517	1.33374e-09	4.77186e-08	11.709
CDK1	0.740926	2.85375	7.1237	1.3416e-09	4.78984e-08	11.7033
TPM1	-0.633199	9.08615	-7.11956	1.36391e-09	4.85927e-08	11.6872
NOTCH4	0.706605	4.10351	7.11803	1.37221e-09	4.87854e-08	11.6813
AOC3	-0.907225	8.44106	-7.11337	1.39793e-09	4.95958e-08	11.6631
ARL11	0.626346	2.32957	7.10547	1.44257e-09	5.10724e-08	11.6325
XK	-0.632876	2.45949	-7.09714	1.49123e-09	5.26849e-08	11.6001
NEGR1	-1.30599	4.72216	-7.09422	1.50864e-09	5.31888e-08	11.5888
FGR	1.43203	4.88809	7.09328	1.51431e-09	5.32777e-08	11.5851
PLD3	0.838452	8.08959	7.09267	1.518e-09	5.32969e-08	11.5827
FPR1	1.11836	4.6494	7.08716	1.55169e-09	5.43551e-08	11.5613
CTSH	1.16279	7.71728	7.08651	1.55565e-09	5.43551e-08	11.5588
CTSD	1.25986	8.38785	7.08605	1.5585e-09	5.43551e-08	11.557
TAF5L	-0.557022	4.84657	-7.08565	1.56099e-09	5.43551e-08	11.5555
KHDRBS3	-0.59242	4.74733	-7.08504	1.56478e-09	5.43752e-08	11.5531
HABP4	-0.543995	5.17403	-7.08449	1.56824e-09	5.4384e-08	11.5509
SLCO2A1	1.66161	5.3074	7.08372	1.57304e-09	5.44388e-08	11.5479
TRPM2	0.901895	4.28659	7.07898	1.60303e-09	5.53635e-08	11.5295
FOLR2	1.15491	5.86566	7.07395	1.63541e-09	5.63666e-08	11.51
CASP1	0.989733	5.22094	7.07014	1.66039e-09	5.71114e-08	11.4952
IL27RA	0.674847	2.84729	7.06813	1.67376e-09	5.74544e-08	11.4874
TRERF1	0.503371	3.23482	7.06683	1.68244e-09	5.76353e-08	11.4823
MCAM	-0.86473	9.5448	-7.0605	1.72531e-09	5.89846e-08	11.4578
CD300C	0.787754	3.09487	7.05767	1.74489e-09	5.95115e-08	11.4467
WFS1	-0.729996	6.11294	-7.05726	1.74775e-09	5.95115e-08	11.4451
UNC13C	-0.778684	2.97605	-7.05398	1.77068e-09	6.01713e-08	11.4324
ANPEP	1.13362	4.32685	7.05281	1.77896e-09	6.03315e-08	11.4279
SIGLEC7	0.950671	4.06385	7.0493	1.80398e-09	6.09775e-08	11.4142
ENAH	-1.00583	6.96192	-7.04913	1.80522e-09	6.09775e-08	11.4136
EDEM2	0.585271	4.68982	7.04531	1.83281e-09	6.16697e-08	11.3988
ACTA2	-0.61339	10.3097	-7.04529	1.833e-09	6.16697e-08	11.3987
TBX18	-0.686243	4.56087	-7.04393	1.84293e-09	6.18808e-08	11.3934
C16orf54	0.762804	2.43741	7.03588	1.90287e-09	6.37667e-08	11.3622
NRP1	0.65249	6.18976	7.03516	1.90838e-09	6.38251e-08	11.3593
CEBPA	1.02329	3.60577	7.02709	1.97063e-09	6.57772e-08	11.328
PRKCH	0.936386	5.04519	7.02516	1.9858e-09	6.61529e-08	11.3205
SGK1	1.40397	7.21607	7.01904	2.03472e-09	6.75473e-08	11.2968
PCK2	0.715596	4.64271	7.01893	2.03564e-09	6.75473e-08	11.2963
CXorf36	0.908888	3.46627	7.01718	2.04981e-09	6.78843e-08	11.2896
RAB20	0.749519	4.75518	7.01337	2.0811e-09	6.87861e-08	11.2748
TMEM51	0.912634	4.63913	7.00984	2.11055e-09	6.96236e-08	11.2611
CD247	0.750056	3.05305	7.00797	2.1263e-09	7.00067e-08	11.2538
PAM	-0.759493	9.59776	-7.0023	2.17483e-09	7.14653e-08	11.2318
GPR56	0.74778	4.03876	7.0003	2.19215e-09	7.18949e-08	11.224
ATP6V0B	0.639576	6.19062	6.99406	2.24723e-09	7.35589e-08	11.1998
TMOD1	-0.874371	5.55627	-6.99045	2.27977e-09	7.44744e-08	11.1858
RNF115	-1.06136	6.57052	-6.98998	2.28401e-09	7.44744e-08	11.184
OAS1	1.21924	4.84499	6.98671	2.31386e-09	7.53029e-08	11.1713
HCST	1.28842	5.14127	6.98598	2.32058e-09	7.53765e-08	11.1685
UNC93B1	0.860196	4.43367	6.98383	2.34059e-09	7.58807e-08	11.1601
UAP1L1	0.752372	3.65836	6.98098	2.36726e-09	7.65988e-08	11.149
SULT1A1	0.931373	4.38001	6.97959	2.38037e-09	7.6876e-08	11.1436
PLCB4	-1.22474	4.33718	-6.97721	2.40296e-09	7.73676e-08	11.1344
IL7R	1.23641	4.49869	6.97702	2.40474e-09	7.73676e-08	11.1337
MSRB3	-0.768613	7.3837	-6.97477	2.42639e-09	7.7916e-08	11.125
HCLS1	1.04094	6.78532	6.96874	2.48529e-09	7.96565e-08	11.1015
CAMK2G	-0.712094	6.00289	-6.96698	2.50269e-09	8.00626e-08	11.0947
SLC16A10	1.24772	3.37305	6.96646	2.50789e-09	8.00772e-08	11.0927
TRAF3IP3	0.736074	3.78061	6.95711	2.60284e-09	8.29527e-08	11.0565
APOL6	0.693412	4.11516	6.95265	2.64935e-09	8.42762e-08	11.0392
OAS3	0.963773	4.49984	6.95138	2.66279e-09	8.45448e-08	11.0342
MS4A6A	1.21582	7.10101	6.94947	2.68304e-09	8.50283e-08	11.0268
DPEP2	1.02623	3.74026	6.94707	2.70886e-09	8.56859e-08	11.0175
FGD3	0.893229	3.62227	6.94598	2.72058e-09	8.58963e-08	11.0133
SH2B3	0.808093	5.46019	6.94505	2.73066e-09	8.6054e-08	11.0097
MPP6	-1.00734	3.91657	-6.9445	2.73661e-09	8.60812e-08	11.0075
ADAM33	-1.19456	5.80128	-6.94332	2.74943e-09	8.6324e-08	11.003
GPR65	0.93027	3.23856	6.94223	2.76139e-09	8.6539e-08	10.9988
KRT14	1.75161	4.45508	6.94167	2.76754e-09	8.65712e-08	10.9966
PCDH7	-0.947463	7.16871	-6.93708	2.81846e-09	8.80013e-08	10.9788
BCL2A1	1.88801	4.43929	6.93565	2.83459e-09	8.82114e-08	10.9732
GK	0.952301	4.23204	6.93532	2.83834e-09	8.82114e-08	10.9719
RBM20	-0.981648	4.72692	-6.9351	2.84082e-09	8.82114e-08	10.9711
RAI2	-0.740124	5.38279	-6.93415	2.85148e-09	8.83802e-08	10.9674
MARK1	-0.943328	3.84063	-6.92959	2.90366e-09	8.95294e-08	10.9497
TNFAIP3	1.09074	6.17731	6.92956	2.90405e-09	8.95294e-08	10.9496
ADCY5	-0.831873	5.3098	-6.92952	2.90443e-09	8.95294e-08	10.9495
CARD10	0.588242	3.10101	6.92813	2.92052e-09	8.98618e-08	10.9441
CD36	1.87061	5.39948	6.92481	2.9593e-09	9.08897e-08	10.9312
PRUNE2	-1.0286	7.73366	-6.92246	2.98705e-09	9.15759e-08	10.9221
CYTH1	0.734833	5.75946	6.92186	2.99423e-09	9.16301e-08	10.9198
KCNMA1	-0.892865	6.22963	-6.91646	3.0591e-09	9.32393e-08	10.8989
LCK	0.708693	3.17036	6.91635	3.06051e-09	9.32393e-08	10.8984
KANK1	-0.758252	6.48903	-6.91611	3.06335e-09	9.32393e-08	10.8975
MPEG1	1.31959	5.97584	6.90701	3.17622e-09	9.63911e-08	10.8622
SAMD4A	-0.832648	5.92925	-6.90684	3.17829e-09	9.63911e-08	10.8616
GPLD1	-0.774288	3.46957	-6.90519	3.19923e-09	9.68524e-08	10.8552
PSD4	0.862754	3.80078	6.90254	3.23301e-09	9.77005e-08	10.8449
LMOD1	-1.11139	8.92563	-6.89949	3.27252e-09	9.87181e-08	10.833
SDC1	0.865102	2.85507	6.89669	3.3091e-09	9.96439e-08	10.8222
SHE	0.865208	4.22281	6.8946	3.33658e-09	1.00293e-07	10.8141
MYOM1	-0.890665	4.78322	-6.89364	3.34939e-09	1.005e-07	10.8104
RHOH	0.793327	3.13753	6.88932	3.4073e-09	1.02056e-07	10.7937
ITGA4	0.856211	4.34814	6.88125	3.51827e-09	1.05194e-07	10.7624
ARL4C	0.985558	5.1001	6.87797	3.56449e-09	1.06388e-07	10.7497
MAP1B	-0.913107	8.87558	-6.8774	3.57253e-09	1.0644e-07	10.7475
TLR7	0.887966	3.72241	6.86849	3.70111e-09	1.10077e-07	10.713
RNASE6	1.42502	5.64028	6.86575	3.74164e-09	1.11087e-07	10.7024
TCEAL2	-1.35298	6.66475	-6.86443	3.76124e-09	1.11368e-07	10.6973
MMP7	2.21409	3.70919	6.86423	3.76424e-09	1.11368e-07	10.6965
KCNN4	0.938594	4.40962	6.86252	3.78997e-09	1.11864e-07	10.6898
LY96	1.35128	5.53937	6.86223	3.79422e-09	1.11864e-07	10.6887
PIK3CG	0.924672	3.64911	6.85617	3.88672e-09	1.14391e-07	10.6652
PGRMC1	-0.549701	7.15019	-6.851	3.96717e-09	1.16556e-07	10.6453
BAG2	-1.11521	4.8556	-6.85053	3.97469e-09	1.16575e-07	10.6434
MAP3K14	0.68522	3.68373	6.84836	4.00909e-09	1.17373e-07	10.635
FCGR2A	1.10627	6.72258	6.84794	4.01578e-09	1.17373e-07	10.6334
LONRF2	-0.817728	3.39723	-6.84559	4.05339e-09	1.18268e-07	10.6243
ABCA1	0.991069	5.51366	6.84397	4.07943e-09	1.18823e-07	10.618
ITGAL	0.911719	4.64967	6.84126	4.12359e-09	1.19762e-07	10.6075
AKR1A1	0.498945	7.09893	6.84112	4.12581e-09	1.19762e-07	10.607
EGFL7	1.16224	4.95987	6.83847	4.16943e-09	1.20821e-07	10.5967
PAG1	0.909884	4.65589	6.83719	4.19075e-09	1.21231e-07	10.5918
RGS5	-1.12537	9.73841	-6.83349	4.25275e-09	1.2276e-07	10.5774
TNFSF8	0.867039	3.7906	6.83317	4.25811e-09	1.2276e-07	10.5762
CAB39L	-1.13367	5.54702	-6.83218	4.27496e-09	1.23036e-07	10.5724
CDH5	1.13217	5.21999	6.83133	4.28939e-09	1.23242e-07	10.5691
HLA-F	0.566142	6.91367	6.82522	4.39451e-09	1.26048e-07	10.5455
CNTN1	-1.69692	4.40636	-6.82344	4.42575e-09	1.26729e-07	10.5385
RNF213	0.483046	6.34339	6.82239	4.44425e-09	1.27044e-07	10.5345
KLHL42	-0.812276	6.45719	-6.82161	4.458e-09	1.27222e-07	10.5315
NOSTRIN	1.32722	4.10473	6.82068	4.47445e-09	1.27477e-07	10.5279
FGFR1	-0.486828	7.09792	-6.81895	4.5052e-09	1.28137e-07	10.5212
TLR8	1.05864	3.42848	6.81346	4.60447e-09	1.30741e-07	10.4999
TNFSF10	1.13412	5.65293	6.80957	4.676e-09	1.32549e-07	10.4849
FHL1	-0.709379	10.3037	-6.80698	4.72434e-09	1.33584e-07	10.4749
CYP1B1	1.45641	5.2287	6.80677	4.72828e-09	1.33584e-07	10.474
RAB23	-1.03015	6.32725	-6.80599	4.74285e-09	1.33772e-07	10.471
MTUS2	-1.19217	4.88458	-6.80408	4.77896e-09	1.34566e-07	10.4636
SLC6A6	0.743465	4.67583	6.79982	4.86042e-09	1.36633e-07	10.4472
GJA1	-0.830673	9.24704	-6.7981	4.89377e-09	1.37342e-07	10.4405
ITPR3	0.566156	3.99056	6.79525	4.94927e-09	1.3867e-07	10.4295
RPS6KA6	-0.725753	3.0589	-6.7918	5.01759e-09	1.40352e-07	10.4161
SUN1	-0.437951	5.79083	-6.79131	5.02723e-09	1.40389e-07	10.4143
BCL6B	0.72889	3.99526	6.78947	5.06414e-09	1.41187e-07	10.4071
SGCB	-0.69011	6.24996	-6.78151	5.22642e-09	1.45472e-07	10.3764
SLC2A5	1.26781	3.55412	6.78091	5.23892e-09	1.4558e-07	10.374
SECTM1	0.990165	4.19699	6.78007	5.2565e-09	1.45829e-07	10.3708
CD163	1.5164	6.68843	6.76994	5.47169e-09	1.51551e-07	10.3316
CORO2A	0.430837	2.38396	6.76252	5.63505e-09	1.5582e-07	10.3029
FBXL2	-0.5676	5.70781	-6.76002	5.69115e-09	1.57115e-07	10.2933
PIP5K1B	-0.686759	4.08653	-6.75595	5.78373e-09	1.59411e-07	10.2775
PPP1R1A	-0.993472	3.56717	-6.75378	5.83376e-09	1.60528e-07	10.2691
LILRA2	0.802255	3.22756	6.75281	5.8562e-09	1.60884e-07	10.2654
IL2RB	0.726622	3.80737	6.74939	5.93618e-09	1.62817e-07	10.2522
LILRB5	1.09596	4.34585	6.7484	5.95958e-09	1.63194e-07	10.2483
HLA-E	0.557065	8.88682	6.74284	6.09213e-09	1.66554e-07	10.2269
HOPX	0.815936	2.88228	6.7402	6.15625e-09	1.68036e-07	10.2167
PNKD	0.401591	5.27911	6.73597	6.26031e-09	1.70601e-07	10.2003
CLEC7A	0.883069	4.40915	6.73311	6.33166e-09	1.72112e-07	10.1893
ILK	-0.598641	8.85981	-6.73293	6.33611e-09	1.72112e-07	10.1886
ADAM8	1.27909	3.95951	6.72928	6.42851e-09	1.74343e-07	10.1745
HLA-DOA	0.765426	5.03075	6.72286	6.59395e-09	1.78543e-07	10.1497
PPP1R16B	0.506901	2.72533	6.72032	6.66083e-09	1.80066e-07	10.1398
ECM1	0.775284	6.05253	6.7199	6.6718e-09	1.80075e-07	10.1382
ANO1	-0.899092	6.48379	-6.71927	6.68848e-09	1.80238e-07	10.1358
KANK3	0.638705	3.2686	6.71218	6.87891e-09	1.84811e-07	10.1084
SCARB1	0.793598	4.2728	6.71207	6.88183e-09	1.84811e-07	10.108
COL14A1	-0.698367	7.99187	-6.71174	6.89095e-09	1.84811e-07	10.1067
FERMT2	-1.04431	8.36797	-6.70918	6.96113e-09	1.86397e-07	10.0968
LTB4R	0.461697	3.58831	6.69848	7.26231e-09	1.94155e-07	10.0555
MEIS1	-0.843599	5.969	-6.69624	7.32711e-09	1.95578e-07	10.0469
RAP2B	0.717072	4.33596	6.69471	7.37177e-09	1.96461e-07	10.0409
PLA2G7	1.70129	3.84576	6.69342	7.40938e-09	1.97152e-07	10.036
FGD2	0.737884	4.72943	6.6914	7.46886e-09	1.98423e-07	10.0282
PTPLA	-0.922862	5.24708	-6.68802	7.56959e-09	2.00784e-07	10.0151
CXCL3	0.85512	2.81754	6.68498	7.66118e-09	2.02716e-07	10.0034
RARRES3	0.821629	5.4839	6.68481	7.66638e-09	2.02716e-07	10.0027
HMOX1	1.5527	5.91786	6.68395	7.69247e-09	2.03088e-07	9.99943
FLI1	0.75313	5.00131	6.67691	7.90981e-09	2.08501e-07	9.97226
MFSD12	0.603432	5.51064	6.67502	7.96929e-09	2.09742e-07	9.96496
DNASE1L3	1.22429	3.84063	6.67244	8.05104e-09	2.11244e-07	9.955
THRB	-0.989966	6.0845	-6.67243	8.05131e-09	2.11244e-07	9.95497
SPOP	-0.491391	6.49113	-6.67135	8.08567e-09	2.11817e-07	9.95082
SIGLEC9	0.916841	3.97054	6.67039	8.11663e-09	2.123e-07	9.94709
GGA1	0.466849	5.72594	6.66736	8.21437e-09	2.14524e-07	9.93542
MARCKS	1.08436	6.38811	6.66398	8.32522e-09	2.17084e-07	9.92235
FIBIN	-1.07591	7.32188	-6.66158	8.40437e-09	2.18811e-07	9.91313
PRKCB	0.722956	3.71228	6.65944	8.47597e-09	2.20336e-07	9.90486
ROR1	-0.790931	5.29902	-6.65878	8.49815e-09	2.20574e-07	9.90231
FAM20B	-0.54202	5.82084	-6.6569	8.56161e-09	2.21881e-07	9.89506
AMIGO2	-0.892016	6.34915	-6.65632	8.58143e-09	2.22054e-07	9.8928
MARCKSL1	0.972963	4.69644	6.65385	8.66542e-09	2.23885e-07	9.88331
COMMD9	0.664916	5.84039	6.65087	8.76842e-09	2.26201e-07	9.87179
PSMB8	0.752237	5.35531	6.64654	8.91996e-09	2.2976e-07	9.85508
TMEM47	-1.13868	8.3547	-6.64063	9.13061e-09	2.34829e-07	9.83233
SUSD5	-1.04587	8.48206	-6.63965	9.16614e-09	2.35385e-07	9.82854
SORBS1	-1.00812	8.02351	-6.63877	9.19835e-09	2.35854e-07	9.82512
SOCS3	0.937323	5.0258	6.63509	9.33294e-09	2.38606e-07	9.81096
EFNA1	0.736498	4.58761	6.63507	9.33386e-09	2.38606e-07	9.81086
MMP12	3.10105	4.59441	6.63281	9.41738e-09	2.40378e-07	9.80218
F13A1	1.55892	7.52018	6.6291	9.55664e-09	2.43565e-07	9.78787
PDK3	-0.671748	5.81036	-6.62012	9.90216e-09	2.51991e-07	9.75325
RAB21	-0.519079	5.91773	-6.61973	9.91758e-09	2.52005e-07	9.75173
MYOCD	-1.59495	7.05486	-6.6185	9.96564e-09	2.52846e-07	9.74702
NFIA	-0.663116	6.63034	-6.61782	9.99255e-09	2.5315e-07	9.74439
ABCG1	1.05115	4.42478	6.61427	1.0134e-08	2.56349e-07	9.73069
CSTB	0.976901	6.22769	6.61358	1.01616e-08	2.56663e-07	9.72804
CDCP1	0.863812	3.49453	6.61189	1.02295e-08	2.57994e-07	9.72154
PLBD1	1.32263	6.13316	6.609	1.03473e-08	2.60267e-07	9.71038
C1QTNF7	-0.904947	6.14517	-6.60892	1.03504e-08	2.60267e-07	9.71009
SCARF1	0.711874	3.09	6.60788	1.03931e-08	2.60695e-07	9.70607
PPP1R12A	-0.856338	8.45326	-6.60775	1.03982e-08	2.60695e-07	9.70559
CD28	0.833408	3.76458	6.60518	1.05044e-08	2.62968e-07	9.69569
ZNF711	-0.791577	3.09071	-6.60436	1.05388e-08	2.63439e-07	9.69251
PARM1	-0.963314	6.23619	-6.60206	1.06349e-08	2.6545e-07	9.68365
HADH	-0.634581	5.81466	-6.59822	1.07976e-08	2.69113e-07	9.66886
CLEC1A	0.833058	4.03808	6.59627	1.0881e-08	2.70794e-07	9.66135
CD72	0.887379	4.1015	6.59526	1.09245e-08	2.71477e-07	9.65747
CMTM3	0.593685	5.18294	6.59467	1.09502e-08	2.71716e-07	9.65518
TP53BP2	-0.779706	6.78855	-6.59419	1.09708e-08	2.71829e-07	9.65334
RRM2	1.05237	2.93562	6.59375	1.09899e-08	2.71905e-07	9.65165
PTPN7	0.662494	3.48989	6.59224	1.10559e-08	2.73137e-07	9.64582
NUDT14	0.720918	3.49817	6.59176	1.10766e-08	2.73249e-07	9.64399
DNAJB4	-1.0552	7.02273	-6.58953	1.11748e-08	2.75272e-07	9.63538
2020-03-01	-0.714662	4.49224	-6.58488	1.13822e-08	2.79971e-07	9.61747
SH2D3C	0.778753	3.67461	6.57414	1.18752e-08	2.91675e-07	9.57614
CIDEB	0.721264	5.04553	6.57264	1.19459e-08	2.92986e-07	9.57035
PHF10	-0.481481	6.29902	-6.57148	1.20007e-08	2.93904e-07	9.56589
NCF1	1.03431	3.94954	6.56911	1.21137e-08	2.96071e-07	9.55675
EVI2A	1.1448	5.29994	6.56889	1.21242e-08	2.96071e-07	9.55591
GRIA2	-0.973466	5.80937	-6.56439	1.23414e-08	3.00943e-07	9.5386
C9orf3	-0.52575	7.51851	-6.55122	1.30004e-08	3.16555e-07	9.48791
AP2S1	0.533395	6.55252	6.55076	1.30237e-08	3.16667e-07	9.48616
CX3CR1	0.831773	4.54149	6.54685	1.32262e-08	3.2113e-07	9.47112
INPP5A	-0.761083	5.93448	-6.54374	1.339e-08	3.24225e-07	9.45913
MRAP2	-1.05147	7.47289	-6.5437	1.3392e-08	3.24225e-07	9.45898
PDGFB	0.712995	3.70623	6.5432	1.34186e-08	3.24404e-07	9.45705
PPARGC1B	0.544949	2.75365	6.54154	1.35068e-08	3.26072e-07	9.45066
C14orf159	0.499475	5.68824	6.54016	1.35804e-08	3.27381e-07	9.44537
DAGLB	0.492913	4.19093	6.53891	1.36475e-08	3.28529e-07	9.44057
FPR3	1.40208	5.84643	6.53703	1.37491e-08	3.30375e-07	9.43333
JPH1	-0.639114	2.19813	-6.53672	1.37662e-08	3.30375e-07	9.43212
NFKBIE	0.927317	4.19034	6.53616	1.37962e-08	3.30375e-07	9.43
AGTRAP	0.511826	4.72151	6.53606	1.38022e-08	3.30375e-07	9.42958
GPD1L	-0.694727	6.15244	-6.53546	1.38345e-08	3.3068e-07	9.4273
CCL8	1.38235	4.9058	6.52603	1.43595e-08	3.42478e-07	9.39101
CLEC14A	0.815222	5.00253	6.52587	1.43686e-08	3.42478e-07	9.39039
PDE8B	-1.26266	4.40581	-6.52511	1.44116e-08	3.4302e-07	9.38748
CD209	0.999926	4.00326	6.5165	1.49097e-08	3.54377e-07	9.35437
STXBP2	0.794548	4.6975	6.51544	1.49719e-08	3.55356e-07	9.35031
FGL2	-0.861101	8.1955	-6.51382	1.50677e-08	3.5713e-07	9.34409
PFN2	-0.821176	8.12237	-6.50972	1.53136e-08	3.62451e-07	9.32832
ADRBK2	0.740745	3.90688	6.50568	1.55596e-08	3.67758e-07	9.31279
CNTN3	-1.39406	5.00422	-6.50486	1.56102e-08	3.6844e-07	9.30963
SERPINF1	1.36325	8.4076	6.5008	1.58619e-08	3.7386e-07	9.29404
GLA	0.84729	5.49887	6.50008	1.59068e-08	3.74395e-07	9.29129
RPRD1A	-0.539418	5.48413	-6.49784	1.60482e-08	3.772e-07	9.28266
MAP4	-0.507632	7.27854	-6.49623	1.61506e-08	3.7908e-07	9.27646
MMP14	0.408616	6.60392	6.49374	1.63095e-08	3.8228e-07	9.26692
LY6E	0.935256	6.3082	6.49243	1.63943e-08	3.83737e-07	9.26187
FAM124B	0.470219	2.69909	6.49168	1.64425e-08	3.84332e-07	9.25901
MN1	-0.953999	5.41451	-6.48837	1.66588e-08	3.88851e-07	9.24628
ALOX5AP	1.33415	6.51846	6.48449	1.69156e-08	3.94302e-07	9.23137
UPP1	0.705535	4.84879	6.48351	1.69809e-08	3.95279e-07	9.22762
GM2A	0.856681	5.54607	6.48271	1.70343e-08	3.95978e-07	9.22456
RNF185	-0.383213	5.94267	-6.4797	1.72379e-08	4.00159e-07	9.21299
ARHGEF3	0.957355	5.57365	6.47925	1.72683e-08	4.00317e-07	9.21127
MFNG	0.778975	3.93763	6.47855	1.73159e-08	4.00872e-07	9.20858
SPARCL1	-0.951831	11.0934	-6.47705	1.74186e-08	4.02699e-07	9.20282
CCL16	0.35342	2.11773	6.46994	1.79137e-08	4.1358e-07	9.17551
MFSD1	0.899529	7.57676	6.46346	1.83777e-08	4.23352e-07	9.15061
SMAD9	-0.750158	5.53988	-6.46333	1.8387e-08	4.23352e-07	9.15011
F11R	0.883442	4.80641	6.46019	1.86159e-08	4.28039e-07	9.13806
CASQ2	-1.50056	5.80811	-6.45969	1.86523e-08	4.28295e-07	9.13615
SLC2A12	-0.819008	3.58398	-6.459	1.87033e-08	4.28884e-07	9.13349
FCGBP	1.22765	6.08408	6.45693	1.88561e-08	4.31803e-07	9.12556
PIK3R6	0.602904	2.98167	6.45377	1.90923e-08	4.3662e-07	9.11344
KDR	0.751014	4.16432	6.45233	1.92009e-08	4.3851e-07	9.10792
LAX1	0.605532	2.2962	6.44813	1.95216e-08	4.45235e-07	9.09178
TAP1	0.609587	5.38349	6.44744	1.95742e-08	4.45832e-07	9.08916
SEMA4A	0.796311	4.32399	6.44508	1.97572e-08	4.49397e-07	9.08009
PIK3CD	0.66824	4.42668	6.44431	1.98171e-08	4.50154e-07	9.07714
ARSJ	-0.744025	4.47077	-6.44146	2.00411e-08	4.54631e-07	9.06619
MLPH	1.15911	4.62209	6.441	2.00773e-08	4.54843e-07	9.06443
MYLK	-0.729287	7.7864	-6.43982	2.01708e-08	4.5635e-07	9.05991
PLXDC1	0.777677	4.12124	6.43915	2.02244e-08	4.56952e-07	9.05732
AGTR1	-0.966083	3.64363	-6.43754	2.03526e-08	4.59147e-07	9.05117
GMIP	0.659147	4.02273	6.43725	2.03758e-08	4.59147e-07	9.05006
TMEM56	-0.98573	3.71492	-6.43587	2.04873e-08	4.61046e-07	9.04474
ARHGAP10	-0.587638	6.40129	-6.43311	2.07112e-08	4.65466e-07	9.03415
SLC1A3	1.23404	4.8823	6.42946	2.10109e-08	4.71575e-07	9.02016
ADPGK	0.563214	5.75366	6.4211	2.17141e-08	4.8644e-07	8.98809
IRAK1	0.702704	4.93009	6.4209	2.17307e-08	4.8644e-07	8.98735
EFHD1	-0.856296	8.16632	-6.41789	2.19895e-08	4.91583e-07	8.97581
UBASH3B	0.798133	3.29792	6.41686	2.20794e-08	4.92942e-07	8.97184
ESYT2	-0.461347	6.40829	-6.41628	2.21295e-08	4.93408e-07	8.96963
SLC26A10	-0.796484	4.28635	-6.41395	2.23333e-08	4.97298e-07	8.9607
N6AMT1	-0.472908	3.6126	-6.41055	2.26342e-08	5.03335e-07	8.94767
NDRG3	-0.73221	6.01799	-6.4096	2.27192e-08	5.04142e-07	8.94401
LAYN	-0.784959	4.27099	-6.40948	2.273e-08	5.04142e-07	8.94355
C5AR1	1.36494	5.95379	6.40801	2.28621e-08	5.06408e-07	8.93791
SYTL3	0.583896	2.60898	6.40413	2.32139e-08	5.13527e-07	8.92303
FREM1	-0.928824	4.20881	-6.40263	2.33506e-08	5.15864e-07	8.91731
OTUD7B	-0.480276	4.5993	-6.40231	2.33805e-08	5.15864e-07	8.91607
SEMA6B	0.678382	3.27925	6.39966	2.36256e-08	5.20595e-07	8.90591
SEPN1	0.554192	5.64218	6.39866	2.37182e-08	5.21954e-07	8.9021
MAGED2	-0.456654	7.23344	-6.39767	2.38108e-08	5.23311e-07	8.89831
BARD1	-0.652626	4.33472	-6.3957	2.39963e-08	5.26705e-07	8.89074
ICAM2	0.735432	5.16559	6.3948	2.40814e-08	5.27888e-07	8.8873
COL1A1	0.831527	8.2323	6.39344	2.42108e-08	5.30038e-07	8.88208
BHMT2	-0.910065	4.79262	-6.39211	2.43376e-08	5.32126e-07	8.87699
PCSK6	0.843084	3.48735	6.39111	2.44335e-08	5.33534e-07	8.87316
CTPS1	-0.801199	6.15951	-6.3898	2.45599e-08	5.35601e-07	8.86814
IL1B	0.794663	4.30187	6.38794	2.47401e-08	5.38838e-07	8.86101
CCL18	2.45819	7.0707	6.38687	2.48443e-08	5.40411e-07	8.85692
CARD16	0.797162	4.10696	6.38512	2.50162e-08	5.43452e-07	8.85021
PARVA	-0.487397	6.46816	-6.38366	2.516e-08	5.45876e-07	8.84462
S100A9	1.50503	6.50105	6.38325	2.52007e-08	5.46058e-07	8.84305
MORC4	-0.524806	4.94292	-6.37582	2.5948e-08	5.61532e-07	8.81459
RASL12	-0.988292	6.58941	-6.37002	2.65466e-08	5.73668e-07	8.79238
SDK1	-0.946844	4.22284	-6.36973	2.65766e-08	5.73668e-07	8.79128
PERP	-0.47756	3.85975	-6.36876	2.66779e-08	5.7512e-07	8.78757
FXYD6	1.01332	4.80844	6.36473	2.71036e-08	5.82902e-07	8.77216
SSPN	-0.583136	6.24353	-6.3647	2.71077e-08	5.82902e-07	8.77201
LYL1	0.719876	4.69425	6.36416	2.71646e-08	5.83384e-07	8.76997
BMP2K	0.798605	5.60719	6.36304	2.72852e-08	5.8523e-07	8.76565
VMO1	1.45671	3.89899	6.36133	2.74684e-08	5.88415e-07	8.75913
HEXA	0.413778	5.99786	6.36081	2.75247e-08	5.88876e-07	8.75714
MTMR11	-0.660809	6.2477	-6.35975	2.76394e-08	5.90583e-07	8.75309
PEG3	-0.858428	4.18718	-6.35797	2.78342e-08	5.93994e-07	8.74625
CAV2	-0.711301	7.47336	-6.35684	2.79578e-08	5.95882e-07	8.74194
PAFAH1B1	-0.473933	6.96014	-6.35122	2.85824e-08	6.08428e-07	8.72042
TNFSF15	0.589397	2.36969	6.35015	2.8703e-08	6.10228e-07	8.71632
PREPL	-0.698762	6.17202	-6.34864	2.88737e-08	6.13086e-07	8.71055
RCC2	0.568441	5.34842	6.34339	2.94754e-08	6.25079e-07	8.69046
HSPA12B	0.529273	2.87249	6.34304	2.95159e-08	6.25154e-07	8.68912
ZBTB10	-0.589847	5.09011	-6.34267	2.95587e-08	6.25276e-07	8.68772
FGD5	0.797074	5.08597	6.34125	2.97235e-08	6.27978e-07	8.6823
NAGA	0.555503	5.65875	6.34002	2.98677e-08	6.29484e-07	8.67759
TLL1	0.37777	1.78758	6.34001	2.98692e-08	6.29484e-07	8.67754
ADI1	-0.420401	6.35352	-6.33652	3.02808e-08	6.37367e-07	8.66421
SFMBT2	0.768803	3.68796	6.33594	3.03509e-08	6.38047e-07	8.66196
HSPA4L	-0.841327	3.96933	-6.33386	3.05998e-08	6.42482e-07	8.65401
NEO1	-0.721328	5.84516	-6.33296	3.07077e-08	6.43598e-07	8.65058
TSPAN2	-0.962686	5.00763	-6.33278	3.0729e-08	6.43598e-07	8.64991
PRKCD	0.555542	4.94306	6.32479	3.17095e-08	6.62642e-07	8.61932
TMEM200B	-0.565762	4.89043	-6.32473	3.17166e-08	6.62642e-07	8.61911
SEMA3A	0.558048	2.51402	6.32374	3.18394e-08	6.64307e-07	8.61534
DIP2C	-0.55238	5.85675	-6.32346	3.18748e-08	6.64307e-07	8.61426
SLC29A3	0.810328	4.72826	6.318	3.25651e-08	6.77859e-07	8.5934
HLX	0.958248	4.12212	6.31745	3.2636e-08	6.78501e-07	8.59128
CYYR1	0.927448	4.4576	6.30574	3.41707e-08	7.09535e-07	8.54654
HEXIM1	-0.478112	5.80575	-6.30494	3.42785e-08	7.109e-07	8.54348
MXRA7	-0.813378	8.01841	-6.30108	3.48022e-08	7.20879e-07	8.52871
ARL4A	0.776381	5.21391	6.30017	3.4926e-08	7.22558e-07	8.52526
CXADR	0.778982	2.43253	6.29845	3.51623e-08	7.26559e-07	8.51869
ADCY9	-0.535098	5.14017	-6.28977	3.63807e-08	7.50818e-07	8.48553
IL10RB	0.602413	5.09178	6.28493	3.70779e-08	7.64275e-07	8.46705
PPP1R12B	-0.919955	7.56792	-6.28425	3.71769e-08	7.65383e-07	8.46445
HS3ST2	1.56171	5.07876	6.28043	3.77381e-08	7.75993e-07	8.44987
EVL	0.575967	6.04492	6.27854	3.80185e-08	7.8081e-07	8.44266
PCDH12	0.615306	4.42869	6.27478	3.85842e-08	7.91468e-07	8.42828
PTPN11	-0.499559	5.96998	-6.26523	4.00565e-08	8.20673e-07	8.39183
CDCA4	0.390155	3.64917	6.26424	4.02123e-08	8.22607e-07	8.38805
ACP6	-0.501076	4.45874	-6.26401	4.02481e-08	8.22607e-07	8.38718
ACE	0.792926	3.41482	6.26366	4.03029e-08	8.22733e-07	8.38586
GALNS	0.523365	4.36409	6.26118	4.06971e-08	8.29779e-07	8.37639
FAM49B	0.745402	5.48725	6.26077	4.07629e-08	8.29865e-07	8.37481
FAM26E	-0.610214	5.05039	-6.26054	4.07993e-08	8.29865e-07	8.37394
PPP2R2B	-0.788162	4.5383	-6.25851	4.11258e-08	8.34711e-07	8.36619
ADAMDEC1	1.65555	3.58198	6.25844	4.11363e-08	8.34711e-07	8.36594
PALD1	0.566628	3.84266	6.25718	4.13409e-08	8.37858e-07	8.36111
SLC16A1	-0.61339	4.48686	-6.25559	4.1599e-08	8.42e-07	8.35505
IFI44	1.09346	5.16824	6.25531	4.16448e-08	8.42e-07	8.35398
LRRK1	0.417223	4.28306	6.25042	4.24507e-08	8.57272e-07	8.33532
MTMR14	0.439592	5.29279	6.24788	4.28737e-08	8.64782e-07	8.32567
RGS1	1.42569	5.61041	6.24677	4.30615e-08	8.67536e-07	8.32142
CCL21	1.54597	4.37132	6.24427	4.34855e-08	8.75036e-07	8.31188
PRKG1	-0.796492	7.14751	-6.24276	4.3743e-08	8.79173e-07	8.30613
CCL5	1.14381	5.48926	6.24192	4.3888e-08	8.8104e-07	8.30291
RASSF3	-0.71862	6.64031	-6.2412	4.40111e-08	8.82465e-07	8.30019
CYB561	0.455262	4.28729	6.2404	4.4149e-08	8.84182e-07	8.29714
LHX6	0.502909	2.8501	6.2387	4.44442e-08	8.89041e-07	8.29066
CFI	1.37024	5.66445	6.22888	4.61868e-08	9.22809e-07	8.25322
ZAP70	0.761089	3.21065	6.22728	4.64785e-08	9.27541e-07	8.2471
RALGDS	0.670246	5.50869	6.21742	4.8307e-08	9.62896e-07	8.20954
PHC1	-0.572796	6.26179	-6.21432	4.88969e-08	9.7278e-07	8.19773
CDKN3	0.82791	3.04633	6.21421	4.89178e-08	9.7278e-07	8.19732
PECAM1	1.04897	6.74235	6.21328	4.90966e-08	9.75189e-07	8.19377
MYD88	0.76935	6.20008	6.21233	4.92789e-08	9.77663e-07	8.19016
LRCH2	-0.778775	4.29564	-6.21183	4.93763e-08	9.78448e-07	8.18824
ITGA7	-0.881458	7.31358	-6.21036	4.96608e-08	9.81992e-07	8.18265
TIMELESS	0.430679	2.86802	6.21031	4.96712e-08	9.81992e-07	8.18244
BCL11A	0.740552	2.68883	6.20975	4.97783e-08	9.82962e-07	8.18034
TCEAL3	-0.664895	7.67662	-6.20809	5.01046e-08	9.87662e-07	8.17399
TBL1X	-0.645834	4.87813	-6.20794	5.0133e-08	9.87662e-07	8.17343
BUB1B	0.765029	2.55928	6.20609	5.04979e-08	9.93693e-07	8.16638
TAGLN	-0.612753	11.7585	-6.20549	5.06161e-08	9.93827e-07	8.1641
GPR137B	0.941278	6.00063	6.20546	5.06222e-08	9.93827e-07	8.16399
ALDH1L1	-0.728053	4.16694	-6.20437	5.08389e-08	9.95393e-07	8.15983
TCEAL7	-0.995838	4.36421	-6.20435	5.08428e-08	9.95393e-07	8.15975
RNF135	0.637274	5.41365	6.20417	5.08784e-08	9.95393e-07	8.15907
ITGB4	0.863308	3.72336	6.20312	5.10867e-08	9.98315e-07	8.1551
PSMB9	0.837375	5.17966	6.20259	5.11947e-08	9.99271e-07	8.15304
STK39	-0.63235	5.00949	-6.20026	5.16626e-08	1.00724e-06	8.14419
CD2	0.80127	4.06316	6.19869	5.19819e-08	1.01138e-06	8.13819
TNFRSF14	0.904644	5.24161	6.19862	5.19942e-08	1.01138e-06	8.13796
CCDC146	-1.17485	5.87685	-6.19536	5.26627e-08	1.02321e-06	8.12553
ARL15	0.736488	4.53414	6.19475	5.27892e-08	1.02449e-06	8.1232
ROR2	0.740962	2.50335	6.19333	5.30833e-08	1.02901e-06	8.11779
ELMO1	0.961218	5.42396	6.193	5.31503e-08	1.02913e-06	8.11656
FRK	-0.773923	4.0584	-6.19123	5.35213e-08	1.03513e-06	8.10979
FAM53B	0.563857	4.03136	6.19012	5.3754e-08	1.03845e-06	8.10557
COL21A1	-0.773316	8.08389	-6.18641	5.45395e-08	1.05242e-06	8.09146
AOAH	0.882606	4.93628	6.18547	5.47408e-08	1.0551e-06	8.08787
TC2N	-1.06803	6.07708	-6.18369	5.51227e-08	1.061e-06	8.08111
CLIC6	0.599812	2.94636	6.18346	5.51723e-08	1.061e-06	8.08023
CSF2RA	0.843384	3.85624	6.18302	5.52672e-08	1.06162e-06	8.07856
ATRNL1	-1.07712	4.53517	-6.18122	5.56577e-08	1.06791e-06	8.07171
PTPN22	0.729819	3.39436	6.17269	5.75452e-08	1.10287e-06	8.03926
SYNPO2	-0.873122	7.8337	-6.16884	5.84168e-08	1.11831e-06	8.02463
MAF	0.779885	4.82649	6.16583	5.91089e-08	1.13028e-06	8.01317
GRK5	-0.58177	5.1889	-6.16199	6.00024e-08	1.14607e-06	7.99857
PTPRCAP	1.08581	3.86985	6.15893	6.07234e-08	1.15854e-06	7.98695
NPR1	-0.859339	6.41993	-6.15722	6.11327e-08	1.16503e-06	7.98042
SKP1	-0.549623	8.70523	-6.15173	6.24562e-08	1.18892e-06	7.95958
HLF	-0.835701	4.62674	-6.14886	6.31604e-08	1.20097e-06	7.94867
SLC41A2	-0.792816	6.05434	-6.14765	6.34602e-08	1.20532e-06	7.94407
GPR68	0.62306	3.24082	6.1471	6.35978e-08	1.20658e-06	7.94196
DRAM1	0.934224	5.92685	6.1463	6.37961e-08	1.20898e-06	7.93893
PDXK	0.535205	5.51165	6.14434	6.42856e-08	1.2169e-06	7.93149
ARHGEF9	-0.826595	6.11618	-6.14343	6.45155e-08	1.21988e-06	7.92802
EPSTI1	1.06532	4.22058	6.13853	6.57626e-08	1.24208e-06	7.9094
VWF	1.05527	6.42444	6.1307	6.78046e-08	1.27922e-06	7.87965
COL13A1	-0.703294	5.55165	-6.12499	6.93309e-08	1.30401e-06	7.85799
PPP1CB	-0.614434	8.83379	-6.12499	6.93317e-08	1.30401e-06	7.85798
SAMSN1	1.04353	3.90336	6.12492	6.93501e-08	1.30401e-06	7.85772
H2AFY	0.61792	7.04949	6.12066	7.05133e-08	1.32441e-06	7.84154
HEPH	-0.439852	5.71639	-6.11566	7.19021e-08	1.349e-06	7.82257
FGF2	-0.584429	5.12906	-6.11206	7.29208e-08	1.3666e-06	7.80889
ALDH1B1	-0.862952	6.58819	-6.1096	7.36246e-08	1.37826e-06	7.79954
NAIP	0.864076	4.01645	6.10809	7.40596e-08	1.38487e-06	7.79381
MYCT1	0.725755	3.87318	6.10588	7.46996e-08	1.3953e-06	7.78545
NAP1L3	-0.75558	5.2251	-6.098	7.70311e-08	1.43726e-06	7.75555
CLEC2B	1.14193	4.97921	6.09637	7.75221e-08	1.44483e-06	7.74937
P2RX4	0.633742	5.87061	6.09281	7.86078e-08	1.46253e-06	7.73585
BCL2L11	0.551179	3.92153	6.09269	7.86443e-08	1.46253e-06	7.73539
ACSS3	-0.666002	4.47668	-6.09064	7.92747e-08	1.47263e-06	7.72763
RASSF5	0.635266	4.75192	6.08785	8.01405e-08	1.48708e-06	7.71707
GREB1L	-0.827799	3.51358	-6.0869	8.04392e-08	1.49099e-06	7.71345
RYR2	-0.936421	4.25935	-6.08108	8.22853e-08	1.52354e-06	7.69138
SRGN	0.921905	7.42982	6.07813	8.32359e-08	1.53945e-06	7.68021
SLC24A4	-0.686458	3.12827	-6.07666	8.37136e-08	1.54644e-06	7.67464
PNMAL1	-0.985049	4.8521	-6.07641	8.37961e-08	1.54644e-06	7.67369
LGALS3	0.650347	6.84645	6.07193	8.52736e-08	1.57199e-06	7.65669
PTGER2	0.55205	2.31767	6.07066	8.56948e-08	1.57803e-06	7.6519
LGR6	-1.14029	5.3885	-6.06853	8.64081e-08	1.58944e-06	7.64384
CALCOCO1	-0.574738	7.741	-6.06809	8.65572e-08	1.59045e-06	7.64216
NAP1L5	-0.799012	4.46309	-6.06622	8.71898e-08	1.60034e-06	7.63508
HEY2	-0.784965	5.60753	-6.06514	8.75568e-08	1.60534e-06	7.63099
GNG2	0.732889	4.20354	6.06323	8.8213e-08	1.61561e-06	7.62373
LEF1	0.85881	3.54314	6.05993	8.93532e-08	1.63473e-06	7.61124
CLIC5	0.730485	3.07302	6.05952	8.94961e-08	1.63506e-06	7.60969
TMEM163	0.552439	2.49895	6.05932	8.95646e-08	1.63506e-06	7.60895
GPR126	0.625208	2.99564	6.05814	8.9977e-08	1.64082e-06	7.60448
EPB41L3	1.34011	5.95343	6.05528	9.09859e-08	1.65743e-06	7.59364
NSUN7	-0.741301	3.20613	-6.04879	9.33152e-08	1.69804e-06	7.56906
SLC38A7	0.414237	4.16488	6.04828	9.35e-08	1.69844e-06	7.56713
ELTD1	1.07606	5.45868	6.04818	9.3538e-08	1.69844e-06	7.56674
PTPN3	-0.557165	4.20174	-6.04362	9.52132e-08	1.727e-06	7.54948
FILIP1L	-1.20798	8.02032	-6.04304	9.54278e-08	1.72904e-06	7.54729
PLCL1	-0.627803	4.99658	-6.04254	9.56136e-08	1.73055e-06	7.5454
TPH1	-1.33549	5.05239	-6.0395	9.67533e-08	1.74931e-06	7.53388
TMEM132B	-0.760626	3.03051	-6.03452	9.86465e-08	1.78164e-06	7.51504
TMEM86A	0.560801	4.00193	6.03394	9.8868e-08	1.78374e-06	7.51285
CXCL2	0.950568	3.57315	6.03195	9.9637e-08	1.79569e-06	7.50532
RELB	0.679695	3.98601	6.02618	1.019e-07	1.83453e-06	7.48348
STEAP3	0.576564	4.62756	6.02255	1.03347e-07	1.8586e-06	7.46978
HAMP	0.714695	3.17165	6.01997	1.04392e-07	1.87539e-06	7.46
HRC	-0.675941	3.18065	-6.01889	1.0483e-07	1.88126e-06	7.45593
ARAP1	0.635868	6.12824	6.01853	1.04976e-07	1.88189e-06	7.45457
SLC35F6	0.438806	5.28317	6.01779	1.05279e-07	1.88532e-06	7.45178
CHMP4C	-0.901867	3.73897	-6.01656	1.05784e-07	1.89237e-06	7.44712
CSF1	0.609159	5.41953	6.0149	1.0647e-07	1.90262e-06	7.44084
CCL7	0.650559	2.1687	6.01414	1.06785e-07	1.90625e-06	7.43796
EMCN	1.2878	5.33036	6.01386	1.06901e-07	1.90631e-06	7.43691
SCAMP2	0.449383	6.67103	6.01321	1.0717e-07	1.90909e-06	7.43447
MRFAP1	-0.431237	8.78838	-6.01262	1.0742e-07	1.91153e-06	7.4322
MOB3A	0.572301	4.97087	6.01231	1.07549e-07	1.91181e-06	7.43104
CSTA	1.10498	3.90365	6.00971	1.0864e-07	1.92918e-06	7.42122
NLGN1	-0.920925	3.9	-6.00867	1.09082e-07	1.9347e-06	7.41727
AMPH	-0.931526	3.62991	-6.00844	1.09179e-07	1.9347e-06	7.41641
ESD	-0.516412	7.14186	-6.00727	1.09677e-07	1.9415e-06	7.41198
IL4R	0.383706	6.47743	6.0048	1.10733e-07	1.95813e-06	7.40267
COL4A5	-0.626527	5.0737	-6.00447	1.10877e-07	1.95863e-06	7.40141
TAPBP	0.464973	6.12759	6.00177	1.12047e-07	1.97724e-06	7.3912
EPM2A	-0.549315	4.32474	-5.99389	1.1553e-07	2.03658e-06	7.36144
FAM219B	-0.316224	5.52917	-5.99264	1.16095e-07	2.04328e-06	7.35671
VNN1	0.878255	2.80465	5.99251	1.16152e-07	2.04328e-06	7.35623
FAM110D	0.362557	3.1568	5.99158	1.16573e-07	2.04856e-06	7.35271
AGPAT3	0.371356	4.38074	5.98888	1.17803e-07	2.06803e-06	7.34251
STRA6	0.752363	2.64575	5.98555	1.19338e-07	2.09281e-06	7.32992
IL21R	0.583278	2.91952	5.98346	1.2031e-07	2.10766e-06	7.32204
CLEC4A	0.710586	3.00498	5.98268	1.20675e-07	2.11188e-06	7.31909
NAGPA	0.528862	4.52446	5.97966	1.22096e-07	2.13454e-06	7.30771
JAM3	-0.584861	6.16444	-5.97797	1.22901e-07	2.14639e-06	7.30133
TMEM8B	-0.535368	4.21616	-5.97415	1.2474e-07	2.17625e-06	7.28689
TLR5	0.832012	4.40589	5.97218	1.25696e-07	2.19068e-06	7.27947
VAC14	0.555929	4.90999	5.9696	1.26963e-07	2.21049e-06	7.26972
PAPSS2	0.622431	5.51848	5.96824	1.27633e-07	2.21987e-06	7.26461
NCAPG	0.460121	2.14971	5.96676	1.28371e-07	2.23042e-06	7.259
SLC16A5	0.422005	3.41659	5.96522	1.29138e-07	2.24144e-06	7.25321
CCM2L	0.419319	3.01613	5.96408	1.29714e-07	2.24913e-06	7.24889
CPNE5	0.631294	2.69359	5.96144	1.31048e-07	2.26993e-06	7.23895
GRAP	0.499466	2.88008	5.9611	1.31221e-07	2.27061e-06	7.23766
PRR5	0.623404	3.23018	5.95776	1.32931e-07	2.29785e-06	7.22508
AKAP6	-0.755658	5.32542	-5.95747	1.33083e-07	2.29813e-06	7.22397
CAPN6	-0.379546	1.93861	-5.95477	1.34487e-07	2.32e-06	7.21377
PRF1	0.645163	3.68041	5.95328	1.35266e-07	2.33107e-06	7.20816
SEMA3D	-0.916805	3.60678	-5.95092	1.3651e-07	2.35012e-06	7.19926
AR	-0.657082	4.94277	-5.94618	1.39042e-07	2.39126e-06	7.1814
CD80	0.773492	3.53038	5.94413	1.40152e-07	2.40792e-06	7.17367
AKR1B1	0.647616	6.66416	5.94267	1.40949e-07	2.41916e-06	7.16816
RGS10	0.758615	5.12925	5.94189	1.41374e-07	2.42398e-06	7.16524
ANGPTL4	0.783583	4.1754	5.94054	1.42118e-07	2.43427e-06	7.16014
IGLL5	1.75691	4.46229	5.94002	1.42405e-07	2.43673e-06	7.15817
TOM1L1	-0.665179	5.04167	-5.93898	1.42981e-07	2.44411e-06	7.15425
ANKS1B	-0.792778	4.36092	-5.93722	1.43962e-07	2.45839e-06	7.14761
ZRANB2	-0.696513	7.53498	-5.93619	1.44537e-07	2.46572e-06	7.14374
C3	1.14337	9.15457	5.93363	1.45977e-07	2.4869e-06	7.1341
RNF180	-0.740819	4.66019	-5.93346	1.46072e-07	2.4869e-06	7.13347
GARNL3	-0.504172	4.90266	-5.93055	1.47732e-07	2.51264e-06	7.12249
HK2	1.15411	5.16432	5.92733	1.49588e-07	2.54164e-06	7.11036
CD8A	0.767847	3.61291	5.92459	1.51185e-07	2.5662e-06	7.10004
CIITA	0.650275	5.16789	5.92285	1.52208e-07	2.58097e-06	7.09349
GSTK1	0.422944	7.10825	5.9223	1.52532e-07	2.58388e-06	7.09142
TRPC1	-0.74748	5.21272	-5.91844	1.54832e-07	2.62021e-06	7.07688
OPN3	0.947183	4.04736	5.91604	1.56276e-07	2.64202e-06	7.06786
G0S2	0.904481	3.99595	5.91016	1.59882e-07	2.70028e-06	7.0457
EIF4EBP1	0.712352	5.48775	5.90627	1.62305e-07	2.73847e-06	7.03108
IFNLR1	0.588692	2.83115	5.90367	1.63949e-07	2.76346e-06	7.02129
RILP	0.429111	4.94247	5.89923	1.66793e-07	2.80859e-06	7.00458
MLKL	0.558578	5.54746	5.89815	1.67494e-07	2.8176e-06	7.00051
FOXC1	-0.868076	7.93658	-5.89775	1.67754e-07	2.81916e-06	6.999
FGFR2	-0.681299	3.27449	-5.89172	1.71715e-07	2.88288e-06	6.97633
APLNR	1.22251	3.88071	5.8852	1.761e-07	2.95356e-06	6.95183
IL3RA	0.685189	3.85322	5.88241	1.78011e-07	2.98266e-06	6.94135
B3GALNT2	-0.631609	4.8778	-5.8813	1.78784e-07	2.99264e-06	6.93714
BRMS1L	-0.545726	4.29697	-5.87601	1.82477e-07	3.05144e-06	6.91728
ROCK2	-0.534481	6.60497	-5.87112	1.85964e-07	3.10668e-06	6.89889
CAP2	-0.892352	6.47585	-5.8708	1.86193e-07	3.10744e-06	6.8977
MOAP1	-0.44892	5.82166	-5.87047	1.86429e-07	3.10831e-06	6.89647
TPM2	-0.738423	8.85582	-5.87009	1.86701e-07	3.10979e-06	6.89505
TPM3	0.581668	6.0321	5.86949	1.8714e-07	3.11403e-06	6.89277
ATP6V1B2	0.659969	7.00391	5.86806	1.88175e-07	3.12817e-06	6.88741
BRI3	0.450144	6.37297	5.86781	1.88359e-07	3.12817e-06	6.88646
PIM2	1.00006	4.86976	5.86691	1.89017e-07	3.13601e-06	6.88307
SLC12A8	0.839931	3.33507	5.86409	1.91085e-07	3.16721e-06	6.87251
KCNMB1	-0.699465	5.69601	-5.863	1.91897e-07	3.17519e-06	6.86839
COLEC12	0.962267	6.3499	5.86294	1.91941e-07	3.17519e-06	6.86816
P2RX5	0.494407	2.78063	5.85778	1.9581e-07	3.23602e-06	6.84878
IGFLR1	0.739141	4.50957	5.85463	1.9821e-07	3.27249e-06	6.83695
MCOLN1	0.640026	4.88848	5.85405	1.98653e-07	3.27662e-06	6.83478
CHST2	0.396614	2.36733	5.85373	1.989e-07	3.27749e-06	6.83357
NCKAP1	-0.684505	6.62739	-5.85337	1.99176e-07	3.27886e-06	6.83222
TGFBI	0.76646	8.52447	5.85283	1.99591e-07	3.28249e-06	6.8302
PODXL	0.877897	5.89779	5.85128	2.00789e-07	3.29899e-06	6.82439
TTLL11	-0.671402	4.31148	-5.84812	2.03256e-07	3.33628e-06	6.81253
SSBP2	-0.624445	5.44699	-5.84777	2.03535e-07	3.33762e-06	6.8112
ARHGEF26	-0.66447	4.27365	-5.84728	2.03916e-07	3.34063e-06	6.80938
ARHGAP27	0.592226	4.22984	5.84162	2.08429e-07	3.40997e-06	6.78812
ITGA9	-0.457291	5.04477	-5.84146	2.08552e-07	3.40997e-06	6.78755
LDOC1	-1.18422	7.21061	-5.83872	2.10774e-07	3.44298e-06	6.77726
AEBP2	-0.704305	5.81425	-5.83739	2.11861e-07	3.45427e-06	6.77226
MXI1	-0.662135	8.26491	-5.83718	2.12034e-07	3.45427e-06	6.77147
TMEM237	-0.673684	5.52815	-5.83712	2.12078e-07	3.45427e-06	6.77127
HLA-A	0.730151	9.67001	5.83512	2.13725e-07	3.47775e-06	6.76376
CCR7	0.638333	2.50508	5.83431	2.14397e-07	3.48534e-06	6.76071
PLS3	-0.708479	10.0776	-5.83176	2.16513e-07	3.51637e-06	6.75117
PAFAH1B3	0.519234	3.50574	5.82758	2.20041e-07	3.56739e-06	6.73547
LRRC16A	-0.592677	5.05527	-5.82754	2.20076e-07	3.56739e-06	6.73532
PSMB10	0.811618	4.74099	5.82702	2.20519e-07	3.57115e-06	6.73337
IL7	0.667488	3.00919	5.82498	2.22258e-07	3.59586e-06	6.72574
GALNT2	-0.443065	6.14512	-5.8237	2.23359e-07	3.61022e-06	6.72094
GPRASP1	-0.603794	5.95608	-5.82038	2.26241e-07	3.65183e-06	6.70849
KCNA5	-1.0931	6.02423	-5.82024	2.26365e-07	3.65183e-06	6.70796
PACSIN3	-0.838141	3.88184	-5.8197	2.26835e-07	3.65593e-06	6.70595
PSIP1	-0.670609	6.70969	-5.81691	2.29292e-07	3.69201e-06	6.69549
CELSR1	0.652165	2.82738	5.81548	2.30564e-07	3.70897e-06	6.69011
ARHGAP31	0.485391	4.54604	5.80705	2.38186e-07	3.82794e-06	6.65853
HLTF	-0.509688	5.91982	-5.80673	2.38475e-07	3.82896e-06	6.65735
STAT5A	0.444264	5.54365	5.8056	2.39519e-07	3.84206e-06	6.65312
FAM122A	-0.546217	4.46308	-5.80473	2.40327e-07	3.85137e-06	6.64985
FHL5	-1.06743	5.07694	-5.80318	2.41765e-07	3.87076e-06	6.64405
ST6GAL2	-1.02506	6.1083	-5.8009	2.43903e-07	3.90129e-06	6.63551
PLXNB1	-0.664875	5.76519	-5.79832	2.46343e-07	3.9366e-06	6.62584
RCL1	-0.472887	4.98951	-5.79673	2.4786e-07	3.95711e-06	6.61988
CGREF1	0.492286	3.75312	5.79487	2.49642e-07	3.98173e-06	6.61293
PHGDH	-0.762949	5.1735	-5.79463	2.49873e-07	3.98173e-06	6.61203
TM6SF1	0.864007	4.76163	5.79049	2.53895e-07	4.04201e-06	6.59652
FAM129A	-0.677506	9.00208	-5.78992	2.54457e-07	4.04716e-06	6.59438
CLIC4	-0.756693	8.75399	-5.78743	2.56912e-07	4.08236e-06	6.58506
WASF3	-0.697762	5.3255	-5.78503	2.59295e-07	4.11636e-06	6.57609
KLC1	-0.253924	7.08861	-5.7834	2.60934e-07	4.1385e-06	6.56998
KCTD10	-0.494421	7.15053	-5.77937	2.65014e-07	4.19445e-06	6.55491
IBSP	1.60815	4.00083	5.77933	2.65054e-07	4.19445e-06	6.55477
IQGAP2	1.05231	4.95656	5.77918	2.65205e-07	4.19445e-06	6.55421
NALCN	-0.717063	4.18612	-5.77803	2.66388e-07	4.20923e-06	6.54989
ZNF10	-0.518781	4.35657	-5.77754	2.66887e-07	4.21318e-06	6.54807
SLC28A3	0.853892	2.42998	5.77728	2.67151e-07	4.21341e-06	6.54712
HSDL2	-0.543934	5.11296	-5.7759	2.68577e-07	4.23196e-06	6.54195
MAP6	-0.529317	4.35423	-5.77461	2.69922e-07	4.2492e-06	6.5371
GRAMD1B	0.629683	3.07459	5.77247	2.72149e-07	4.28028e-06	6.52912
CLN6	0.525161	4.013	5.77151	2.73157e-07	4.29214e-06	6.52553
INADL	-0.493364	4.42353	-5.77045	2.74277e-07	4.30573e-06	6.52156
MAP3K1	0.632602	4.47525	5.76904	2.75768e-07	4.32513e-06	6.5163
HSH2D	0.569326	2.45544	5.76817	2.76701e-07	4.33222e-06	6.51302
KCTD9	-0.801766	6.7263	-5.76814	2.76732e-07	4.33222e-06	6.51291
CENPF	0.591424	2.59181	5.76705	2.77892e-07	4.34637e-06	6.50885
SPHK1	0.663506	4.1001	5.76454	2.80593e-07	4.38456e-06	6.49946
DOPEY2	0.528936	3.65691	5.76345	2.81777e-07	4.399e-06	6.49537
DIXDC1	-0.615686	6.12715	-5.7627	2.82592e-07	4.40765e-06	6.49257
ITGA10	-0.739281	7.1461	-5.76189	2.83475e-07	4.41735e-06	6.48954
MYBL1	-0.920154	4.77312	-5.75671	2.89179e-07	4.50209e-06	6.47021
FES	0.616725	4.96113	5.75201	2.94457e-07	4.58005e-06	6.45265
RALA	0.801833	5.42806	5.75078	2.95861e-07	4.59766e-06	6.44803
SDSL	0.644067	3.2441	5.74767	2.99416e-07	4.64864e-06	6.43644
ITGB7	0.751741	3.9449	5.74619	3.01134e-07	4.67103e-06	6.43089
RREB1	0.350747	4.83311	5.74586	3.01516e-07	4.67266e-06	6.42966
FZD1	-0.438368	4.70516	-5.74349	3.04275e-07	4.71112e-06	6.42082
TESC	0.502935	2.71394	5.74283	3.05055e-07	4.71887e-06	6.41833
CORO7	0.758491	4.9362	5.74209	3.05918e-07	4.7279e-06	6.41559
CRELD1	-0.427468	5.10466	-5.74065	3.07613e-07	4.74674e-06	6.41023
JPH2	-0.701089	4.83482	-5.74058	3.07698e-07	4.74674e-06	6.40996
BCKDHB	-0.443889	4.23637	-5.73939	3.09108e-07	4.76414e-06	6.40552
GYG1	-0.506756	7.26095	-5.73809	3.10668e-07	4.78383e-06	6.40064
PXMP2	-0.600459	4.48921	-5.72919	3.21476e-07	4.94576e-06	6.36745
IL17RA	0.587108	4.98575	5.72895	3.21777e-07	4.9459e-06	6.36654
CNPY3	0.408364	5.15039	5.72631	3.25054e-07	4.99173e-06	6.35671
SLC27A1	0.482213	4.91955	5.72585	3.25635e-07	4.99611e-06	6.35498
NR5A2	0.599806	2.18235	5.72183	3.30705e-07	5.06932e-06	6.33998
TRIM36	-0.860679	3.76465	-5.72143	3.31209e-07	5.07244e-06	6.3385
CCL23	0.573643	2.55266	5.72007	3.32945e-07	5.09442e-06	6.33343
C5AR2	0.641719	2.5513	5.71614	3.38014e-07	5.16731e-06	6.31877
RGS16	0.654999	4.06854	5.71572	3.38561e-07	5.17101e-06	6.3172
TPST2	0.762766	5.76288	5.71259	3.42664e-07	5.22894e-06	6.30551
GNG12	-0.640999	6.98279	-5.71152	3.44069e-07	5.24565e-06	6.30154
SVIP	-0.505885	4.02338	-5.71048	3.45456e-07	5.26206e-06	6.29764
CASQ1	-0.513678	2.38186	-5.70482	3.53047e-07	5.37066e-06	6.27655
GBP4	0.590053	3.62832	5.70469	3.5322e-07	5.37066e-06	6.27607
ATP8B2	-0.407191	6.40075	-5.70317	3.55292e-07	5.39731e-06	6.2704
PLAT	0.998847	7.30349	5.70191	3.57015e-07	5.41862e-06	6.2657
PVRL3	-0.742062	4.28501	-5.70102	3.58233e-07	5.43223e-06	6.2624
MFAP4	-0.993476	9.35603	-5.69856	3.6163e-07	5.47884e-06	6.25324
ZMYND11	-0.563767	6.37813	-5.69813	3.62237e-07	5.48312e-06	6.25161
NXPH3	-0.775907	6.37109	-5.69725	3.63456e-07	5.49666e-06	6.24836
ADCY7	0.748224	4.71047	5.69522	3.663e-07	5.53473e-06	6.24079
NETO2	0.675254	2.53935	5.6947	3.67026e-07	5.54075e-06	6.23887
MIB1	-0.532074	5.50362	-5.69369	3.68463e-07	5.55709e-06	6.23508
TCHH	0.252321	2.01697	5.69347	3.68765e-07	5.55709e-06	6.23429
CD38	0.670711	2.91113	5.69319	3.6916e-07	5.55809e-06	6.23325
MRC1	1.32872	6.13873	5.69214	3.70651e-07	5.57558e-06	6.22934
TMEM98	-0.546141	6.16671	-5.69006	3.73625e-07	5.61533e-06	6.22158
PDE4DIP	-0.661358	5.98675	-5.68863	3.75681e-07	5.64122e-06	6.21626
PLEKHA2	0.484773	5.04988	5.68684	3.7828e-07	5.67333e-06	6.20957
SV2A	-0.615524	4.77495	-5.68665	3.78547e-07	5.67333e-06	6.20888
RBPMS	-0.722669	7.31264	-5.68646	3.78825e-07	5.67333e-06	6.20817
VSTM4	-0.531804	4.76741	-5.68493	3.81062e-07	5.70179e-06	6.20246
PDE2A	0.8997	4.55205	5.68363	3.82961e-07	5.72513e-06	6.19764
ATP6V0D2	1.15116	3.12671	5.68296	3.83956e-07	5.73493e-06	6.19512
ADH5	-0.512017	7.85985	-5.68142	3.86227e-07	5.76377e-06	6.1894
ITPKB	0.402788	4.0098	5.67882	3.90099e-07	5.81642e-06	6.17972
SHCBP1	0.598692	2.2973	5.67752	3.92043e-07	5.84027e-06	6.1749
CLDND1	-0.559167	6.11586	-5.67477	3.96198e-07	5.89697e-06	6.16467
TTBK2	-0.379878	4.14391	-5.67286	3.9912e-07	5.93525e-06	6.15754
ECM2	-0.657973	7.26274	-5.66733	4.07666e-07	6.05701e-06	6.13699
PTPRN2	0.362433	3.1402	5.66674	4.08598e-07	6.06553e-06	6.13478
CTSK	1.02868	8.23126	5.66571	4.10217e-07	6.08423e-06	6.13094
ADRA1D	-0.568262	2.37206	-5.66504	4.1126e-07	6.09436e-06	6.12848
ATP11A	0.48341	4.08068	5.66262	4.15099e-07	6.14586e-06	6.11947
RAVER2	-0.651396	4.23952	-5.66199	4.16097e-07	6.15526e-06	6.11714
SESTD1	-0.56346	6.83902	-5.65973	4.19724e-07	6.20348e-06	6.10872
SIGIRR	0.712041	4.45494	5.65811	4.2233e-07	6.23656e-06	6.10271
LTB	0.559943	3.51886	5.65505	4.27317e-07	6.3047e-06	6.09133
CYP27A1	0.722941	6.30561	5.65458	4.28097e-07	6.3107e-06	6.08956
GPR132	0.555027	3.00582	5.64998	4.35706e-07	6.41728e-06	6.07247
LSM14A	-0.308704	6.86893	-5.64911	4.37152e-07	6.42889e-06	6.06926
ZNF792	0.39862	2.78323	5.64905	4.37254e-07	6.42889e-06	6.06903
ITM2C	-0.91425	6.60476	-5.64619	4.42073e-07	6.4941e-06	6.0584
SULF2	0.58454	6.51703	5.64569	4.42915e-07	6.49693e-06	6.05656
SLC31A2	1.07993	4.59389	5.64562	4.43034e-07	6.49693e-06	6.0563
GATA3	0.413612	2.1674	5.64518	4.43795e-07	6.50246e-06	6.05463
MPPED2	-0.833447	4.38865	-5.64473	4.44553e-07	6.50793e-06	6.05298
MCM5	0.554164	4.45327	5.64347	4.46697e-07	6.52859e-06	6.04831
FKBP11	0.620374	4.85244	5.64345	4.46736e-07	6.52859e-06	6.04823
TMX4	-0.462164	5.55849	-5.63923	4.54026e-07	6.6294e-06	6.03253
RYR3	-0.754911	3.65815	-5.63701	4.57896e-07	6.68016e-06	6.02429
SLC16A9	-0.702593	3.65422	-5.63215	4.66501e-07	6.79982e-06	6.00624
CYP4X1	-0.763608	6.27881	-5.63091	4.68709e-07	6.82613e-06	6.00166
H2AFV	-0.392729	6.74074	-5.63068	4.69127e-07	6.82634e-06	6.0008
CYP2S1	0.701495	3.52254	5.62966	4.70952e-07	6.84544e-06	5.99703
PFKM	-0.400938	6.75058	-5.6295	4.71248e-07	6.84544e-06	5.99642
IRF1	0.580719	5.14615	5.62642	4.7683e-07	6.92058e-06	5.985
ITGA6	0.95669	5.52766	5.62416	4.80972e-07	6.97471e-06	5.97662
PDLIM3	-0.782234	8.22928	-5.62282	4.83449e-07	7.00463e-06	5.97163
NIPSNAP3B	-0.610269	3.72012	-5.62232	4.84377e-07	7.01207e-06	5.96977
FLVCR2	0.722174	3.78615	5.61982	4.89037e-07	7.07348e-06	5.96049
PDPN	0.892165	4.16896	5.61562	4.9696e-07	7.18194e-06	5.94491
MORC2	-0.307269	4.89829	-5.61409	4.99873e-07	7.21787e-06	5.93924
TRAF5	-0.5487	5.66714	-5.61368	5.00656e-07	7.22185e-06	5.93772
KIAA1161	-0.322289	2.85851	-5.6135	5.01002e-07	7.22185e-06	5.93705
FAM167B	0.666485	3.42661	5.61132	5.05191e-07	7.27351e-06	5.92898
FAM19A5	-0.84367	3.79367	-5.61119	5.05445e-07	7.27351e-06	5.92849
VIM	-0.371777	10.4218	-5.60775	5.12129e-07	7.36343e-06	5.91575
SLC2A3	0.888449	6.40972	5.60638	5.1483e-07	7.39599e-06	5.91065
FAXC	-0.60799	2.67309	-5.60397	5.19588e-07	7.458e-06	5.90173
ADHFE1	-0.632762	5.60898	-5.60338	5.20763e-07	7.46854e-06	5.89954
SLAIN2	-0.706453	6.29403	-5.6015	5.24521e-07	7.51605e-06	5.89257
APBB2	-0.609008	6.33652	-5.6011	5.25316e-07	7.52108e-06	5.8911
THSD7A	0.660365	2.94715	5.59965	5.2825e-07	7.5567e-06	5.8857
FUCA1	0.682299	5.78857	5.59799	5.316e-07	7.5982e-06	5.87957
SPECC1	-0.579618	5.83031	-5.59655	5.34541e-07	7.63378e-06	5.87422
ARHGAP18	0.901724	5.12007	5.59178	5.44372e-07	7.76762e-06	5.85656
PIM3	0.792268	5.10975	5.58802	5.52237e-07	7.87321e-06	5.84265
IGSF6	0.932967	3.99773	5.58645	5.55567e-07	7.91402e-06	5.83682
UNC5C	-0.458034	4.13432	-5.58536	5.57889e-07	7.94042e-06	5.83278
TMEM2	0.781532	5.57016	5.58457	5.59564e-07	7.95756e-06	5.82987
MPP1	0.756388	6.28381	5.58228	5.6449e-07	8.02087e-06	5.82137
PMAIP1	0.556354	2.36757	5.57892	5.71778e-07	8.11762e-06	5.80894
CTTN	-0.385641	6.60665	-5.57666	5.76724e-07	8.18097e-06	5.80059
IFI35	0.60019	5.24629	5.57559	5.79083e-07	8.20756e-06	5.79663
NPTX2	-0.764998	5.82735	-5.57438	5.81769e-07	8.23872e-06	5.79215
FKBP15	0.474468	5.0274	5.5719	5.87311e-07	8.31026e-06	5.78296
DSEL	-0.666007	4.45354	-5.57015	5.91231e-07	8.35874e-06	5.77651
MAN2A1	-0.56972	6.46281	-5.5694	5.92927e-07	8.37571e-06	5.77373
METTL7B	0.788482	3.45993	5.56894	5.93977e-07	8.38355e-06	5.77202
PLOD3	0.411324	6.2821	5.56872	5.94475e-07	8.38359e-06	5.7712
SLC4A8	0.578966	3.34578	5.56567	6.01445e-07	8.47482e-06	5.7599
CLEC11A	0.766016	3.84061	5.56206	6.09778e-07	8.58509e-06	5.74657
SMARCD3	-0.500127	6.02102	-5.56101	6.12215e-07	8.61223e-06	5.7427
ASB2	-0.884308	4.97309	-5.55454	6.27528e-07	8.82031e-06	5.71876
STK38L	-0.775596	8.52683	-5.55187	6.3394e-07	8.90304e-06	5.7089
PIAS3	-0.410699	6.13561	-5.55006	6.38341e-07	8.95742e-06	5.7022
MANBAL	-0.484928	6.13059	-5.54937	6.40001e-07	8.97327e-06	5.69968
TCTEX1D1	0.648334	2.37115	5.54569	6.4906e-07	9.09275e-06	5.68606
GREM1	1.2776	2.8319	5.54527	6.50092e-07	9.09967e-06	5.68452
MCTP1	0.972067	5.11221	5.54485	6.51136e-07	9.10675e-06	5.68297
PJA2	-0.518262	8.01722	-5.54451	6.51989e-07	9.11116e-06	5.6817
SCAMP3	0.344458	5.68372	5.54307	6.55571e-07	9.15365e-06	5.67639
TMEM25	-0.505443	4.77713	-5.5417	6.58995e-07	9.19388e-06	5.67134
C4orf48	0.607074	3.60059	5.53761	6.69365e-07	9.33085e-06	5.65621
IL11RA	-0.47302	5.22429	-5.53606	6.73317e-07	9.37822e-06	5.6505
JAK2	-0.791094	6.17876	-5.53437	6.7767e-07	9.43109e-06	5.64426
PTPRG	-0.519124	5.96167	-5.53153	6.85039e-07	9.52581e-06	5.63378
EOMES	0.526987	2.92737	5.53048	6.87788e-07	9.54216e-06	5.6299
ATOX1	0.442082	6.63198	5.53046	6.87841e-07	9.54216e-06	5.62982
OAF	0.594633	3.7637	5.53043	6.87906e-07	9.54216e-06	5.62973
PPM1B	-0.665067	6.51271	-5.5263	6.98821e-07	9.67962e-06	5.61448
WWP2	-0.491172	6.44979	-5.52625	6.98959e-07	9.67962e-06	5.61428
NANS	0.441918	5.07479	5.52276	7.08314e-07	9.80115e-06	5.6014
CRTAM	0.533807	2.09338	5.52175	7.11027e-07	9.83064e-06	5.5977
VENTX	0.64908	3.57075	5.52134	7.12135e-07	9.83793e-06	5.59619
RBM24	-0.681698	3.43096	-5.52059	7.14175e-07	9.85686e-06	5.59342
ALDH3B1	0.486854	4.54307	5.52041	7.1467e-07	9.85686e-06	5.59274
CECR1	1.10183	6.36026	5.51785	7.21654e-07	9.94508e-06	5.58332
ODF3B	0.983106	4.17342	5.51659	7.25145e-07	9.98506e-06	5.57865
NRARP	0.429037	3.3751	5.51442	7.31141e-07	1.00594e-05	5.57067
RNF144B	0.645495	4.27376	5.51325	7.34424e-07	1.00964e-05	5.56633
PEBP4	-0.586595	3.42849	-5.51185	7.38322e-07	1.01346e-05	5.5612
ID4	-0.885532	6.95011	-5.51167	7.38843e-07	1.01346e-05	5.56052
MXRA5	1.1739	5.56187	5.51161	7.38998e-07	1.01346e-05	5.56031
KDELC2	-0.528304	6.11439	-5.50849	7.47833e-07	1.02474e-05	5.5488
SMIM10	-0.785565	4.51572	-5.50772	7.50032e-07	1.02693e-05	5.54595
SMAP2	0.909939	6.0513	5.5074	7.50939e-07	1.02734e-05	5.54478
KCNA3	0.529156	2.44187	5.50594	7.55131e-07	1.03224e-05	5.53939
TBC1D30	0.453245	2.61454	5.50446	7.59398e-07	1.03723e-05	5.53393
NUSAP1	0.887279	3.37984	5.50039	7.71228e-07	1.05254e-05	5.51895
PGBD5	0.555119	2.69062	5.49797	7.7836e-07	1.06142e-05	5.51004
ZMIZ1	0.469895	5.44389	5.49479	7.87847e-07	1.07349e-05	5.4983
NBEA	-0.5486	3.99499	-5.49358	7.91462e-07	1.07755e-05	5.49386
SLC10A4	-0.769419	1.98086	-5.49314	7.92801e-07	1.07843e-05	5.49223
DLG3	-0.57994	5.03457	-5.49294	7.93387e-07	1.07843e-05	5.49151
CAV1	-0.460462	8.91331	-5.48937	8.04229e-07	1.09229e-05	5.47836
RILPL1	-0.409626	5.96612	-5.48895	8.05516e-07	1.09316e-05	5.47681
PLAC8	0.782546	3.21183	5.48842	8.07156e-07	1.09451e-05	5.47484
ADTRP	0.908556	3.01326	5.48656	8.12855e-07	1.10136e-05	5.46803
PXDC1	-0.513502	7.10362	-5.48385	8.21273e-07	1.11187e-05	5.45805
TACC2	-0.718641	5.35563	-5.48343	8.22589e-07	1.11276e-05	5.4565
SPIN4	-0.633858	3.67923	-5.48305	8.23794e-07	1.1135e-05	5.45508
PRSS36	0.668178	3.45545	5.4783	8.38797e-07	1.13288e-05	5.4376
FAM96A	0.89296	5.93768	5.47762	8.40945e-07	1.13487e-05	5.43512
FCGR1A	0.767777	3.9942	5.47696	8.43079e-07	1.13685e-05	5.43266
AS3MT	-0.556162	3.08475	-5.47629	8.45199e-07	1.1388e-05	5.43023
SLC12A7	0.700627	5.55141	5.47445	8.51132e-07	1.14588e-05	5.42346
ADA	0.492311	4.06847	5.47231	8.5809e-07	1.15433e-05	5.41557
GRIA1	-0.921618	5.04603	-5.47129	8.61414e-07	1.15626e-05	5.41183
SNAI3	0.437568	2.20018	5.47128	8.61461e-07	1.15626e-05	5.41177
UGCG	0.786548	6.11361	5.47124	8.61577e-07	1.15626e-05	5.41164
MATK	0.954986	3.79674	5.47101	8.62336e-07	1.15636e-05	5.41079
TERF2IP	-0.492873	7.40353	-5.47017	8.65097e-07	1.15915e-05	5.40769
ADORA3	1.1938	4.13913	5.46958	8.6701e-07	1.16079e-05	5.40555
UBE2QL1	-0.640979	3.02851	-5.46483	8.82807e-07	1.18024e-05	5.38807
COLGALT1	0.465017	6.51652	5.46479	8.82929e-07	1.18024e-05	5.38793
BEX2	-0.873335	3.38162	-5.46113	8.95303e-07	1.19583e-05	5.37445
FXYD5	0.576418	7.90059	5.45996	8.99284e-07	1.2002e-05	5.37016
SLAMF6	0.673125	3.33609	5.4596	9.00512e-07	1.20089e-05	5.36884
PSAP	0.578306	10.2585	5.45923	9.01779e-07	1.20164e-05	5.36747
GINS3	0.429618	2.66505	5.45581	9.13546e-07	1.21636e-05	5.35492
CA12	0.65438	5.21685	5.45403	9.1975e-07	1.22366e-05	5.34836
FXYD2	0.475401	2.66291	5.45089	9.30773e-07	1.23735e-05	5.33683
ADRA2C	-1.19006	4.56225	-5.45004	9.33767e-07	1.24036e-05	5.33372
PDE3A	-0.612695	6.81244	-5.44508	9.51486e-07	1.2629e-05	5.31551
FAT3	-0.948589	4.11258	-5.44402	9.55331e-07	1.26701e-05	5.31161
APMAP	0.481048	6.31098	5.44282	9.59672e-07	1.27177e-05	5.30722
APOBR	0.667936	3.17586	5.44122	9.65527e-07	1.27853e-05	5.30133
PTPN2	0.540406	4.96877	5.43759	9.78892e-07	1.29521e-05	5.28802
CCDC107	-0.543197	5.83557	-5.43724	9.80193e-07	1.29592e-05	5.28673
GLS	-0.447647	6.7579	-5.43602	9.84747e-07	1.30093e-05	5.28224
DNAJB6	-0.731997	7.24509	-5.4341	9.91944e-07	1.30941e-05	5.27519
UNC13B	-0.330293	5.80271	-5.43202	9.99796e-07	1.31875e-05	5.26756
LPXN	0.687661	5.14133	5.43149	1.0018e-06	1.32037e-05	5.26562
RASAL3	0.753751	4.6971	5.43018	1.00679e-06	1.32591e-05	5.26081
PCDH17	0.645533	3.9775	5.4299	1.00783e-06	1.32625e-05	5.25981
KIAA2022	-0.417903	2.57696	-5.42936	1.0099e-06	1.32794e-05	5.25782
CARD8	0.553661	5.0963	5.42908	1.01099e-06	1.32833e-05	5.25678
FBXO30	-0.426094	4.22249	-5.42753	1.01692e-06	1.33509e-05	5.25112
DOCK4	0.581111	5.21982	5.42707	1.01872e-06	1.33642e-05	5.2494
NABP1	0.845763	5.61759	5.42137	1.04094e-06	1.36451e-05	5.22851
GNPTG	0.467903	6.19729	5.42001	1.04632e-06	1.37051e-05	5.22352
CLDN23	0.433582	2.25421	5.41951	1.04829e-06	1.37188e-05	5.2217
PLIN2	1.07786	5.87103	5.41933	1.04899e-06	1.37188e-05	5.22105
LPP	-0.587662	8.77316	-5.41679	1.05914e-06	1.38337e-05	5.21173
EVC	-0.384978	5.01241	-5.41672	1.05941e-06	1.38337e-05	5.21148
UBE2L6	0.44024	6.74054	5.41585	1.06294e-06	1.38538e-05	5.20826
RIMS3	-0.480308	4.10789	-5.41578	1.0632e-06	1.38538e-05	5.20802
AKTIP	-0.523431	6.08305	-5.41573	1.06341e-06	1.38538e-05	5.20783
MEI1	0.687987	3.6204	5.41535	1.06496e-06	1.38565e-05	5.20643
GZMA	0.863276	3.31031	5.41527	1.06526e-06	1.38565e-05	5.20615
IRS2	-0.491333	5.47044	-5.41074	1.08368e-06	1.40853e-05	5.18956
TOP2A	0.751106	2.74669	5.40984	1.0874e-06	1.41228e-05	5.18624
CTNNA3	-0.688195	2.84718	-5.40918	1.0901e-06	1.41471e-05	5.18384
NAGK	0.612365	6.96773	5.40829	1.09379e-06	1.41774e-05	5.18057
PAK7	-0.296286	2.09985	-5.40821	1.09412e-06	1.41774e-05	5.18028
HPCAL1	0.604324	4.97166	5.40749	1.09708e-06	1.4205e-05	5.17766
SMPDL3A	1.04784	3.90941	5.40668	1.10045e-06	1.42327e-05	5.17469
RASSF8	-0.411911	5.04184	-5.40657	1.1009e-06	1.42327e-05	5.17429
SCUBE3	-0.824379	5.69135	-5.40474	1.10855e-06	1.43206e-05	5.16759
ACTR3B	-0.459641	3.14126	-5.40429	1.11047e-06	1.43345e-05	5.16591
ATP9A	-0.497852	5.73789	-5.39963	1.1302e-06	1.4578e-05	5.14887
TM4SF18	0.90324	3.33763	5.3989	1.13333e-06	1.46073e-05	5.14619
LY9	0.643775	2.94701	5.39809	1.13683e-06	1.46412e-05	5.14321
METAP1	-0.626191	6.3498	-5.39277	1.15992e-06	1.49215e-05	5.12374
TCEAL1	-0.610196	6.99434	-5.39267	1.16035e-06	1.49215e-05	5.12338
CDCA7	0.348821	2.14296	5.39159	1.16509e-06	1.4971e-05	5.11944
SLC16A6	1.04669	3.18217	5.38849	1.17881e-06	1.51359e-05	5.1081
OAS2	0.978459	4.76857	5.38783	1.18176e-06	1.51622e-05	5.10569
DYNLL2	-0.392669	4.52674	-5.38671	1.18679e-06	1.52123e-05	5.10158
SLC18B1	1.11241	4.19409	5.38644	1.18799e-06	1.52123e-05	5.1006
TUBG2	-0.412511	4.81613	-5.38636	1.18836e-06	1.52123e-05	5.10029
PMEPA1	-0.561638	6.73496	-5.3838	1.19992e-06	1.53486e-05	5.09093
ITGA8	-0.760218	9.13539	-5.38334	1.202e-06	1.53636e-05	5.08925
FAIM3	0.8399	3.91339	5.38268	1.20499e-06	1.53902e-05	5.08685
PGM1	-0.430657	6.85214	-5.38203	1.20798e-06	1.54168e-05	5.08444
CKLF	0.609417	5.11584	5.37929	1.22055e-06	1.55655e-05	5.07443
NTRK3	-0.778117	6.10553	-5.37577	1.23688e-06	1.57618e-05	5.06157
ITGB1	-0.498702	7.97185	-5.37475	1.24164e-06	1.58106e-05	5.05785
C17orf62	0.580469	5.89756	5.37444	1.24311e-06	1.58174e-05	5.05671
GNAI1	-0.672384	4.71965	-5.36884	1.26966e-06	1.61431e-05	5.03625
TMEM55A	-0.671783	5.53521	-5.36808	1.27331e-06	1.61773e-05	5.03348
MTFP1	0.583218	3.41602	5.36762	1.27554e-06	1.61936e-05	5.03178
RNF125	0.854294	3.35343	5.3673	1.27707e-06	1.62007e-05	5.03062
HOMER3	0.445673	4.85964	5.36618	1.28248e-06	1.62572e-05	5.02653
KPTN	0.532171	3.36168	5.36026	1.31147e-06	1.66093e-05	5.0049
DUSP10	0.674192	4.0463	5.36011	1.31222e-06	1.66093e-05	5.00435
ADCY2	-0.499462	3.58181	-5.35687	1.32834e-06	1.68008e-05	4.99253
ZNF267	0.715509	4.66235	5.35577	1.33388e-06	1.68521e-05	4.9885
DLGAP1	-0.691928	3.72398	-5.35567	1.33438e-06	1.68521e-05	4.98814
DYSF	0.69496	4.87261	5.3547	1.33927e-06	1.69012e-05	4.9846
LRP2BP	-0.579342	3.89945	-5.35427	1.34145e-06	1.69161e-05	4.98303
EVI2B	1.30564	5.96125	5.35399	1.34289e-06	1.69216e-05	4.98199
CEP70	-0.515594	4.45872	-5.34982	1.36414e-06	1.71766e-05	4.9668
COBLL1	-0.655554	5.20056	-5.34662	1.38075e-06	1.73728e-05	4.95509
PPM1K	-0.474041	4.99035	-5.34623	1.38278e-06	1.73854e-05	4.95367
TEAD3	-0.602227	5.12707	-5.34475	1.39051e-06	1.74697e-05	4.94827
FLNC	-0.924164	5.84197	-5.34364	1.39631e-06	1.75295e-05	4.94424
IFNGR2	0.563802	6.99082	5.34228	1.4035e-06	1.76068e-05	4.93928
TOX2	-0.720749	2.60604	-5.34135	1.40845e-06	1.76558e-05	4.93587
NEK6	0.424961	5.04203	5.34102	1.41016e-06	1.76641e-05	4.9347
DERL3	0.923382	3.82602	5.33914	1.42022e-06	1.7777e-05	4.92782
PPP1CA	0.493428	6.71217	5.33826	1.42496e-06	1.78231e-05	4.9246
MOB4	-0.496068	6.14768	-5.33721	1.43058e-06	1.78801e-05	4.92079
ARAP3	0.415089	4.24927	5.33508	1.44212e-06	1.80111e-05	4.91301
DUSP26	-0.680955	5.43908	-5.33414	1.44722e-06	1.80557e-05	4.9096
TRPV2	0.619927	4.59483	5.33401	1.44792e-06	1.80557e-05	4.90913
DMPK	-0.709087	6.24317	-5.33384	1.44889e-06	1.80557e-05	4.90848
RBMS3	-0.639994	6.72317	-5.33321	1.45229e-06	1.80847e-05	4.90622
LRRN1	-0.825805	2.93468	-5.33252	1.45612e-06	1.8119e-05	4.90367
PEX19	-0.317643	5.98176	-5.33202	1.45882e-06	1.81393e-05	4.90188
IQGAP3	0.511016	2.87661	5.32981	1.47104e-06	1.82778e-05	4.89381
MKI67	0.642056	3.06823	5.32651	1.48944e-06	1.84901e-05	4.88178
BATF3	0.516406	3.93973	5.32635	1.49031e-06	1.84901e-05	4.88122
DUSP4	0.400777	2.64967	5.31974	1.5279e-06	1.89426e-05	4.85712
SMPX	-0.83977	2.93948	-5.31938	1.52997e-06	1.89449e-05	4.85582
FCRL5	0.797848	2.3561	5.31932	1.53032e-06	1.89449e-05	4.85559
TPRG1	0.65947	4.60524	5.31427	1.55966e-06	1.9294e-05	4.83722
LMO2	0.575439	4.75841	5.31399	1.56136e-06	1.93008e-05	4.83617
FGFRL1	-0.543048	4.7116	-5.31353	1.56405e-06	1.932e-05	4.8345
PRCP	0.57166	5.25088	5.31283	1.56817e-06	1.93567e-05	4.83196
IL6R	0.708049	3.75698	5.31226	1.57154e-06	1.93843e-05	4.82988
SPINT1	0.602468	3.46113	5.311	1.57903e-06	1.94613e-05	4.82529
NECAP2	0.398169	5.65755	5.31082	1.58009e-06	1.94613e-05	4.82464
ZC3H12D	0.648107	2.49053	5.30907	1.59051e-06	1.95754e-05	4.81828
GPR183	1.09243	4.90033	5.30866	1.59299e-06	1.95917e-05	4.81677
C1QTNF2	-0.623073	4.89814	-5.30778	1.59824e-06	1.9642e-05	4.81359
C12orf49	0.548205	3.95804	5.30658	1.6055e-06	1.97169e-05	4.8092
PPP2R3A	-0.624054	4.88448	-5.30452	1.618e-06	1.9856e-05	4.8017
PRKD1	-0.577978	4.48901	-5.30264	1.62946e-06	1.99822e-05	4.79487
CACNB2	-0.687324	4.31522	-5.30194	1.63375e-06	2.00202e-05	4.79234
CRYBB1	0.495794	2.85656	5.30168	1.63533e-06	2.00251e-05	4.7914
MYH11	-1.14563	10.404	-5.30043	1.64308e-06	2.01054e-05	4.78683
SOX6	-0.626679	3.68025	-5.29788	1.65892e-06	2.02846e-05	4.77755
WDR81	0.724675	4.70201	5.29744	1.66161e-06	2.03029e-05	4.77598
SLC41A1	-0.5568	5.64035	-5.29665	1.66661e-06	2.03492e-05	4.77308
IFT81	-0.47076	4.52064	-5.2947	1.67887e-06	2.04841e-05	4.76599
MED11	0.357143	4.9622	5.29363	1.68564e-06	2.05391e-05	4.7621
CD22	0.772117	3.43849	5.2936	1.6858e-06	2.05391e-05	4.762
QPRT	0.492335	2.90005	5.29308	1.68912e-06	2.05648e-05	4.7601
MPZL3	0.502374	2.38733	5.29283	1.69071e-06	2.05693e-05	4.75919
RCAN2	-0.763583	8.52576	-5.2904	1.70622e-06	2.0743e-05	4.75036
FAM105A	0.678711	3.19273	5.28611	1.73392e-06	2.10647e-05	4.73479
IFT43	-0.420829	4.94696	-5.28473	1.74296e-06	2.11593e-05	4.72976
DST	-0.507341	6.96715	-5.28382	1.74891e-06	2.12164e-05	4.72646
SLC35D1	-0.472937	4.39745	-5.28202	1.76077e-06	2.13449e-05	4.71993
SCARA3	-0.807383	6.6837	-5.28096	1.7678e-06	2.14148e-05	4.71608
ALDH3A2	-0.531687	6.7571	-5.27971	1.7761e-06	2.15e-05	4.71154
CCDC88C	0.642648	3.13003	5.27937	1.77837e-06	2.1512e-05	4.71031
TSPYL1	-0.356495	5.36177	-5.27615	1.80004e-06	2.17542e-05	4.6986
SOD1	-0.277746	8.6042	-5.27601	1.80096e-06	2.17542e-05	4.69811
PDHA1	-0.258662	6.42696	-5.27547	1.80461e-06	2.17827e-05	4.69615
AFF3	-0.49002	3.4716	-5.27526	1.80603e-06	2.17844e-05	4.69539
CIB1	0.376553	5.85214	5.27048	1.83876e-06	2.21634e-05	4.67802
SLC1A5	0.408036	4.70329	5.26766	1.85832e-06	2.23831e-05	4.66779
DFNB31	0.494373	3.10944	5.2661	1.86922e-06	2.24984e-05	4.66214
DUSP19	-0.455529	2.94604	-5.26588	1.87082e-06	2.25017e-05	4.66131
SIPA1	0.661397	4.97095	5.26565	1.8724e-06	2.25047e-05	4.66049
KALRN	-0.544644	6.83212	-5.2653	1.87487e-06	2.25113e-05	4.65922
ICA1	0.600486	4.08122	5.2652	1.87561e-06	2.25113e-05	4.65884
KIAA1671	-0.50783	5.53454	-5.26467	1.87928e-06	2.25393e-05	4.65695
GEM	-0.696378	9.32151	-5.26259	1.89405e-06	2.26944e-05	4.64938
TRAT1	0.497018	2.1799	5.26247	1.89489e-06	2.26944e-05	4.64895
PBX1	-0.569237	6.57344	-5.26043	1.90943e-06	2.28524e-05	4.64156
GALE	0.416043	3.87885	5.25922	1.91815e-06	2.29405e-05	4.63715
EPB41L5	-0.658142	3.84077	-5.25775	1.92877e-06	2.30512e-05	4.63182
IL12RB1	0.482116	3.22963	5.25714	1.93314e-06	2.30872e-05	4.62963
CKMT2	-0.762618	5.73629	-5.2542	1.95462e-06	2.33272e-05	4.61895
FRZB	-0.611664	7.16986	-5.25265	1.966e-06	2.34465e-05	4.61334
DOK1	0.511129	4.83867	5.24879	1.99466e-06	2.37716e-05	4.59934
DTX3L	0.710092	6.08356	5.24849	1.99689e-06	2.37815e-05	4.59826
TSPAN13	0.783614	4.39501	5.24801	2.00052e-06	2.38079e-05	4.59651
PCDH9	-0.751569	3.41464	-5.2464	2.01261e-06	2.39322e-05	4.59068
VIPR2	-0.554708	3.55172	-5.24624	2.0138e-06	2.39322e-05	4.59012
SIGLEC15	0.436073	3.45405	5.24555	2.01905e-06	2.39778e-05	4.5876
SBNO2	0.595012	4.99883	5.24114	2.05269e-06	2.43504e-05	4.57162
KCNN3	0.527974	2.87095	5.24106	2.0533e-06	2.43504e-05	4.57134
CA5B	-0.456791	5.05084	-5.23961	2.06451e-06	2.44662e-05	4.56607
TMEM37	0.581799	4.48391	5.23874	2.0712e-06	2.45231e-05	4.56295
MMP11	0.679416	3.58611	5.23861	2.07221e-06	2.45231e-05	4.56248
CD300LB	0.659236	3.86341	5.23445	2.10474e-06	2.48907e-05	4.54742
FEN1	0.43289	3.41129	5.22918	2.14675e-06	2.53606e-05	4.52832
CXCL8	1.24247	4.21976	5.22909	2.14748e-06	2.53606e-05	4.52799
PRRT2	-0.648632	4.96948	-5.22686	2.16546e-06	2.55551e-05	4.51993
TMEM136	-0.394712	3.61696	-5.22455	2.18428e-06	2.57593e-05	4.51157
HDAC9	-0.535952	5.38876	-5.22381	2.19034e-06	2.58128e-05	4.50889
CEP85	0.445818	3.74607	5.22199	2.20527e-06	2.5957e-05	4.50233
AURKA	0.397486	2.46229	5.22195	2.20565e-06	2.5957e-05	4.50216
SNX18	-0.420094	6.89902	-5.21721	2.24509e-06	2.64028e-05	4.48503
LZTS3	-0.411325	4.00845	-5.217	2.24691e-06	2.64058e-05	4.48425
CXorf21	0.7272	3.90381	5.21592	2.25598e-06	2.6494e-05	4.48036
LUM	0.977458	8.3198	5.2142	2.27055e-06	2.66467e-05	4.47414
PCYOX1	-0.581589	7.11075	-5.21338	2.27751e-06	2.67098e-05	4.47118
PAPLN	0.60653	3.88793	5.21272	2.28316e-06	2.67576e-05	4.46878
GPR153	0.402738	3.48467	5.21214	2.28811e-06	2.67971e-05	4.46669
CARD6	0.689826	4.77198	5.21078	2.29977e-06	2.6915e-05	4.46178
SLC22A23	0.391433	3.75677	5.20927	2.3128e-06	2.70487e-05	4.45632
CADM1	0.757847	4.42233	5.20834	2.32082e-06	2.7113e-05	4.45298
PCDHB4	-0.69571	3.81839	-5.20822	2.32188e-06	2.7113e-05	4.45254
NT5DC3	-0.74114	5.07248	-5.20808	2.32311e-06	2.7113e-05	4.45202
PAWR	-0.458222	5.71023	-5.20768	2.32663e-06	2.71234e-05	4.45056
CD3D	0.767357	3.96064	5.20751	2.32807e-06	2.71234e-05	4.44996
P2RY13	0.731996	3.31923	5.20743	2.3288e-06	2.71234e-05	4.44966
MAP4K1	0.623888	3.76136	5.20678	2.33444e-06	2.71704e-05	4.44732
C8orf46	-0.398796	2.54645	-5.20212	2.37546e-06	2.76288e-05	4.43049
CDKN2A	0.619947	3.95969	5.2007	2.38815e-06	2.77573e-05	4.42534
GAS2L3	0.884939	4.37663	5.19846	2.40814e-06	2.79705e-05	4.41729
PALMD	0.835094	4.57201	5.19252	2.46226e-06	2.85794e-05	4.39582
NT5C2	-0.635267	7.00852	-5.18997	2.48578e-06	2.88326e-05	4.38663
ADM5	0.393158	3.25497	5.18928	2.49217e-06	2.8887e-05	4.38415
ATF5	0.577801	4.35732	5.18901	2.49472e-06	2.88967e-05	4.38316
CHD7	0.605452	4.08876	5.18756	2.50832e-06	2.90344e-05	4.37791
PRKCDBP	-0.511704	7.18018	-5.1871	2.5126e-06	2.9064e-05	4.37626
LRCH4	0.529912	5.17493	5.18196	2.56124e-06	2.96065e-05	4.35774
PRKRA	-0.444976	5.86747	-5.18019	2.57826e-06	2.97829e-05	4.35134
PDE4D	-0.713005	4.60731	-5.17951	2.58477e-06	2.98377e-05	4.34891
MINK1	0.368211	5.70644	5.17921	2.58776e-06	2.98518e-05	4.34779
PCDHB16	-1.02799	4.71749	-5.17691	2.61006e-06	3.00886e-05	4.3395
TRAF3IP1	-0.611525	5.06058	-5.17382	2.64031e-06	3.04166e-05	4.32837
COL4A6	-0.396154	2.73585	-5.17329	2.64552e-06	3.04559e-05	4.32646
BDKRB2	0.601807	3.73939	5.17214	2.6569e-06	3.05661e-05	4.32232
HSPB7	-0.881792	6.69362	-5.16813	2.69692e-06	3.10054e-05	4.30788
SMTN	-0.949116	6.84448	-5.16741	2.70416e-06	3.10675e-05	4.30529
PSTPIP1	0.466161	4.51649	5.16516	2.72703e-06	3.13091e-05	4.29715
PVRL2	0.440608	5.13708	5.16146	2.76487e-06	3.1722e-05	4.28384
RHOB	-0.56635	6.02274	-5.16024	2.77745e-06	3.18447e-05	4.27946
DENND4B	0.455444	5.4944	5.15891	2.79124e-06	3.19812e-05	4.27468
DCSTAMP	0.984581	2.86636	5.15701	2.81116e-06	3.21876e-05	4.26781
RERG	-0.798863	6.31959	-5.1567	2.8144e-06	3.22029e-05	4.26669
MREG	0.770856	2.70787	5.15636	2.81796e-06	3.22218e-05	4.26548
MICAL2	-0.510021	7.94362	-5.15404	2.84237e-06	3.24791e-05	4.25714
LCAT	-0.438255	4.65186	-5.15279	2.85569e-06	3.26092e-05	4.25263
CBFA2T3	0.504523	2.31774	5.15202	2.86394e-06	3.26814e-05	4.24984
SPN	0.681227	3.7057	5.15153	2.86908e-06	3.27179e-05	4.24811
FAM8A1	-0.50471	6.68026	-5.15048	2.88041e-06	3.2825e-05	4.24431
BDNF	-0.958556	2.91002	-5.15025	2.88284e-06	3.28307e-05	4.24349
SMARCA1	-0.541425	5.50136	-5.14968	2.88894e-06	3.2878e-05	4.24145
RBMXL1	-0.548836	5.59024	-5.14831	2.90373e-06	3.3024e-05	4.23652
SEMA3G	0.580555	3.52447	5.1475	2.91257e-06	3.31024e-05	4.23358
SACS	-0.841672	5.69682	-5.1441	2.94962e-06	3.34857e-05	4.22138
RBBP7	-0.506919	7.42636	-5.14404	2.95026e-06	3.34857e-05	4.22117
KCNJ15	0.497564	3.05659	5.14293	2.96251e-06	3.36023e-05	4.21716
C15orf41	-0.381177	3.75352	-5.1419	2.97391e-06	3.3709e-05	4.21346
MPDU1	0.489595	4.7365	5.1413	2.98052e-06	3.37613e-05	4.21131
KIF1B	-0.429191	6.04137	-5.14078	2.9863e-06	3.38041e-05	4.20944
TNC	0.953998	6.42089	5.13702	3.02849e-06	3.42588e-05	4.19589
2020-09-10	-0.572773	7.27585	-5.13566	3.04378e-06	3.44087e-05	4.19103
CPXM1	0.447485	2.29179	5.13534	3.04739e-06	3.44265e-05	4.18989
PLD2	0.448555	5.50086	5.13342	3.06935e-06	3.46515e-05	4.18296
MICB	0.708274	3.98288	5.13273	3.07719e-06	3.47169e-05	4.18049
IPO5	-0.515478	6.24822	-5.13046	3.10329e-06	3.4988e-05	4.17234
SORT1	-0.574179	6.95764	-5.12962	3.11301e-06	3.50742e-05	4.16932
CAMSAP2	-0.590883	6.08588	-5.12834	3.12789e-06	3.52185e-05	4.16471
UBE2C	0.661581	3.05978	5.12785	3.13359e-06	3.52591e-05	4.16296
YIPF6	-0.437061	5.48535	-5.12635	3.15109e-06	3.54325e-05	4.15758
MYCL	0.38211	2.62189	5.12598	3.15549e-06	3.54584e-05	4.15623
PTGDR	0.48199	2.49373	5.12495	3.16757e-06	3.55705e-05	4.15254
TNFRSF9	0.516959	2.53857	5.12354	3.18418e-06	3.57333e-05	4.1475
IFI16	0.740474	7.59497	5.1231	3.18939e-06	3.57681e-05	4.14592
MYOZ2	-1.10408	5.18043	-5.12284	3.19252e-06	3.57795e-05	4.14497
KIAA0101	0.491013	2.42248	5.12218	3.20041e-06	3.58287e-05	4.14259
SH3KBP1	0.622242	5.67023	5.12211	3.20115e-06	3.58287e-05	4.14236
BEST1	0.531951	4.29202	5.12026	3.22327e-06	3.60525e-05	4.13571
KANSL1L	-0.570613	5.17915	-5.11848	3.2447e-06	3.62682e-05	4.12932
TUFT1	-0.658022	3.66278	-5.11603	3.27436e-06	3.65755e-05	4.12053
TCIRG1	0.933846	5.99796	5.11565	3.27901e-06	3.65911e-05	4.11916
RPP25	0.436456	3.97066	5.11556	3.28008e-06	3.65911e-05	4.11885
ALPK2	0.635521	2.46722	5.11412	3.29774e-06	3.67639e-05	4.11366
ZWINT	0.783613	3.4539	5.11291	3.31253e-06	3.68911e-05	4.10934
SELE	1.32117	3.20036	5.11283	3.31351e-06	3.68911e-05	4.10906
TYRP1	-0.51483	2.17483	-5.11064	3.34071e-06	3.71695e-05	4.10117
OASL	0.629382	3.19349	5.10956	3.3541e-06	3.7294e-05	4.0973
LARGE	-0.415719	4.16446	-5.10816	3.37154e-06	3.74633e-05	4.0923
KCNJ2	0.629095	3.39348	5.10784	3.37555e-06	3.74769e-05	4.09115
TLR6	0.548849	3.37086	5.10771	3.3772e-06	3.74769e-05	4.09068
LTBP1	-0.604308	9.6303	-5.10606	3.39799e-06	3.7683e-05	4.08475
STEAP4	1.21963	6.05033	5.1046	3.41652e-06	3.78637e-05	4.0795
RSU1	-0.372588	6.25085	-5.10343	3.43138e-06	3.80034e-05	4.07532
SPTLC2	0.505067	4.80673	5.10259	3.442e-06	3.80962e-05	4.07233
NFKBIA	0.452683	7.58707	5.10089	3.46393e-06	3.82797e-05	4.0662
LPL	1.43448	4.98348	5.10087	3.46416e-06	3.82797e-05	4.06614
CRIM1	-0.568911	8.86904	-5.1006	3.46757e-06	3.82797e-05	4.06519
CRISPLD1	-0.846051	8.05298	-5.1006	3.46763e-06	3.82797e-05	4.06517
PRNP	-0.447228	7.93363	-5.1004	3.47016e-06	3.82826e-05	4.06447
DAG1	-0.49207	6.4998	-5.10013	3.47371e-06	3.82968e-05	4.06348
MZB1	1.16907	3.43818	5.09927	3.48483e-06	3.83944e-05	4.0604
NEDD4	-0.566374	5.53232	-5.09718	3.51192e-06	3.86676e-05	4.05292
CYB5R2	-0.485216	4.89541	-5.09682	3.51667e-06	3.86846e-05	4.05162
MMRN2	0.58853	4.93438	5.09671	3.51803e-06	3.86846e-05	4.05125
RBFOX2	-0.525582	6.77305	-5.09401	3.55349e-06	3.9027e-05	4.04157
FRY	-0.610181	6.55192	-5.09399	3.55378e-06	3.9027e-05	4.04149
NRK	-0.684295	3.3244	-5.09359	3.5591e-06	3.906e-05	4.04004
PPARG	0.889344	4.36761	5.0925	3.57344e-06	3.91921e-05	4.03616
KCNAB1	-0.545447	5.22734	-5.09225	3.5768e-06	3.92035e-05	4.03525
NEU1	0.438004	5.42722	5.09174	3.58351e-06	3.92517e-05	4.03344
VEGFC	0.802431	4.46366	5.09077	3.59642e-06	3.93675e-05	4.02998
ASAP1	0.597911	6.46084	5.08989	3.60823e-06	3.94713e-05	4.02681
POU2F2	0.64414	4.80147	5.0894	3.61479e-06	3.95175e-05	4.02506
KIF21B	0.475984	3.35225	5.08911	3.61869e-06	3.95346e-05	4.02402
GBA2	-0.287277	6.10889	-5.08887	3.62195e-06	3.95447e-05	4.02315
ZNF831	0.294093	1.86728	5.08815	3.63166e-06	3.96005e-05	4.02056
SLC43A2	0.718772	4.26886	5.08802	3.63332e-06	3.96005e-05	4.02012
DTX4	0.538408	3.79157	5.08797	3.63408e-06	3.96005e-05	4.01992
ACSM5	0.577773	3.29153	5.08744	3.64114e-06	3.96518e-05	4.01805
ZMPSTE24	-0.543314	7.19465	-5.08689	3.64864e-06	3.9708e-05	4.01606
HSPB1	-0.785662	10.2961	-5.08472	3.67816e-06	4.00035e-05	4.00829
TMEM255B	0.578068	4.04798	5.08447	3.68155e-06	4.00146e-05	4.0074
LAMA4	0.413445	5.81225	5.08295	3.70238e-06	4.02153e-05	4.00195
GRIA3	-0.522422	2.83771	-5.08144	3.72311e-06	4.04145e-05	3.99656
IFI44L	1.27234	5.72513	5.07869	3.76135e-06	4.08034e-05	3.9867
CBX1	-0.499475	6.73807	-5.07657	3.79106e-06	4.10994e-05	3.97911
FOXC2	-0.520896	4.82941	-5.07554	3.80553e-06	4.12298e-05	3.97543
BCAP31	0.43135	7.05037	5.07436	3.82216e-06	4.13836e-05	3.97123
MAGI3	-0.381149	3.94985	-5.07315	3.83933e-06	4.15428e-05	3.9669
SSX2IP	-0.550016	3.70871	-5.07214	3.85376e-06	4.16723e-05	3.96328
KIF1C	-0.470095	6.17605	-5.07187	3.85767e-06	4.16821e-05	3.9623
MAOB	-0.576327	5.07102	-5.07173	3.85959e-06	4.16821e-05	3.96182
KIAA0895	-0.686228	3.04896	-5.07109	3.86877e-06	4.17546e-05	3.95953
LYZ	1.74161	7.2907	5.06925	3.89527e-06	4.20138e-05	3.95294
DNAJC21	-0.441982	4.89425	-5.06754	3.91999e-06	4.22535e-05	3.94684
ATP8B4	0.908854	4.12204	5.06621	3.93939e-06	4.23913e-05	3.94208
MX2	1.14832	5.55322	5.0662	3.93958e-06	4.23913e-05	3.94203
DNM1L	-0.28616	6.05401	-5.066	3.94244e-06	4.23913e-05	3.94133
PCDHB6	-0.484099	3.15428	-5.06598	3.94279e-06	4.23913e-05	3.94124
C1orf162	1.00218	6.36983	5.06524	3.95364e-06	4.24809e-05	3.93859
LXN	0.846383	5.66793	5.06307	3.98551e-06	4.27962e-05	3.93085
ENC1	0.605259	3.66975	5.06194	4.00218e-06	4.29479e-05	3.92682
ARID3A	0.631147	3.37594	5.06036	4.02572e-06	4.31732e-05	3.92116
CD200R1	0.466681	2.76533	5.05909	4.04465e-06	4.33487e-05	3.91663
MYLIP	-0.545877	6.23321	-5.05574	4.09511e-06	4.38617e-05	3.90467
ZRANB1	-0.554563	5.34736	-5.05536	4.10087e-06	4.38956e-05	3.90332
MPP2	-0.503143	3.72089	-5.05217	4.14963e-06	4.43895e-05	3.89191
GNAZ	-0.486831	3.57734	-5.05106	4.16667e-06	4.45436e-05	3.88796
OLFML2B	0.518301	6.88131	5.05046	4.17592e-06	4.46144e-05	3.88582
STAC	-0.859475	5.23243	-5.05006	4.18219e-06	4.46531e-05	3.88437
LSMEM1	-0.51491	3.09596	-5.04915	4.19619e-06	4.47743e-05	3.88115
ATG16L2	0.481587	5.37514	5.04719	4.22684e-06	4.5073e-05	3.87413
WASL	-0.412304	5.44731	-5.04661	4.23585e-06	4.51406e-05	3.87207
CLMP	-0.656908	6.53117	-5.0456	4.25178e-06	4.52819e-05	3.86845
SAMD12	-0.514062	3.11574	-5.04438	4.27092e-06	4.54571e-05	3.86412
SERGEF	-0.385009	4.83161	-5.04334	4.28746e-06	4.56044e-05	3.86039
SV2B	0.378419	2.47978	5.04223	4.30502e-06	4.5735e-05	3.85645
PRKCZ	0.535416	2.94985	5.04223	4.30514e-06	4.5735e-05	3.85642
CD79A	0.966811	3.42709	5.03923	4.35316e-06	4.62161e-05	3.84572
PKIG	-0.452017	7.36531	-5.03815	4.3705e-06	4.63711e-05	3.84189
TSPYL2	-0.72012	7.01112	-5.03771	4.37773e-06	4.64188e-05	3.84029
RGS17	-0.575618	3.59864	-5.03728	4.38456e-06	4.64621e-05	3.83879
NRP2	0.544866	5.88176	5.03674	4.39333e-06	4.65259e-05	3.83686
NOV	-0.879216	9.70973	-5.03625	4.40129e-06	4.6581e-05	3.83512
REEP4	0.518146	3.79647	5.03599	4.40556e-06	4.6597e-05	3.83418
ELOVL4	-0.419467	2.59398	-5.03448	4.43027e-06	4.68291e-05	3.82879
ITGA1	-0.637753	7.26336	-5.03281	4.45769e-06	4.70896e-05	3.82283
MMP1	1.28583	2.56804	5.03242	4.46403e-06	4.71271e-05	3.82146
CLDN7	0.596457	3.21751	5.03083	4.49043e-06	4.73762e-05	3.81578
SCMH1	-0.561012	6.45364	-5.0305	4.49596e-06	4.74051e-05	3.81459
PARP4	0.44829	6.21105	5.0286	4.52761e-06	4.77091e-05	3.80782
EFS	-0.456111	4.67138	-5.02833	4.53212e-06	4.77268e-05	3.80686
TNS1	-0.536056	8.73121	-5.02773	4.54217e-06	4.78029e-05	3.80473
TWSG1	-0.618167	7.30134	-5.02491	4.58975e-06	4.82737e-05	3.79468
LGI1	-0.924185	3.54453	-5.02449	4.59682e-06	4.8318e-05	3.79319
MBNL1	-0.539314	8.20688	-5.02294	4.62319e-06	4.85651e-05	3.78767
DLL1	0.378183	3.1846	5.02069	4.66184e-06	4.89406e-05	3.77965
ATAD1	-0.497005	5.67506	-5.01683	4.72882e-06	4.9613e-05	3.76589
PRICKLE2	-0.402467	5.57353	-5.01557	4.75085e-06	4.98133e-05	3.76141
FYCO1	-0.444055	6.2608	-5.01438	4.77168e-06	5.00008e-05	3.75719
IL18BP	0.501893	4.64626	5.01417	4.77534e-06	5.00011e-05	3.75645
DYNC1LI2	-0.310374	6.89998	-5.01405	4.77762e-06	5.00011e-05	3.75599
IRF7	0.983571	4.74248	5.01201	4.81359e-06	5.03463e-05	3.74876
AP1G2	0.453127	4.94606	5.00967	4.85544e-06	5.07527e-05	3.74041
MUM1L1	-0.166337	1.62976	-5.00744	4.89557e-06	5.11346e-05	3.73247
DYNC1I1	-0.581114	4.76751	-5.0073	4.89802e-06	5.11346e-05	3.73199
CTSW	0.51814	3.68695	5.0071	4.90171e-06	5.11416e-05	3.73126
NOS3	0.688709	3.18515	5.00401	4.95791e-06	5.16755e-05	3.72027
SCD	1.28088	5.25292	5.00395	4.95899e-06	5.16755e-05	3.72006
TXNDC16	-0.622121	4.53891	-5.00285	4.97918e-06	5.18539e-05	3.71614
KCNK17	-0.945063	4.98749	-5.00222	4.99075e-06	5.19144e-05	3.7139
CD27	0.750772	3.05483	5.0022	4.99112e-06	5.19144e-05	3.71383
MAD1L1	0.49082	4.52926	4.99837	5.06203e-06	5.26108e-05	3.70023
ZBTB40	-0.272484	4.7408	-4.99825	5.06429e-06	5.26108e-05	3.6998
IFIT3	0.886746	5.56788	4.99764	5.07574e-06	5.26974e-05	3.69762
FOXL1	-0.444355	4.27587	-4.99728	5.08252e-06	5.27355e-05	3.69634
EOGT	-0.772079	6.97873	-4.99683	5.0909e-06	5.279e-05	3.69475
BMF	0.675151	4.40542	4.99551	5.11581e-06	5.30158e-05	3.69004
AIG1	-0.480111	5.16744	-4.99352	5.1534e-06	5.33727e-05	3.68298
FTH1	0.747415	11.3853	4.99098	5.20196e-06	5.38427e-05	3.67394
NDFIP1	-0.522806	6.99683	-4.98971	5.22619e-06	5.40604e-05	3.66946
GKAP1	-0.550153	3.71021	-4.98924	5.23529e-06	5.41214e-05	3.66779
DDAH1	-0.487077	5.11133	-4.9838	5.3413e-06	5.51736e-05	3.64846
LDB2	0.807565	4.92728	4.98352	5.3469e-06	5.51736e-05	3.64745
ZNF540	-0.516771	3.76725	-4.98339	5.34939e-06	5.51736e-05	3.647
BCL2L2	-0.364285	5.30867	-4.98335	5.3501e-06	5.51736e-05	3.64687
MEOX1	0.85657	3.31409	4.98285	5.35997e-06	5.52416e-05	3.6451
TLN2	-0.707694	5.34941	-4.98082	5.40027e-06	5.56231e-05	3.63788
DHRSX	0.365056	4.64921	4.98006	5.41536e-06	5.57446e-05	3.63519
ITGB5	-0.328059	7.84567	-4.97913	5.43403e-06	5.58859e-05	3.63187
ANKRD22	0.412379	2.57642	4.97896	5.43737e-06	5.58859e-05	3.63128
ARHGEF25	-0.502366	5.85662	-4.97888	5.43899e-06	5.58859e-05	3.63099
PCDHGA3	-0.456404	3.2919	-4.9777	5.46267e-06	5.60951e-05	3.6268
DYNLT3	-0.601704	7.19395	-4.97752	5.46622e-06	5.60975e-05	3.62618
ZBTB47	-0.419931	5.21436	-4.9772	5.47265e-06	5.61295e-05	3.62504
WSB1	-0.43076	7.6394	-4.97678	5.48128e-06	5.6184e-05	3.62352
CLASP2	-0.481536	6.10244	-4.97289	5.56019e-06	5.69239e-05	3.60974
BMPR1B	-0.780696	5.063	-4.97289	5.5602e-06	5.69239e-05	3.60974
L3MBTL4	0.48021	2.92552	4.9714	5.59082e-06	5.72028e-05	3.60445
CLIC2	0.877193	5.09994	4.9702	5.61555e-06	5.74211e-05	3.6002
HLA-C	0.47552	9.4204	4.96629	5.69699e-06	5.82187e-05	3.58632
TFDP2	-0.52184	5.41501	-4.96609	5.70117e-06	5.82262e-05	3.58561
AMIGO1	-0.354685	3.97749	-4.96583	5.7065e-06	5.82455e-05	3.58471
TNFSF9	0.335466	2.03625	4.96549	5.71369e-06	5.82837e-05	3.5835
LAP3	0.764378	7.22834	4.96413	5.7424e-06	5.85413e-05	3.57867
RNF149	0.569096	6.60454	4.9634	5.75787e-06	5.86362e-05	3.57607
ILKAP	-0.313044	5.18686	-4.96336	5.75863e-06	5.86362e-05	3.57595
CRTAP	-0.387003	8.01182	-4.96253	5.77621e-06	5.87798e-05	3.57301
HIGD2A	0.356569	5.71588	4.9573	5.8884e-06	5.98854e-05	3.55447
AMN1	-0.390415	5.08939	-4.95653	5.90508e-06	6.0019e-05	3.55174
WNK3	-0.364092	2.61941	-4.9562	5.91235e-06	6.00569e-05	3.55056
ATOH8	-0.624817	5.16992	-4.95518	5.93457e-06	6.02464e-05	3.54694
OLFML2A	0.879598	4.01942	4.95315	5.97901e-06	6.06611e-05	3.53975
NTF3	-0.609504	5.36039	-4.95046	6.03845e-06	6.12275e-05	3.53022
FMOD	-0.658134	9.26328	-4.94803	6.09254e-06	6.17389e-05	3.52163
PNN	-0.559766	6.79596	-4.94785	6.09648e-06	6.17419e-05	3.52101
DDX60L	0.785253	4.2918	4.94186	6.23211e-06	6.30528e-05	3.4998
PYGM	-0.595053	4.44631	-4.94181	6.23337e-06	6.30528e-05	3.49961
PCDHB15	-0.511958	3.29786	-4.94106	6.25041e-06	6.31873e-05	3.49698
VAT1	0.396425	7.46287	4.93906	6.29654e-06	6.36157e-05	3.48989
PLEKHH2	-0.692044	5.08504	-4.93858	6.30766e-06	6.36901e-05	3.48819
TMTC2	0.468508	3.09968	4.93837	6.31264e-06	6.37023e-05	3.48743
TDRD10	0.383004	3.25978	4.93501	6.39097e-06	6.44543e-05	3.47555
PYGO1	-0.536166	3.52476	-4.93279	6.44323e-06	6.49427e-05	3.4677
ANKRD6	-0.706378	6.25244	-4.93252	6.44954e-06	6.49676e-05	3.46676
CLEC10A	0.948174	4.0945	4.93219	6.45727e-06	6.50068e-05	3.46561
FAM26F	0.830572	2.74335	4.92999	6.50966e-06	6.54952e-05	3.45782
ALDH6A1	-0.439976	5.14627	-4.92944	6.52291e-06	6.55881e-05	3.45586
MUT	-0.434075	5.4562	-4.92928	6.52664e-06	6.55881e-05	3.45531
PEBP1	-0.309626	8.35745	-4.92624	6.59993e-06	6.62852e-05	3.44456
HEG1	0.440759	7.08697	4.92606	6.6042e-06	6.62888e-05	3.44393
SNX25	-0.448591	4.86046	-4.92539	6.62051e-06	6.64131e-05	3.44156
CLCC1	-0.392768	5.57086	-4.9251	6.62758e-06	6.64446e-05	3.44053
ZNF512	-0.435771	6.44947	-4.92435	6.64569e-06	6.65868e-05	3.4379
CFB	0.367931	6.07931	4.92418	6.65003e-06	6.65908e-05	3.43727
AADAT	-0.916642	3.79991	-4.9239	6.65679e-06	6.6619e-05	3.43629
DAB2	0.841393	6.40786	4.92244	6.69249e-06	6.69368e-05	3.43114
DIDO1	-0.26948	5.67048	-4.92044	6.74182e-06	6.73903e-05	3.42407
RNASE2	0.72893	3.6612	4.91947	6.76574e-06	6.75895e-05	3.42065
MBNL2	-0.508215	6.38075	-4.91927	6.77075e-06	6.75997e-05	3.41994
SERAC1	-0.417903	3.77105	-4.91882	6.78188e-06	6.76709e-05	3.41836
RSPO3	0.781908	3.84698	4.91537	6.86825e-06	6.84923e-05	3.40617
RNF44	0.481929	4.99814	4.91483	6.88172e-06	6.85861e-05	3.40428
AGRN	0.549372	4.27626	4.91415	6.89906e-06	6.87185e-05	3.40186
PTBP2	-0.598721	5.16156	-4.9137	6.91046e-06	6.87916e-05	3.40027
OGN	-0.863794	9.89849	-4.91337	6.91877e-06	6.88338e-05	3.39911
CENPV	-0.461696	4.33635	-4.9128	6.93325e-06	6.89373e-05	3.3971
ACSL3	-0.456747	6.87488	-4.91009	7.00228e-06	6.95571e-05	3.38755
GRASP	0.620399	4.63121	4.91004	7.0038e-06	6.95571e-05	3.38734
BLNK	0.834626	4.15347	4.90693	7.08398e-06	7.03122e-05	3.37638
SIRPB1	0.749234	3.35536	4.90553	7.12033e-06	7.06315e-05	3.37145
ANP32E	-0.613344	5.93304	-4.90524	7.12793e-06	7.06655e-05	3.37042
THY1	0.712791	6.74458	4.90494	7.13573e-06	7.07014e-05	3.36937
IKZF3	0.579162	3.13251	4.90433	7.15164e-06	7.08176e-05	3.36723
SCML4	0.397589	2.50309	4.90377	7.16625e-06	7.09207e-05	3.36526
CYB561D2	0.441324	3.73918	4.90217	7.20845e-06	7.12967e-05	3.35961
DNAJC5B	0.90758	3.34577	4.90136	7.22986e-06	7.14666e-05	3.35675
PPT1	0.481634	8.66808	4.89952	7.27876e-06	7.18512e-05	3.35026
CHIT1	1.82017	4.88731	4.89948	7.27986e-06	7.18512e-05	3.35011
RTP4	0.4425	3.11136	4.89942	7.28149e-06	7.18512e-05	3.3499
NAPG	-0.439942	5.49678	-4.89906	7.29106e-06	7.19036e-05	3.34863
GPR176	-0.445935	5.67788	-4.89853	7.30512e-06	7.20004e-05	3.34678
MFGE8	-0.56375	9.74704	-4.89707	7.34433e-06	7.23446e-05	3.34162
NSRP1	-0.658797	6.86521	-4.89627	7.36592e-06	7.24896e-05	3.33879
AKNA	0.440278	4.98495	4.8962	7.36761e-06	7.24896e-05	3.33857
NOD1	0.389846	4.83155	4.89485	7.40411e-06	7.28064e-05	3.33381
CA2	1.05959	3.38299	4.89374	7.43445e-06	7.30623e-05	3.32988
PAK3	-0.751587	4.23454	-4.89263	7.46468e-06	7.33168e-05	3.32597
TUB	-0.400692	3.9505	-4.89162	7.49235e-06	7.35459e-05	3.32241
PHACTR1	-0.567994	5.33496	-4.88804	7.59112e-06	7.44722e-05	3.30979
GRAMD3	-0.705103	5.58251	-4.88691	7.62252e-06	7.4737e-05	3.30582
MGAT4B	0.465812	5.77652	4.88627	7.64044e-06	7.48693e-05	3.30356
ZNF106	-0.615686	6.88526	-4.88585	7.65213e-06	7.49404e-05	3.30209
CSRP2	-0.843275	7.45925	-4.88167	7.76994e-06	7.60501e-05	3.28738
ITGA11	-0.516873	6.74005	-4.87765	7.88502e-06	7.71319e-05	3.27322
CUL1	-0.315802	5.63	-4.87623	7.92598e-06	7.74878e-05	3.26823
ANO9	0.498817	3.00134	4.87443	7.97832e-06	7.79545e-05	3.26189
TMEM140	0.464918	5.95739	4.87215	8.04509e-06	7.85614e-05	3.25387
HPGD	0.830582	3.11841	4.87185	8.05378e-06	7.8601e-05	3.25283
LIF	0.561172	3.21803	4.87045	8.09515e-06	7.89592e-05	3.2479
SULT1C2	0.758713	2.71938	4.8696	8.12036e-06	7.91594e-05	3.24491
HYAL2	0.698349	5.71071	4.86783	8.17289e-06	7.96257e-05	3.2387
AASS	-0.62583	4.78076	-4.8663	8.21866e-06	8.00255e-05	3.23332
GK5	-0.514138	4.14382	-4.86418	8.28257e-06	8.06015e-05	3.22587
DBI	0.572943	7.8858	4.86374	8.29579e-06	8.06837e-05	3.22433
CDC20	0.43284	2.87318	4.86106	8.37752e-06	8.14318e-05	3.21489
TUBA4A	-0.605521	6.45781	-4.86057	8.39248e-06	8.15304e-05	3.21318
SPOPL	-0.541089	5.91803	-4.85933	8.43062e-06	8.18539e-05	3.20881
LDB3	-0.699682	5.78357	-4.85894	8.44246e-06	8.19219e-05	3.20746
KIAA0232	-0.394061	5.05897	-4.85844	8.45803e-06	8.20259e-05	3.20569
ABI2	-0.406321	5.91579	-4.85765	8.48228e-06	8.2214e-05	3.20293
ITPR2	0.497182	5.43714	4.85397	8.59685e-06	8.32768e-05	3.19002
DLL4	0.470427	3.99718	4.85236	8.64746e-06	8.37191e-05	3.18437
TFCP2L1	0.578904	2.96235	4.85163	8.67057e-06	8.38948e-05	3.1818
APOB	-0.482759	3.67303	-4.85083	8.69603e-06	8.40931e-05	3.17898
NGFRAP1	-0.303099	8.26569	-4.8483	8.77672e-06	8.48249e-05	3.17009
ITK	0.565884	3.09277	4.84631	8.84051e-06	8.53605e-05	3.16312
FEZ1	-0.377905	6.27383	-4.84626	8.84222e-06	8.53605e-05	3.16293
ACAP1	0.422289	4.82742	4.84493	8.88499e-06	8.57244e-05	3.15829
SNTG2	0.422238	2.03434	4.84256	8.96224e-06	8.64205e-05	3.14996
PTGES3	-0.342496	8.42139	-4.84222	8.97337e-06	8.64786e-05	3.14876
POLR1E	-0.353644	3.92231	-4.84029	9.03669e-06	8.70392e-05	3.142
ARPP19	-0.531385	6.76616	-4.83681	9.15185e-06	8.80983e-05	3.12981
TOMM20	-0.421583	7.26776	-4.83589	9.18278e-06	8.83458e-05	3.12656
ZNF704	-0.453481	5.36973	-4.83483	9.21815e-06	8.86357e-05	3.12286
MOCS2	-0.691333	5.5153	-4.83235	9.3019e-06	8.93901e-05	3.11416
CLDN12	-0.473402	5.36398	-4.83205	9.31186e-06	8.9435e-05	3.11313
GEMIN8	-0.303801	4.01563	-4.83189	9.31737e-06	8.94372e-05	3.11256
TOR1AIP1	-0.585629	6.4197	-4.82648	9.50266e-06	9.11203e-05	3.09361
CDH19	-0.725978	3.16993	-4.82646	9.50347e-06	9.11203e-05	3.09353
FBXO21	-0.28021	5.26007	-4.82591	9.5223e-06	9.12491e-05	3.09163
SCRG1	-0.626286	4.18791	-4.82336	9.61141e-06	9.20166e-05	3.08267
IL18	0.816532	4.03685	4.8233	9.61327e-06	9.20166e-05	3.08248
ZNF385D	-0.829248	6.12657	-4.82247	9.64226e-06	9.22301e-05	3.07958
LIX1L	-0.497796	6.0151	-4.82235	9.64647e-06	9.22301e-05	3.07916
ASPM	0.334322	2.02853	4.82078	9.70176e-06	9.27064e-05	3.07366
MPDZ	-0.572404	6.9977	-4.81725	9.82746e-06	9.3826e-05	3.06128
KANK2	-0.545883	7.33756	-4.81717	9.83003e-06	9.3826e-05	3.06103
DACT3	-0.833262	5.49544	-4.81679	9.84381e-06	9.39047e-05	3.05968
NAP1L2	-0.636887	3.97437	-4.81649	9.85459e-06	9.39361e-05	3.05863
PLA2G12A	-0.476371	4.86076	-4.81639	9.85821e-06	9.39361e-05	3.05827
PCOLCE	0.633156	7.72467	4.81547	9.89111e-06	9.41966e-05	3.05507
REL	0.538939	4.21823	4.81248	9.99918e-06	9.51189e-05	3.04461
SEMA7A	0.348192	3.27946	4.81248	9.9992e-06	9.51189e-05	3.04461
CALCR	0.248832	2.10763	4.81209	1.00135e-05	9.52017e-05	3.04323
GNB5	-0.294149	4.57741	-4.81098	1.00538e-05	9.55311e-05	3.03937
ZHX3	-0.406474	5.35212	-4.80977	1.00984e-05	9.58901e-05	3.03511
PAQR4	0.466136	3.38973	4.80964	1.01029e-05	9.58901e-05	3.03468
LAMTOR2	0.362043	5.88835	4.80903	1.01253e-05	9.60486e-05	3.03255
ELK3	0.506886	5.45897	4.80853	1.01438e-05	9.61704e-05	3.0308
ADRA2A	0.717517	3.30636	4.80773	1.01733e-05	9.63953e-05	3.02801
TMEM52B	0.439204	2.04862	4.80592	1.02404e-05	9.69775e-05	3.02168
MOXD1	0.609345	2.46915	4.80483	1.02811e-05	9.73082e-05	3.01787
CREBZF	-0.291749	5.20546	-4.80388	1.03167e-05	9.75909e-05	3.01454
GPR161	-0.303562	4.16008	-4.80261	1.03644e-05	9.79872e-05	3.0101
MBOAT2	-0.441288	4.72741	-4.80072	1.0436e-05	9.8609e-05	3.00348
NPTXR	-0.582364	3.86829	-4.80001	1.04629e-05	9.88079e-05	3.00101
TIMM10B	-0.509229	6.02731	-4.79934	1.04883e-05	9.89377e-05	2.99867
SLAIN1	-0.737135	3.59317	-4.79934	1.04883e-05	9.89377e-05	2.99867
KIF18B	0.35494	2.54619	4.79708	1.05747e-05	9.96971e-05	2.99078
RRAS	-0.455354	7.78523	-4.79617	1.06099e-05	9.99731e-05	2.98759
PTPRB	0.619571	4.17297	4.79398	1.06946e-05	0.000100715	2.97994
ZNF471	-0.40996	3.34689	-4.79352	1.07124e-05	0.000100826	2.97834
MX1	0.717548	6.96817	4.79224	1.07622e-05	0.000101173	2.97388
TECPR1	0.498946	4.67345	4.79218	1.07646e-05	0.000101173	2.97367
LGALSL	-0.618485	5.37797	-4.79211	1.07672e-05	0.000101173	2.97344
YPEL5	-0.400818	7.66832	-4.79098	1.08114e-05	0.000101532	2.96949
ZNF671	0.426987	3.95107	4.78532	1.10361e-05	0.000103576	2.94971
B4GALT4	-0.409721	5.04117	-4.78519	1.10412e-05	0.000103576	2.94926
CENPK	0.473392	2.47292	4.78493	1.10514e-05	0.000103614	2.94838
PARP9	0.553026	5.51681	4.78407	1.10862e-05	0.000103826	2.94535
PLSCR1	0.628111	6.48203	4.78406	1.10863e-05	0.000103826	2.94534
BEX4	-0.604043	6.46842	-4.78283	1.11362e-05	0.000104236	2.94103
GJC1	-0.48778	3.81071	-4.77952	1.12704e-05	0.000105433	2.92951
PLBD2	0.44002	5.73425	4.77711	1.13692e-05	0.000106299	2.92111
ABCA7	0.574437	3.46955	4.776	1.14154e-05	0.000106672	2.91722
RAPGEF1	0.395824	5.15182	4.77511	1.14521e-05	0.000106956	2.91413
ZNF827	-0.441819	4.61693	-4.77399	1.14987e-05	0.000107332	2.91023
CD3E	0.654689	3.75439	4.77333	1.15263e-05	0.00010753	2.90792
SERPINE2	0.873581	6.08257	4.77234	1.15679e-05	0.000107858	2.90446
RAMP2	0.917548	5.37721	4.77151	1.16024e-05	0.000108121	2.90159
SERPINF2	0.360676	2.74725	4.7695	1.16873e-05	0.000108852	2.89458
TMCO3	-0.307649	5.26138	-4.76862	1.17249e-05	0.000109142	2.8915
CD300LF	0.762835	3.41296	4.76791	1.17549e-05	0.000109342	2.88904
DOK6	-0.457643	2.69731	-4.76772	1.17629e-05	0.000109342	2.88838
PINK1	-0.214192	6.18938	-4.76766	1.17657e-05	0.000109342	2.88815
CAND2	-0.426273	3.80408	-4.76674	1.18048e-05	0.000109645	2.88496
PTK2	-0.428625	6.62388	-4.76536	1.18642e-05	0.000110136	2.88014
ZNF366	0.466024	2.33172	4.76489	1.18843e-05	0.000110262	2.87851
ACTG2	-0.729989	6.71752	-4.76255	1.19853e-05	0.000111138	2.87038
CYS1	-0.633705	4.48167	-4.76112	1.20475e-05	0.000111654	2.8654
ACBD4	-0.336361	5.04672	-4.76089	1.20574e-05	0.000111685	2.86461
MIPOL1	-0.523442	4.02615	-4.75707	1.22255e-05	0.000113179	2.8513
ABCC1	-0.396724	5.73069	-4.75689	1.22336e-05	0.000113193	2.85066
INPP5B	-0.289819	4.93541	-4.75514	1.23111e-05	0.000113831	2.84459
2020-09-06	0.526873	4.75008	4.75503	1.23161e-05	0.000113831	2.8442
KIAA0930	0.538347	5.64039	4.75206	1.24491e-05	0.000114998	2.83388
DTNA	-0.501767	5.23035	-4.75041	1.25238e-05	0.000115625	2.82813
SLC38A5	0.387528	3.79587	4.75009	1.25382e-05	0.000115694	2.82703
FBXW4	-0.401838	6.34323	-4.74649	1.27026e-05	0.000117147	2.8145
NUP62	0.370996	4.66137	4.74589	1.27299e-05	0.000117336	2.81243
DDIT4	0.881144	6.5006	4.74557	1.27449e-05	0.00011741	2.81131
SIPA1L2	0.493284	4.40212	4.74507	1.27678e-05	0.000117557	2.80958
STRIP2	0.338072	1.93253	4.74421	1.28078e-05	0.000117861	2.80658
DLGAP5	0.453461	2.19963	4.74403	1.28158e-05	0.000117871	2.80597
GRK6	0.402924	4.63342	4.74326	1.28519e-05	0.000118139	2.80327
TMEM245	-0.406983	6.47534	-4.74266	1.28797e-05	0.000118329	2.8012
IGFBPL1	-0.774651	4.19407	-4.73933	1.30356e-05	0.000119697	2.78963
DAAM2	-0.480919	6.11108	-4.73825	1.30866e-05	0.0001201	2.78588
PCID2	-0.357761	5.54996	-4.73716	1.31385e-05	0.000120511	2.78207
CPNE3	-0.503272	7.17476	-4.73697	1.31475e-05	0.000120529	2.78141
EXTL2	-0.509317	5.44332	-4.73593	1.31968e-05	0.000120915	2.77782
TSR2	-0.323536	5.47709	-4.73511	1.32361e-05	0.000121209	2.77496
ANO5	-0.595499	3.38136	-4.73458	1.32612e-05	0.000121373	2.77314
ARHGAP28	0.363412	2.25031	4.73344	1.3316e-05	0.000121772	2.76918
IRAK2	0.322728	3.23601	4.73338	1.33192e-05	0.000121772	2.76895
SREBF1	0.59522	4.65652	4.731	1.34339e-05	0.000122754	2.76071
KCNJ3	-0.674928	3.0063	-4.72922	1.35207e-05	0.000123433	2.75451
ATL1	-0.535479	4.93122	-4.7291	1.35263e-05	0.000123433	2.75412
PKD2L1	0.540794	3.72319	4.72903	1.353e-05	0.000123433	2.75386
PTK7	0.408385	3.16773	4.72874	1.35442e-05	0.000123496	2.75285
SLC26A11	0.427336	5.58587	4.72722	1.36188e-05	0.00012411	2.74757
EVC2	-0.267968	3.64992	-4.72574	1.36917e-05	0.000124707	2.74244
AIM2	0.521881	2.78125	4.7245	1.37532e-05	0.000125199	2.73814
NUDT11	-0.335083	3.58261	-4.72392	1.3782e-05	0.000125394	2.73612
PM20D2	-0.565297	4.81736	-4.72215	1.38699e-05	0.000126126	2.73001
ACTN1	-0.459449	9.32274	-4.72154	1.39009e-05	0.00012634	2.72787
MYO1B	-0.501221	6.00943	-4.72119	1.39182e-05	0.000126429	2.72668
AMOTL1	-0.344696	5.28193	-4.7207	1.39431e-05	0.000126587	2.72496
CAMK2N1	-0.464221	3.30104	-4.72005	1.39755e-05	0.000126814	2.72272
SKAP2	0.780422	4.4836	4.71975	1.39909e-05	0.000126885	2.72167
SMAGP	0.57492	4.07145	4.71949	1.40039e-05	0.000126926	2.72077
TAPT1	-0.397182	4.90715	-4.71936	1.40104e-05	0.000126926	2.72033
DDHD2	-0.441221	6.86777	-4.71902	1.40275e-05	0.000127013	2.71916
PCDHB11	-0.63123	4.31837	-4.71866	1.40458e-05	0.000127111	2.71791
FAM127A	-0.359057	7.66194	-4.71797	1.40808e-05	0.000127359	2.71551
HOGA1	-0.526227	3.11337	-4.71706	1.4127e-05	0.000127709	2.71237
STON2	0.535964	3.18616	4.71691	1.4135e-05	0.000127713	2.71182
RNASEH1	-0.378278	4.74516	-4.71667	1.41472e-05	0.000127742	2.711
CASS4	0.495952	2.64902	4.71655	1.41533e-05	0.000127742	2.71058
HRCT1	-0.739976	5.21933	-4.71325	1.43225e-05	0.000129192	2.69916
RPP25L	0.499344	4.71765	4.71302	1.43347e-05	0.000129192	2.69834
SGPL1	0.433311	4.64663	4.71298	1.43368e-05	0.000129192	2.6982
KLRG1	0.489295	3.17705	4.71083	1.44483e-05	0.000130127	2.69076
PFKFB4	0.47012	4.15201	4.70908	1.45399e-05	0.000130882	2.68469
ZBTB46	0.424904	3.24831	4.70839	1.45759e-05	0.000131136	2.68232
AURKB	0.506611	2.54967	4.70796	1.45987e-05	0.000131268	2.68081
ACTC1	-1.25894	8.22088	-4.70782	1.46061e-05	0.000131268	2.68033
CBX4	0.460094	3.90569	4.70746	1.46249e-05	0.00013133	2.67909
OSM	0.587386	2.92423	4.70739	1.46284e-05	0.00013133	2.67886
MED25	0.411938	3.94913	4.70447	1.47834e-05	0.000132651	2.66874
UST	-0.605893	4.5252	-4.70355	1.48324e-05	0.00013302	2.66556
PDGFC	-0.558703	6.6133	-4.70302	1.48607e-05	0.000133201	2.66373
KIF5B	-0.48236	7.49632	-4.70265	1.48804e-05	0.000133201	2.66245
PARP14	0.560126	5.87147	4.7025	1.48886e-05	0.000133201	2.66192
CARNS1	-0.475213	3.96067	-4.70246	1.48908e-05	0.000133201	2.66178
GMPS	-0.410537	5.36763	-4.70244	1.48919e-05	0.000133201	2.66171
HNRNPDL	-0.336833	7.7025	-4.70207	1.49115e-05	0.000133305	2.66045
DUSP5	0.741166	4.31942	4.70163	1.49353e-05	0.000133403	2.65892
ALPK3	-0.544251	4.91777	-4.70158	1.49382e-05	0.000133403	2.65873
LOXL2	0.386881	4.53652	4.70099	1.49697e-05	0.000133614	2.6567
ARHGAP5	-0.498218	5.54565	-4.7007	1.49854e-05	0.000133683	2.6557
SMOC2	-0.616983	8.05975	-4.70022	1.50115e-05	0.000133846	2.65402
ATP6V0D1	0.485031	6.97577	4.69928	1.50623e-05	0.000134228	2.65078
OSR1	-0.795458	5.37195	-4.69646	1.52163e-05	0.000135529	2.64101
KLHL13	-0.624569	3.67928	-4.69509	1.52912e-05	0.000136125	2.63629
EID1	-0.435882	8.31793	-4.69447	1.53256e-05	0.000136328	2.63413
PCDH1	0.600615	4.8148	4.69439	1.53301e-05	0.000136328	2.63385
ZNF521	0.836955	4.62433	4.69422	1.53393e-05	0.000136337	2.63328
C12orf29	-0.588105	5.20201	-4.69266	1.54255e-05	0.000137032	2.62789
LANCL1	-0.415039	5.79467	-4.69241	1.54395e-05	0.000137084	2.62702
ABCB5	0.716563	2.60558	4.6919	1.54682e-05	0.000137268	2.62524
LIPG	0.562827	2.27347	4.69106	1.55147e-05	0.000137578	2.62236
TK1	0.44092	3.11678	4.69098	1.55195e-05	0.000137578	2.62206
CD40LG	0.342507	2.6636	4.68818	1.56766e-05	0.000138898	2.61238
IRF4	0.62667	2.99843	4.6868	1.57548e-05	0.000139518	2.60761
SYT17	0.373522	3.37432	4.68626	1.5785e-05	0.000139712	2.60577
TWF2	0.481662	5.51361	4.68536	1.58365e-05	0.000140095	2.60264
PHKA1	-0.435307	4.02574	-4.6843	1.58969e-05	0.000140555	2.59899
TDO2	0.544453	2.28439	4.68323	1.5958e-05	0.000141022	2.5953
GPIHBP1	0.37517	3.12936	4.68268	1.599e-05	0.000141231	2.59338
ITIH5	-0.816256	5.98982	-4.68057	1.61114e-05	0.000142155	2.58611
KIF5C	-0.43328	2.83291	-4.68046	1.61178e-05	0.000142155	2.58573
MICAL3	-0.366782	5.07932	-4.68043	1.61198e-05	0.000142155	2.58561
UBE4B	-0.355972	5.37305	-4.67927	1.61874e-05	0.000142676	2.5816
TFPI2	-0.791622	3.3274	-4.67911	1.61962e-05	0.00014268	2.58107
PDLIM5	-0.554656	7.51671	-4.67855	1.62292e-05	0.000142896	2.57912
SGSM1	-0.384944	3.52726	-4.67803	1.62592e-05	0.000143079	2.57734
BEX5	-0.71872	4.36875	-4.6779	1.62669e-05	0.000143079	2.57689
EXT1	-0.592177	6.66329	-4.67619	1.63671e-05	0.000143886	2.57099
ARHGDIB	0.60469	8.41182	4.67591	1.63838e-05	0.000143958	2.57002
NOL4L	0.389836	3.29925	4.67374	1.65123e-05	0.000144953	2.56251
RCN2	-0.556937	6.74572	-4.67371	1.65142e-05	0.000144953	2.5624
SRGAP3	0.532772	3.28575	4.67352	1.6525e-05	0.000144973	2.56177
CCDC88B	0.628764	4.36203	4.67279	1.65689e-05	0.000145283	2.55922
ETHE1	0.330321	5.45465	4.67044	1.67089e-05	0.000146374	2.55114
TERF1	-0.507157	5.96313	-4.67037	1.67135e-05	0.000146374	2.55088
MNDA	1.03836	5.41385	4.67027	1.67193e-05	0.000146374	2.55055
PRR11	0.548695	3.86969	4.66749	1.68871e-05	0.000147766	2.54096
CD82	0.487903	5.60585	4.66714	1.69087e-05	0.000147879	2.53973
TP53I3	0.499957	4.34511	4.6647	1.70573e-05	0.000149069	2.53133
CCDC92	-0.392106	6.70959	-4.66462	1.70623e-05	0.000149069	2.53105
GRB2	0.429284	6.52372	4.66313	1.71535e-05	0.000149787	2.52593
GPR34	1.07054	5.49175	4.66278	1.71752e-05	0.0001499	2.52472
ASRGL1	0.603175	3.64016	4.66073	1.73024e-05	0.000150854	2.51764
WBP4	-0.498538	4.63129	-4.66073	1.73024e-05	0.000150854	2.51763
MS4A14	0.83956	4.50745	4.6604	1.73226e-05	0.000150953	2.51651
NEURL2	0.677795	3.52349	4.65893	1.74142e-05	0.000151673	2.51145
LARP1B	-0.40976	4.20781	-4.65861	1.74345e-05	0.000151772	2.51033
PRKD2	0.345362	4.55393	4.65793	1.74769e-05	0.000152062	2.508
STYK1	0.158099	1.71985	4.6556	1.76238e-05	0.000153261	2.49997
ZC4H2	-0.524428	4.30996	-4.65492	1.76666e-05	0.00015355	2.49764
CDC7	0.45775	2.45753	4.65479	1.76751e-05	0.00015355	2.49717
LURAP1L	-0.674137	5.54027	-4.65157	1.78802e-05	0.000155252	2.4861
DDR2	-0.475895	6.90176	-4.64988	1.79891e-05	0.000156118	2.48027
IMPAD1	-0.519906	5.58774	-4.64898	1.80472e-05	0.000156542	2.47718
GRINA	0.542066	5.99345	4.64831	1.80908e-05	0.000156839	2.47486
SLC2A9	0.459008	4.38713	4.64632	1.82202e-05	0.00015788	2.46802
CDH3	0.630231	2.81683	4.64483	1.83177e-05	0.000158644	2.4629
TMEM64	-0.452666	4.18799	-4.64379	1.8386e-05	0.000159154	2.45932
HIVEP2	-0.35918	5.16754	-4.64204	1.85017e-05	0.000160073	2.4533
RNF128	0.330748	1.65719	4.64185	1.85146e-05	0.000160103	2.45264
DMXL2	0.69696	5.34059	4.6416	1.85311e-05	0.000160164	2.45178
PBXIP1	-0.422308	6.68614	-4.64058	1.85988e-05	0.000160667	2.44828
RBPMS2	-0.606948	3.47336	-4.63999	1.86386e-05	0.000160887	2.44623
MAP9	-0.48446	4.18123	-4.63992	1.86433e-05	0.000160887	2.44599
NGRN	-0.325493	6.80538	-4.63766	1.87945e-05	0.00016211	2.43823
CLEC4E	0.671106	3.02182	4.63725	1.88223e-05	0.000162267	2.43681
FOXP2	-0.585167	3.71866	-4.63545	1.89441e-05	0.000163233	2.43063
SLITRK3	-0.264837	1.82408	-4.63524	1.89587e-05	0.000163276	2.42989
CPM	1.08404	5.09494	4.63196	1.91825e-05	0.00016512	2.41862
TRIB1	0.493236	4.17939	4.63063	1.92737e-05	0.000165821	2.41407
CSDE1	-0.400068	8.99071	-4.6304	1.92902e-05	0.000165878	2.41325
IL32	0.773928	5.63785	4.63017	1.93058e-05	0.000165928	2.41248
NMI	0.434014	5.56311	4.62758	1.94858e-05	0.00016739	2.40357
FYN	0.633731	6.24643	4.62643	1.95656e-05	0.000167991	2.39964
KIF15	0.346616	2.06021	4.62598	1.95977e-05	0.00016811	2.39807
IGF2BP2	0.564405	3.08479	4.62595	1.95995e-05	0.00016811	2.39799
RASGEF1B	0.636165	3.91987	4.62566	1.96201e-05	0.000168202	2.39698
GIT2	0.294161	5.49208	4.62537	1.96404e-05	0.00016829	2.39599
ALDH1A2	0.613562	4.46608	4.62511	1.96585e-05	0.000168361	2.3951
CALCRL	0.726036	5.62708	4.62412	1.97283e-05	0.000168873	2.3917
SLC25A23	-0.562847	4.75103	-4.62335	1.97826e-05	0.000169252	2.38906
CTNNAL1	-0.548236	5.77346	-4.62303	1.98053e-05	0.00016931	2.38796
STX4	0.397861	5.62179	4.62298	1.98093e-05	0.00016931	2.38777
ZNF114	0.303315	2.03321	4.62029	2.00004e-05	0.000170856	2.37856
RPLP0	0.308805	10.2639	4.61878	2.01093e-05	0.0001717	2.37335
SLC39A11	0.526148	5.23502	4.61754	2.01986e-05	0.000172348	2.3691
NPY1R	-1.06726	5.81672	-4.61744	2.02056e-05	0.000172348	2.36876
HMCES	-0.336413	4.77472	-4.61722	2.02215e-05	0.000172397	2.36801
USP11	-0.393097	6.79191	-4.61624	2.02922e-05	0.000172913	2.36466
RNF11	-0.412176	7.86026	-4.61587	2.03191e-05	0.000173055	2.36339
IPCEF1	0.431224	2.73053	4.61556	2.03418e-05	0.000173161	2.36232
CAMTA1	-0.46235	5.82939	-4.61524	2.03653e-05	0.000173274	2.36121
NDRG2	-0.563662	5.96807	-4.6144	2.04262e-05	0.000173705	2.35835
CDH13	-0.610893	7.97207	-4.61344	2.04969e-05	0.000174218	2.35503
CCND2	-0.414599	6.06021	-4.61323	2.05122e-05	0.000174261	2.35432
VAV2	0.278584	3.84973	4.61251	2.0565e-05	0.000174622	2.35185
HSPBAP1	0.567545	4.7001	4.61073	2.06958e-05	0.000175645	2.34576
SHKBP1	0.45885	5.52487	4.61008	2.07444e-05	0.000175913	2.34351
SOD2	0.735015	7.94732	4.61003	2.07482e-05	0.000175913	2.34334
IPO7	-0.497881	7.25407	-4.60926	2.08055e-05	0.00017631	2.3407
RPS19	0.487883	8.73672	4.60838	2.08707e-05	0.000176774	2.33769
[truncated: 3,597 more rows]
