# Supplementary material for: Weighted Gene Co-expression Network Analysis Identifies Crucial Genes Mediating Progression of Carotid Plaque
Source: Front Physiol. 2021 Feb 5;12:601952. doi: 10.3389/fphys.2021.601952 (PMC7894049; doi:10.3389/fphys.2021.601952)
Supplement: Supplementary Table 2 — DEGs of validation set under the treshold of adjusted p < 0.05. [file Table_2.XLSX]

## Sheet: Sheet1
Table S2. DEGs of validation set under the treshold of adjusted p<0.05
DEGs	logFC	AveExpr	t	P.Value	adj.P.Val	B
TMEM106A	0.522358	7.70043	7.17616	8.60601e-10	8.07636e-06	12.1247
NRP1	0.588657	9.94921	7.03569	1.52378e-09	8.07636e-06	11.5839
RASL12	-0.731473	7.60624	-6.9401	2.24654e-09	8.07636e-06	11.2164
RAB23	-0.930944	8.95842	-6.93001	2.34039e-09	8.07636e-06	11.1776
TRIM25	0.402302	7.9899	6.89742	2.67118e-09	8.07636e-06	11.0525
MKNK1	0.472268	9.20324	6.88828	2.77202e-09	8.07636e-06	11.0174
MPP6	-1.05739	7.4516	-6.85995	3.10924e-09	8.07636e-06	10.9087
RNF213	0.538575	9.25146	6.83217	3.47968e-09	8.07636e-06	10.8021
CATSPERB	-0.963574	5.38001	-6.82037	3.64998e-09	8.07636e-06	10.7569
CNTN4	-1.79233	7.34339	-6.79544	4.03758e-09	8.07636e-06	10.6613
OAS1	0.875333	8.1969	6.72492	5.37031e-09	8.18932e-06	10.3912
WDFY4	0.736657	7.33994	6.69677	6.01741e-09	8.18932e-06	10.2835
MXRA7	-0.394553	8.70915	-6.69053	6.17093e-09	8.18932e-06	10.2597
SIGLEC1	0.747588	7.13769	6.68891	6.21149e-09	8.18932e-06	10.2535
RIMS1	-0.445387	4.78129	-6.66296	6.8975e-09	8.18932e-06	10.1543
LARGE1	-0.481548	6.85733	-6.65435	7.14153e-09	8.18932e-06	10.1214
RRAGA	-0.223043	7.43827	-6.64226	7.4987e-09	8.18932e-06	10.0752
C8orf48	-0.483689	5.29522	-6.63659	7.6721e-09	8.18932e-06	10.0535
ADRA1B	-0.576474	6.94016	-6.63317	7.77868e-09	8.18932e-06	10.0404
PXYLP1	-0.597456	6.70509	-6.60373	8.75902e-09	8.45891e-06	9.92807
MX2	0.984394	7.88751	6.56619	1.01896e-08	8.45891e-06	9.78483
STAT1	0.452483	10.2415	6.56392	1.02831e-08	8.45891e-06	9.77618
SCRG1	-1.16017	7.09973	-6.56347	1.03018e-08	8.45891e-06	9.77446
FHL5	-1.56465	8.02771	-6.5516	1.08063e-08	8.45891e-06	9.7292
PSD4	0.575261	6.69539	6.54166	1.12474e-08	8.45891e-06	9.69132
IBSP	1.79498	7.90974	6.5358	1.15157e-08	8.45891e-06	9.669
DOK6	-0.506089	5.42458	-6.52407	1.20722e-08	8.45891e-06	9.62432
HAND2	-0.706796	6.64717	-6.50281	1.31502e-08	8.45891e-06	9.54334
SP140	0.734813	6.44616	6.49324	1.36659e-08	8.45891e-06	9.50692
ZSWIM6	0.357035	8.99561	6.4887	1.39175e-08	8.45891e-06	9.48965
CAB39L	-0.928044	7.66066	-6.48848	1.39298e-08	8.45891e-06	9.48881
CDH19	-0.772103	4.21168	-6.4873	1.39961e-08	8.45891e-06	9.48432
OAS2	0.823419	7.76697	6.47524	1.46912e-08	8.45891e-06	9.43842
MTUS2	-0.953413	7.26276	-6.46907	1.506e-08	8.45891e-06	9.41495
SMTN	-0.850522	7.81172	-6.46813	1.5117e-08	8.45891e-06	9.41138
CNN1	-1.14057	9.06217	-6.4533	1.60447e-08	8.45891e-06	9.35499
RASSF3	-0.448699	8.26933	-6.44444	1.66261e-08	8.45891e-06	9.32129
PARP14	0.521153	9.31154	6.43639	1.7172e-08	8.45891e-06	9.29071
XPO6	0.31525	8.99874	6.43308	1.74014e-08	8.45891e-06	9.27814
C14orf132	-0.664799	6.83641	-6.43137	1.75214e-08	8.45891e-06	9.27164
SLC22A3	-1.12824	8.96995	-6.42997	1.76199e-08	8.45891e-06	9.26633
NUMB	0.298181	8.81327	6.42799	1.77611e-08	8.45891e-06	9.25878
IL31RA	-1.1754	5.55003	-6.40543	1.94428e-08	9.04453e-06	9.17313
ENAH	-0.771098	9.25342	-6.38484	2.11167e-08	9.08489e-06	9.09495
SEC23B	0.344833	8.79027	6.38429	2.1163e-08	9.08489e-06	9.09287
SFMBT2	0.738297	7.56735	6.38174	2.13806e-08	9.08489e-06	9.08319
FILIP1L	-0.777019	8.87831	-6.38037	2.1498e-08	9.08489e-06	9.078
MARK1	-0.878984	6.96592	-6.36845	2.25496e-08	9.08489e-06	9.0328
ZFP36L1	0.377631	9.24177	6.3645	2.29094e-08	9.08489e-06	9.01781
CMIP	0.827653	7.75686	6.36115	2.32189e-08	9.08489e-06	9.00511
METTL24	-0.998261	6.58108	-6.35999	2.33266e-08	9.08489e-06	9.00073
SERGEF	-0.360784	7.69192	-6.35354	2.39375e-08	9.08489e-06	8.97625
CASQ2	-1.66766	8.54984	-6.35215	2.40714e-08	9.08489e-06	8.97098
GPC3	-0.905529	5.89068	-6.34404	2.48654e-08	9.21077e-06	8.94025
NXPH3	-0.566159	7.76394	-6.33266	2.60245e-08	9.27961e-06	8.89713
NEGR1	-1.10062	7.79294	-6.32884	2.64251e-08	9.27961e-06	8.88266
LGALS9C	0.938204	8.30264	6.32867	2.64429e-08	9.27961e-06	8.88203
CFL2	-0.823421	9.41177	-6.31287	2.81686e-08	9.69036e-06	8.82218
ELOVL4	-0.458236	5.2112	-6.30922	2.85823e-08	9.69036e-06	8.80838
PAK1	0.387259	8.73947	6.29859	2.98241e-08	9.84108e-06	8.76812
PARP9	0.465148	8.65054	6.29703	3.00108e-08	9.84108e-06	8.76222
CNTN1	-1.91103	6.98984	-6.28213	3.18523e-08	1.02765e-05	8.70585
DCAF7	0.232818	8.63983	6.27046	3.33714e-08	1.05957e-05	8.66175
RCC2	0.374059	8.11463	6.25398	3.56422e-08	1.11399e-05	8.59944
DUSP26	-0.810664	6.72276	-6.24584	3.68186e-08	1.13305e-05	8.56871
FKBP15	0.559377	8.82146	6.24133	3.74884e-08	1.13618e-05	8.55164
CASP10	0.592351	6.03771	6.22674	3.97343e-08	1.18628e-05	8.49657
FIBIN	-1.16131	9.24132	-6.20682	4.30188e-08	1.26545e-05	8.4214
CD38	0.768513	6.16225	6.19384	4.53027e-08	1.29933e-05	8.37245
NOD2	0.540582	6.03083	6.19197	4.56409e-08	1.29933e-05	8.36541
ATP1A2	-0.852183	6.9457	-6.18936	4.61194e-08	1.29933e-05	8.35554
TTYH2	0.342512	6.81001	6.18341	4.72239e-08	1.31197e-05	8.33314
FABP4	2.45446	5.57116	6.17312	4.91994e-08	1.34813e-05	8.29436
MYOCD	-1.62845	8.15616	-6.16288	5.12463e-08	1.36967e-05	8.25578
RNPEP	0.417144	8.81311	6.16235	5.1355e-08	1.36967e-05	8.25378
OSBPL3	0.806669	7.37949	6.15185	5.35463e-08	1.37114e-05	8.21424
INPP5D	0.733255	8.36717	6.15062	5.38091e-08	1.37114e-05	8.2096
TC2N	-0.916816	9.79044	-6.15035	5.38676e-08	1.37114e-05	8.20858
STK39	-0.384015	8.68344	-6.14128	5.58454e-08	1.37114e-05	8.17445
SPAG16	-0.411863	6.45737	-6.14077	5.59586e-08	1.37114e-05	8.17254
RNASET2	0.743632	7.15806	6.13331	5.76425e-08	1.37114e-05	8.14448
RUNX2	0.470178	6.44272	6.12948	5.85275e-08	1.37114e-05	8.13006
RUNX1	0.382341	8.53749	6.1288	5.86864e-08	1.37114e-05	8.1275
ADCY7	0.612495	8.041	6.12825	5.8814e-08	1.37114e-05	8.12544
BAG2	-0.764283	8.26108	-6.12796	5.88823e-08	1.37114e-05	8.12434
TBC1D9	0.390543	8.71599	6.1262	5.92964e-08	1.37114e-05	8.11771
ARHGEF3	0.639237	7.10605	6.12001	6.07733e-08	1.37114e-05	8.09443
NEU1	0.464414	8.36571	6.11989	6.08026e-08	1.37114e-05	8.09398
HSPB8	-0.938205	8.61404	-6.11904	6.10064e-08	1.37114e-05	8.09081
ANGEL1	0.32189	7.25278	6.11215	6.27005e-08	1.39355e-05	8.06489
PDZRN3	-1.07182	8.11689	-6.10291	6.50433e-08	1.41985e-05	8.03018
FLNC	-0.769019	7.36226	-6.10191	6.53031e-08	1.41985e-05	8.02641
PTPN11	-0.3637	10.2378	-6.09305	6.76407e-08	1.44666e-05	7.99313
TPP1	0.596279	9.519	6.09178	6.79826e-08	1.44666e-05	7.98836
ABCD4	0.296839	7.08079	6.08547	6.97078e-08	1.46775e-05	7.96465
DIP2B	0.325643	8.16433	6.0723	7.3448e-08	1.5304e-05	7.91519
ARHGAP30	0.788887	7.64425	6.06679	7.50702e-08	1.53259e-05	7.89453
REEP1	-0.840624	6.08313	-6.06431	7.58124e-08	1.53259e-05	7.88522
NLK	0.287983	7.29432	6.06374	7.59846e-08	1.53259e-05	7.88307
OAS3	0.777077	7.23603	6.05707	7.80201e-08	1.53259e-05	7.85806
SGCE	-0.821226	9.15918	-6.05549	7.85102e-08	1.53259e-05	7.85213
EPSTI1	0.858117	6.37628	6.05384	7.90267e-08	1.53259e-05	7.84593
TAPBP	0.430872	9.12842	6.05204	7.95917e-08	1.53259e-05	7.83919
CHD7	0.565472	6.57714	6.05125	7.98404e-08	1.53259e-05	7.83624
ACTN2	-0.868724	6.10319	-6.04934	8.04487e-08	1.53259e-05	7.82906
ADAP2	0.836473	9.08765	6.04465	8.19562e-08	1.5329e-05	7.81149
SLAIN1	-0.56871	6.07794	-6.04452	8.19978e-08	1.5329e-05	7.81101
WASF3	-0.439414	7.07667	-6.03548	8.49885e-08	1.55598e-05	7.77712
ANKS1B	-0.856733	5.88064	-6.02965	8.69737e-08	1.55598e-05	7.75528
CMTM7	0.662643	7.97709	6.02875	8.72869e-08	1.55598e-05	7.75188
POLR1E	-0.437918	7.06782	-6.02639	8.81032e-08	1.55598e-05	7.74307
DTX3L	0.51064	8.98876	6.02466	8.87096e-08	1.55598e-05	7.73658
PCDH11Y	-1.366	6.14985	-6.02112	8.99631e-08	1.55598e-05	7.72331
PGM5	-0.974959	7.38581	-6.01715	9.13874e-08	1.55598e-05	7.70845
ITIH5	-0.717248	7.88805	-6.01601	9.18008e-08	1.55598e-05	7.70418
HCST	0.83055	7.72239	6.01235	9.31417e-08	1.55598e-05	7.69046
ARRDC4	0.543771	9.0464	6.00748	9.49531e-08	1.55598e-05	7.67224
VIPR2	-0.782599	5.97734	-6.00568	9.56324e-08	1.55598e-05	7.66549
C1orf162	0.924221	8.78933	6.00554	9.56853e-08	1.55598e-05	7.66497
FZD5	0.333914	6.61798	6.00553	9.56891e-08	1.55598e-05	7.66493
TES	-0.603222	10.3713	-6.00524	9.57979e-08	1.55598e-05	7.66386
MARCKS	0.475456	9.89013	6.00458	9.60496e-08	1.55598e-05	7.66138
NUP210	0.569207	6.74507	6.00335	9.65168e-08	1.55598e-05	7.65679
ASAP1	0.504464	9.21755	5.99917	9.81262e-08	1.55598e-05	7.64114
FERMT2	-0.699828	9.56614	-5.99868	9.83185e-08	1.55598e-05	7.63929
SPRED1	0.253973	9.56764	5.99807	9.8555e-08	1.55598e-05	7.63702
SYNC	-0.836192	7.38809	-5.99574	9.94686e-08	1.55598e-05	7.62829
SH3BP2	0.524219	6.67726	5.99548	9.95675e-08	1.55598e-05	7.62735
FAXC	-0.692532	6.1249	-5.97854	1.06466e-07	1.61183e-05	7.56397
NEXN	-1.02671	9.91022	-5.9779	1.06735e-07	1.61183e-05	7.5616
HSPB7	-0.947471	7.78572	-5.97754	1.06886e-07	1.61183e-05	7.56025
GRK5	-0.650515	7.48044	-5.97741	1.06942e-07	1.61183e-05	7.55976
NECTIN3	-0.606055	7.84173	-5.97571	1.07665e-07	1.61183e-05	7.55338
DAB2	0.646816	10.4903	5.97317	1.0875e-07	1.61183e-05	7.5439
LPAR1	-0.644515	9.22679	-5.97002	1.10112e-07	1.61183e-05	7.53213
VAPB	-0.302998	8.13426	-5.96956	1.10312e-07	1.61183e-05	7.53041
LGALS9	0.756339	6.15677	5.96937	1.10394e-07	1.61183e-05	7.52971
ELMO1	0.63706	8.15665	5.96533	1.12173e-07	1.61553e-05	7.51459
PERP	-0.485068	7.68795	-5.96512	1.12263e-07	1.61553e-05	7.51383
LAP3	0.500239	8.9945	5.96047	1.14347e-07	1.63378e-05	7.49643
NOX4	-0.882039	9.82959	-5.95714	1.15859e-07	1.64296e-05	7.484
SRGAP2	0.34875	7.39746	5.95546	1.16633e-07	1.64296e-05	7.47771
PCDH20	-1.11425	6.01417	-5.94894	1.19673e-07	1.674e-05	7.45337
CYTH4	0.876796	8.90358	5.94179	1.23095e-07	1.69706e-05	7.4267
C1QTNF2	-0.401511	6.56327	-5.94158	1.232e-07	1.69706e-05	7.4259
SLC3A2	0.438661	8.53945	5.93869	1.2461e-07	1.69706e-05	7.41513
LAYN	-0.452113	6.68412	-5.93848	1.24715e-07	1.69706e-05	7.41433
MAF	0.496411	7.96686	5.93208	1.27903e-07	1.72868e-05	7.39046
ZEB1	-0.668831	9.25755	-5.92797	1.29998e-07	1.73452e-05	7.3751
KLHL13	-0.626727	6.3983	-5.92605	1.30982e-07	1.73452e-05	7.36796
KLHL42	-0.564438	8.04175	-5.9258	1.31115e-07	1.73452e-05	7.36701
PDZD2	-0.565609	5.88774	-5.92415	1.3197e-07	1.73452e-05	7.36086
MYBL1	-0.67225	6.88562	-5.92017	1.34054e-07	1.73452e-05	7.34604
SEC14L1	0.425915	8.21462	5.92003	1.34129e-07	1.73452e-05	7.34551
LRRN1	-1.27233	5.44358	-5.91951	1.34405e-07	1.73452e-05	7.34357
HHEX	0.518264	8.028	5.91765	1.35393e-07	1.73606e-05	7.33664
JARID2	0.441987	7.37964	5.91468	1.36991e-07	1.73754e-05	7.32554
DDI2	0.259088	7.89864	5.91364	1.3755e-07	1.73754e-05	7.32169
RPS6KA6	-1.3692	6.72507	-5.91261	1.38114e-07	1.73754e-05	7.31782
RAC2	0.865227	8.34407	5.90878	1.4021e-07	1.75128e-05	7.30357
XAF1	0.580298	8.66643	5.90744	1.40957e-07	1.75128e-05	7.29855
ANO1	-0.772654	8.75698	-5.90291	1.43494e-07	1.77179e-05	7.28168
FMNL1	0.702799	7.8947	5.89475	1.48181e-07	1.81844e-05	7.25128
LRRC8C	0.370185	7.51799	5.89137	1.50167e-07	1.82146e-05	7.2387
ST7	-0.450692	7.61608	-5.89123	1.50248e-07	1.82146e-05	7.23818
WIPF1	0.36528	9.88367	5.88494	1.54018e-07	1.84667e-05	7.21475
SMPX	-0.601271	4.05668	-5.8838	1.54709e-07	1.84667e-05	7.21052
RPS6KA1	0.696543	7.37537	5.88317	1.55097e-07	1.84667e-05	7.20815
ACADL	-1.19793	7.00255	-5.87982	1.57155e-07	1.85137e-05	7.19568
SPARCL1	-0.751412	12.1018	-5.87951	1.57343e-07	1.85137e-05	7.19455
LRMP	0.73868	7.39767	5.874	1.60793e-07	1.8571e-05	7.17404
SEL1L3	1.04335	7.95695	5.87375	1.60956e-07	1.8571e-05	7.17308
GAB3	0.432228	7.08516	5.87333	1.61219e-07	1.8571e-05	7.17154
BLNK	0.59512	7.11301	5.87282	1.61543e-07	1.8571e-05	7.16964
SLC6A6	0.735176	9.19604	5.86795	1.64669e-07	1.88222e-05	7.15151
GRN	0.764431	11.089	5.86363	1.67493e-07	1.90361e-05	7.13544
RGL1	0.617927	8.62942	5.86174	1.68739e-07	1.90694e-05	7.12843
GPAT3	0.709217	6.65282	5.85978	1.70045e-07	1.91091e-05	7.12114
TNFSF15	0.556177	6.12263	5.85802	1.71226e-07	1.91342e-05	7.1146
2020-09-06	0.447967	7.13315	5.84999	1.76717e-07	1.95229e-05	7.08475
PGM5P2	-0.79109	8.75217	-5.84944	1.77101e-07	1.95229e-05	7.0827
CKMT2	-0.740093	7.11469	-5.84868	1.77632e-07	1.95229e-05	7.07987
LARP6	-0.315486	7.7679	-5.84623	1.7935e-07	1.95359e-05	7.07077
SLC2A12	-1.0075	5.9629	-5.84454	1.80544e-07	1.95359e-05	7.06449
PAM	-0.605129	10.5151	-5.84435	1.8068e-07	1.95359e-05	7.06378
ZNRF3	-0.375045	6.75541	-5.84181	1.82495e-07	1.96261e-05	7.05433
TCEAL2	-1.03103	8.2551	-5.8376	1.85538e-07	1.9802e-05	7.03869
LYN	0.801327	9.37337	5.83681	1.86111e-07	1.9802e-05	7.03578
PARM1	-0.930731	8.0231	-5.83418	1.88043e-07	1.99018e-05	7.02601
FILIP1	-0.925769	8.19726	-5.83135	1.9015e-07	1.9935e-05	7.01548
RERG	-0.872393	8.52434	-5.83108	1.9035e-07	1.9935e-05	7.01448
PLD5	-1.11138	6.28223	-5.82932	1.91667e-07	1.99657e-05	7.00796
DNAJB5	-0.482093	8.2251	-5.82796	1.92698e-07	1.99657e-05	7.00289
IFI35	0.383367	7.61915	5.82672	1.93638e-07	1.99657e-05	6.99829
TREML1	0.287236	5.86728	5.82483	1.95078e-07	2.0011e-05	6.99129
TMEM106C	-0.470901	8.12847	-5.82284	1.96613e-07	2.00446e-05	6.98387
PLCB4	-1.19451	6.37027	-5.82181	1.97409e-07	2.00446e-05	6.98005
OTUD7B	-0.547957	7.32801	-5.81902	1.99584e-07	2.0163e-05	6.9697
SEMA4D	0.32218	6.28607	5.81761	2.00692e-07	2.01731e-05	6.96446
PRKCD	0.504251	8.58021	5.81476	2.02944e-07	2.02013e-05	6.95391
IFI44	0.905728	7.66935	5.8147	2.02993e-07	2.02013e-05	6.95368
MOB3A	0.390271	8.39275	5.81106	2.05919e-07	2.0391e-05	6.94015
IDH1	0.600089	9.87144	5.80884	2.0772e-07	2.03982e-05	6.93192
DPP4	1.61087	7.59748	5.80846	2.0803e-07	2.03982e-05	6.93051
DOCK4	0.63236	8.81057	5.80431	2.11443e-07	2.06317e-05	6.91512
RBM47	0.815586	8.53158	5.80126	2.13987e-07	2.07203e-05	6.90382
NSF	0.35172	8.77227	5.8003	2.1479e-07	2.07203e-05	6.90028
TMEM43	-0.40793	9.9239	-5.79951	2.15458e-07	2.07203e-05	6.89734
GNG12	-0.479584	10.4224	-5.79537	2.18987e-07	2.0813e-05	6.88198
ID4	-0.800647	9.47241	-5.79528	2.19063e-07	2.0813e-05	6.88165
GZMB	0.71072	6.72916	5.79472	2.19545e-07	2.0813e-05	6.87958
APOL6	0.506252	7.88672	5.79299	2.21039e-07	2.08559e-05	6.87316
PRDM5	-0.512951	7.01682	-5.789	2.24522e-07	2.09597e-05	6.85838
DOPEY2	0.5737	7.43459	5.78625	2.26963e-07	2.09597e-05	6.84816
IL17RA	0.484029	8.13547	5.78472	2.28326e-07	2.09597e-05	6.8425
VAV3	1.02673	7.02852	5.78364	2.29293e-07	2.09597e-05	6.83851
PPP2R2B	-0.673768	7.36465	-5.78338	2.29529e-07	2.09597e-05	6.83753
TWSG1	-0.596832	9.78353	-5.7832	2.29685e-07	2.09597e-05	6.83689
ATP11A	0.603571	7.31927	5.78253	2.30295e-07	2.09597e-05	6.83439
PYGO1	-0.514472	6.50604	-5.782	2.30769e-07	2.09597e-05	6.83244
STK4	0.329939	9.53399	5.78092	2.3175e-07	2.09597e-05	6.82843
PRKX	0.356755	7.95405	5.77997	2.32618e-07	2.09597e-05	6.8249
NLRP3	0.711863	7.19046	5.7721	2.39896e-07	2.14995e-05	6.79578
PRDM1	1.00511	7.45731	5.77071	2.41213e-07	2.14995e-05	6.7906
CD163	1.13055	10.8333	5.77005	2.41833e-07	2.14995e-05	6.78817
NAP1L3	-0.795578	8.04103	-5.76643	2.45287e-07	2.16185e-05	6.77477
PDZRN4	-0.963994	6.12929	-5.76524	2.4643e-07	2.16185e-05	6.77037
FCGRT	0.654407	9.07404	5.76401	2.47623e-07	2.16185e-05	6.76581
CREG1	0.502893	9.85432	5.76336	2.48249e-07	2.16185e-05	6.76342
PGR	-0.991916	7.74315	-5.76281	2.48783e-07	2.16185e-05	6.76139
GKAP1	-0.635594	5.44074	-5.76192	2.49656e-07	2.16185e-05	6.75808
TNFRSF21	0.814483	8.07006	5.75336	2.58164e-07	2.21125e-05	6.7264
HEATR3	0.390418	7.44711	5.75314	2.58386e-07	2.21125e-05	6.72559
MPP7	-0.971119	8.0735	-5.75231	2.59229e-07	2.21125e-05	6.72251
IL6R	0.713392	7.15565	5.75176	2.59783e-07	2.21125e-05	6.72049
SP110	0.390143	7.98486	5.75032	2.61253e-07	2.21434e-05	6.71516
AGTR1	-0.491766	5.87629	-5.74848	2.63141e-07	2.22093e-05	6.70836
WDR37	0.243112	7.46424	5.74545	2.66278e-07	2.23796e-05	6.69715
UHRF1BP1	0.444373	6.95035	5.74402	2.67776e-07	2.24083e-05	6.69185
THSD7A	0.641817	5.80969	5.74203	2.69868e-07	2.24083e-05	6.6845
ANGPTL1	-1.13325	6.11838	-5.74087	2.71095e-07	2.24083e-05	6.68021
ACRBP	0.350395	6.15136	5.74086	2.711e-07	2.24083e-05	6.68019
ABCB1	0.526738	6.20693	5.73827	2.73865e-07	2.25437e-05	6.6706
CNDP2	0.682681	8.82844	5.73702	2.75202e-07	2.25526e-05	6.666
TTC33	-0.452266	7.40274	-5.73546	2.7689e-07	2.25526e-05	6.66022
NRROS	0.517331	7.33907	5.73268	2.79915e-07	2.25526e-05	6.64995
PPP1R3B	-0.437384	8.13664	-5.73189	2.80786e-07	2.25526e-05	6.64701
BMPR1A	-0.779561	9.92993	-5.73081	2.81972e-07	2.25526e-05	6.64303
SLC36A1	0.554671	7.60214	5.72841	2.84627e-07	2.25526e-05	6.63417
PRUNE2	-1.0707	9.17967	-5.72823	2.84832e-07	2.25526e-05	6.63349
SLC16A7	-0.568136	8.09963	-5.72803	2.8505e-07	2.25526e-05	6.63277
MYOZ2	-0.851648	7.73656	-5.72783	2.85273e-07	2.25526e-05	6.63203
PABPC1	0.192691	11.2902	5.72656	2.86688e-07	2.25526e-05	6.62735
HLA-C	0.449211	12.0444	5.72625	2.87046e-07	2.25526e-05	6.62617
CNTN3	-1.36174	6.96263	-5.72528	2.88131e-07	2.25526e-05	6.62261
BTK	0.893456	7.62985	5.72484	2.8863e-07	2.25526e-05	6.62097
NECAP2	0.35538	9.66655	5.72369	2.89928e-07	2.25659e-05	6.61673
YAP1	-0.673963	9.63487	-5.72033	2.93761e-07	2.27335e-05	6.60432
ITGB7	0.874045	7.28613	5.71981	2.94355e-07	2.27335e-05	6.60241
PIK3CD	0.40334	7.00836	5.71813	2.96291e-07	2.2795e-05	6.59621
STK10	0.865458	8.17352	5.71427	3.00802e-07	2.29668e-05	6.58193
KIAA0226L	0.674721	7.11187	5.71302	3.02267e-07	2.29668e-05	6.57734
C14orf159	0.345955	7.26893	5.71276	3.02571e-07	2.29668e-05	6.57639
KCNA5	-0.882332	6.90192	-5.7114	3.04194e-07	2.29668e-05	6.57133
ARHGDIB	0.415037	11.1328	5.7105	3.05258e-07	2.29668e-05	6.56803
MAP3K1	0.498151	9.12225	5.70894	3.0713e-07	2.29668e-05	6.56226
DCSTAMP	1.00581	5.57572	5.70856	3.07576e-07	2.29668e-05	6.56089
PGD	0.940742	9.47657	5.70775	3.08552e-07	2.29668e-05	6.55789
CRYAB	-0.740062	10.3928	-5.70695	3.09524e-07	2.29668e-05	6.55492
CCR1	1.17945	7.91839	5.70531	3.11511e-07	2.29668e-05	6.54887
CHKA	0.451921	6.38903	5.70488	3.12036e-07	2.29668e-05	6.54728
CSF1R	0.857427	9.27492	5.70399	3.13116e-07	2.29668e-05	6.54401
DLG3	-0.5947	6.85705	-5.70305	3.14268e-07	2.29668e-05	6.54055
PTPN18	0.414072	7.35404	5.70278	3.14598e-07	2.29668e-05	6.53955
PRKCH	0.681095	7.89384	5.70022	3.17766e-07	2.31137e-05	6.53008
STAB1	0.893345	8.50313	5.69844	3.19983e-07	2.31907e-05	6.52351
HPD	-0.419058	5.56404	-5.69658	3.22311e-07	2.32721e-05	6.51666
MFAP3L	-0.465082	5.96901	-5.69569	3.23434e-07	2.32721e-05	6.51338
CMPK1	-0.20701	9.94657	-5.6918	3.28378e-07	2.35432e-05	6.49904
ARHGAP31	0.38573	8.72992	5.69024	3.30379e-07	2.36021e-05	6.4933
GPR132	0.482812	6.37663	5.68722	3.34304e-07	2.37614e-05	6.48214
RIPK3	0.495847	6.62277	5.68669	3.34985e-07	2.37614e-05	6.48022
FAM47E-STBD1	-0.357695	5.61738	-5.683	3.39849e-07	2.40212e-05	6.4666
BEND5	-0.52686	6.08535	-5.67839	3.46013e-07	2.43708e-05	6.44961
NCKAP1L	0.959456	9.42566	5.676	3.49257e-07	2.4425e-05	6.44079
WBSCR17	-0.478763	5.71103	-5.67475	3.50958e-07	2.4425e-05	6.4362
EPB41L5	-0.66641	6.93503	-5.67446	3.5136e-07	2.4425e-05	6.43512
NRP2	0.551037	8.68856	5.67423	3.51667e-07	2.4425e-05	6.4343
CACNB2	-0.576954	6.73698	-5.67198	3.54774e-07	2.44359e-05	6.42598
FBLN5	-0.74993	11.0418	-5.67152	3.5541e-07	2.44359e-05	6.42429
CORO1A	0.687028	8.71235	5.67139	3.55582e-07	2.44359e-05	6.42383
FAM78A	0.572348	6.61146	5.66987	3.57704e-07	2.44359e-05	6.41821
MCAM	-0.839432	9.54607	-5.66911	3.58762e-07	2.44359e-05	6.41542
ZNF385D	-0.854195	8.57507	-5.66883	3.59153e-07	2.44359e-05	6.41439
GRIA3	-0.562134	4.36595	-5.66769	3.60756e-07	2.44593e-05	6.41018
LRRC1	-0.552375	6.79759	-5.66619	3.62868e-07	2.44593e-05	6.40467
TPM2	-0.698447	11.2848	-5.66598	3.63166e-07	2.44593e-05	6.40389
PYGL	0.485756	9.59217	5.66493	3.64652e-07	2.44769e-05	6.40003
SDK1	-0.596672	7.09396	-5.66353	3.66652e-07	2.45289e-05	6.39486
LCP2	0.819414	8.90123	5.65996	3.71783e-07	2.47132e-05	6.38173
ATP2B1	0.506781	9.07602	5.65989	3.71878e-07	2.47132e-05	6.38149
CASQ1	-0.566392	5.73195	-5.65747	3.75414e-07	2.48656e-05	6.37255
C17orf62	0.384383	7.6099	5.65101	3.84969e-07	2.54143e-05	6.3488
NPR3	-1.26119	7.5989	-5.64874	3.88386e-07	2.55555e-05	6.34046
CTSA	0.421997	10.2733	5.64697	3.91076e-07	2.56482e-05	6.33393
GNAL	-0.54348	6.85283	-5.6441	3.9547e-07	2.58322e-05	6.32338
ZFYVE9	-0.591476	6.31214	-5.64264	3.97722e-07	2.58322e-05	6.31801
NABP1	0.845531	9.01087	5.64176	3.99093e-07	2.58322e-05	6.31476
DIXDC1	-0.481578	8.35305	-5.64171	3.99166e-07	2.58322e-05	6.31459
FXYD1	-0.65387	8.27663	-5.64096	4.00339e-07	2.58322e-05	6.31182
ZFYVE26	0.392268	7.94301	5.63887	4.03596e-07	2.59586e-05	6.30416
FGF2	-0.481855	8.41143	-5.63791	4.05108e-07	2.59724e-05	6.30063
MADD	0.415398	8.0179	5.63164	4.15114e-07	2.64987e-05	6.27758
H2AFY	0.557868	9.41349	5.63108	4.16027e-07	2.64987e-05	6.2755
SGPL1	0.529628	8.94413	5.6303	4.17291e-07	2.64987e-05	6.27264
MAX	0.19579	7.64341	5.62861	4.20043e-07	2.65173e-05	6.26643
MYO5A	0.672264	8.88473	5.62849	4.20236e-07	2.65173e-05	6.26599
DNAJC18	-0.482089	7.3472	-5.62655	4.23422e-07	2.65633e-05	6.25886
ATP6V1A	0.563584	9.41637	5.62544	4.25259e-07	2.65633e-05	6.25477
HMOX1	1.4195	8.48801	5.62436	4.27043e-07	2.65633e-05	6.25081
SLC7A8	0.667532	8.38499	5.6241	4.2747e-07	2.65633e-05	6.24987
MAGED2	-0.429605	9.33035	-5.62301	4.29295e-07	2.65633e-05	6.24584
TMEM47	-0.910901	10.91	-5.62268	4.29842e-07	2.65633e-05	6.24464
TYROBP	0.841439	10.4409	5.62157	4.31697e-07	2.65633e-05	6.24057
PLEK	1.10474	9.40528	5.61827	4.37269e-07	2.65633e-05	6.22846
SAMD9L	0.517018	8.2555	5.61687	4.39662e-07	2.65633e-05	6.2233
REEP4	0.476002	6.91094	5.61608	4.41015e-07	2.65633e-05	6.2204
ARHGAP10	-0.373845	8.58441	-5.61608	4.41019e-07	2.65633e-05	6.22039
PTPRJ	0.666551	9.31308	5.61597	4.412e-07	2.65633e-05	6.22
THEMIS2	0.750181	7.47611	5.61582	4.41457e-07	2.65633e-05	6.21945
PDLIM3	-0.717493	9.19538	-5.61575	4.41586e-07	2.65633e-05	6.21918
LONRF2	-0.781868	6.73373	-5.61534	4.42281e-07	2.65633e-05	6.21769
GRK3	0.753487	7.96674	5.61477	4.4327e-07	2.65633e-05	6.21558
SV2A	-0.649284	6.93238	-5.61461	4.4354e-07	2.65633e-05	6.21501
MPP1	0.741983	9.62973	5.60664	4.57496e-07	2.72921e-05	6.18574
MAP6	-0.365312	6.29574	-5.60611	4.58438e-07	2.72921e-05	6.1838
UBA2	-0.391391	9.51959	-5.60475	4.60858e-07	2.73547e-05	6.17883
TXK	0.599628	5.5506	5.60356	4.62993e-07	2.7378e-05	6.17446
TMED5	0.299971	9.2777	5.60261	4.64717e-07	2.7378e-05	6.17095
SLC25A19	0.501158	6.37134	5.60225	4.65357e-07	2.7378e-05	6.16965
ACSL5	0.791937	7.48958	5.60083	4.6793e-07	2.74281e-05	6.16444
MIB1	-0.502415	8.56627	-5.60027	4.6895e-07	2.74281e-05	6.16238
TMEM206	0.499275	6.58362	5.5986	4.72012e-07	2.75083e-05	6.15624
PLCG2	0.348407	9.81442	5.59797	4.73167e-07	2.75083e-05	6.15393
TTYH3	0.768923	7.85001	5.59727	4.74447e-07	2.75083e-05	6.15138
TMEM2	0.708346	8.37299	5.59345	4.81548e-07	2.78393e-05	6.13734
TSPAN2	-0.900962	8.61545	-5.59139	4.85401e-07	2.79424e-05	6.12981
RALGPS2	0.799337	5.8141	5.59101	4.86124e-07	2.79424e-05	6.12841
PDLIM1	-0.406452	9.05376	-5.58394	4.99657e-07	2.86379e-05	6.10247
PLEKHO2	0.696381	8.78779	5.58265	5.02158e-07	2.8699e-05	6.09776
DOCK2	0.888746	9.00843	5.58151	5.04388e-07	2.87444e-05	6.09357
CD4	0.934919	9.34845	5.5802	5.0696e-07	2.88089e-05	6.08877
PTPN6	0.809212	8.10777	5.57887	5.09571e-07	2.88492e-05	6.08392
DOK3	0.413157	6.64874	5.57785	5.11602e-07	2.88492e-05	6.08016
SESTD1	-0.479798	9.64046	-5.57765	5.11997e-07	2.88492e-05	6.07943
PILRA	0.690527	7.64395	5.57513	5.17016e-07	2.90502e-05	6.07022
TMOD1	-0.739584	8.29287	-5.56979	5.27836e-07	2.93256e-05	6.05066
ATG7	0.438344	8.78017	5.56929	5.28864e-07	2.93256e-05	6.04882
ARHGAP25	0.750169	7.55553	5.56903	5.29399e-07	2.93256e-05	6.04786
CD300A	0.92045	8.68563	5.56896	5.29543e-07	2.93256e-05	6.04761
SAMSN1	0.824581	7.27533	5.56884	5.29797e-07	2.93256e-05	6.04715
EDEM1	0.316609	8.1144	5.56839	5.30714e-07	2.93256e-05	6.04552
AKT3	-0.519972	9.2142	-5.56694	5.33699e-07	2.94093e-05	6.04022
GIT2	0.292102	8.89498	5.56597	5.35716e-07	2.94393e-05	6.03666
MTSS1	0.754281	8.32793	5.56492	5.37908e-07	2.94683e-05	6.0328
TFPI2	-0.883302	6.36374	-5.5643	5.3919e-07	2.94683e-05	6.03056
ENOX2	-0.403756	7.71779	-5.56143	5.45234e-07	2.96942e-05	6.02003
APBB1IP	0.886038	7.79093	5.56013	5.47992e-07	2.96942e-05	6.01526
GAS7	0.550469	7.35312	5.56009	5.48077e-07	2.96942e-05	6.01512
PGRMC1	-0.375894	10.305	-5.55899	5.50412e-07	2.96942e-05	6.0111
SERINC5	0.370226	7.88534	5.55883	5.50745e-07	2.96942e-05	6.01053
UNC13C	-1.1218	5.50382	-5.5556	5.57697e-07	2.99882e-05	5.99868
PPP1R9A	-0.74562	5.31097	-5.55046	5.68897e-07	3.04922e-05	5.97991
AOC3	-0.595917	8.31595	-5.54923	5.71627e-07	3.04922e-05	5.97539
FGD2	0.595178	7.17839	5.54802	5.74297e-07	3.04922e-05	5.97099
SLMAP	-0.558833	9.26589	-5.54772	5.7497e-07	3.04922e-05	5.96988
ATP13A1	0.259101	7.41852	5.54763	5.75172e-07	3.04922e-05	5.96955
SLA	0.911497	7.80724	5.54608	5.7864e-07	3.04922e-05	5.96387
PLCB2	0.669637	7.71741	5.54566	5.79589e-07	3.04922e-05	5.96232
FEZ1	-0.484126	7.35935	-5.54523	5.80547e-07	3.04922e-05	5.96076
STRN3	-0.379216	9.26362	-5.54459	5.81977e-07	3.04922e-05	5.95844
BCAM	-0.439547	7.22394	-5.54429	5.82664e-07	3.04922e-05	5.95733
PARP15	0.787105	6.00123	5.54377	5.83838e-07	3.04922e-05	5.95543
LST1	0.452533	7.85912	5.54245	5.86832e-07	3.05059e-05	5.9506
SLC25A4	-0.695223	8.93623	-5.54201	5.87839e-07	3.05059e-05	5.94898
MACROD2	-0.282952	4.83658	-5.54141	5.89188e-07	3.05059e-05	5.94681
MANSC1	-0.78129	7.93626	-5.54097	5.90201e-07	3.05059e-05	5.94519
C5orf24	-0.44412	9.2521	-5.53929	5.94063e-07	3.05572e-05	5.93903
KANK1	-0.822479	8.32521	-5.5387	5.95411e-07	3.05572e-05	5.93689
LAIR1	0.895547	9.41336	5.53854	5.95777e-07	3.05572e-05	5.93631
ARHGEF26	-0.840177	6.83795	-5.5377	5.97726e-07	3.05657e-05	5.93323
HLA-DOB	0.64278	5.45847	5.53715	5.98997e-07	3.05657e-05	5.93122
OSBPL11	0.399135	7.51198	5.53465	6.04821e-07	3.07264e-05	5.92208
IGHM	1.46618	9.08559	5.53448	6.05219e-07	3.07264e-05	5.92146
TEP1	0.301993	7.73284	5.53206	6.10924e-07	3.09375e-05	5.9126
MYL9	-0.521815	10.4618	-5.52839	6.19652e-07	3.12313e-05	5.89921
ROCK2	-0.468292	9.72231	-5.52831	6.19847e-07	3.12313e-05	5.89891
FMOD	-0.716431	10.3403	-5.52581	6.25861e-07	3.14252e-05	5.88979
CDO1	-0.663408	7.09169	-5.52519	6.27361e-07	3.14252e-05	5.88753
DDX60L	0.92596	8.58591	5.52476	6.28409e-07	3.14252e-05	5.88596
SPINT2	-0.473453	8.62544	-5.52073	6.38276e-07	3.17861e-05	5.87125
APOOL	-0.508111	8.0682	-5.52027	6.39432e-07	3.17861e-05	5.86954
FAM20B	-0.30349	8.58218	-5.51892	6.4277e-07	3.17861e-05	5.86462
PTGDS	0.4894	7.12126	5.51822	6.44515e-07	3.17861e-05	5.86206
IKZF1	0.752282	6.68031	5.51783	6.45482e-07	3.17861e-05	5.86065
NRK	-0.957198	6.18316	-5.51753	6.46228e-07	3.17861e-05	5.85955
HCP5	0.610884	7.08249	5.5161	6.49817e-07	3.17861e-05	5.85433
FAM129A	-0.554376	10.8376	-5.51589	6.50349e-07	3.17861e-05	5.85355
NSMF	-0.494501	7.62596	-5.51553	6.5124e-07	3.17861e-05	5.85226
OSR1	-0.621623	7.09548	-5.51525	6.51963e-07	3.17861e-05	5.85121
GRB2	0.454088	9.52519	5.51398	6.55176e-07	3.17861e-05	5.84657
ESYT2	-0.320674	9.73221	-5.51353	6.56294e-07	3.17861e-05	5.84496
WNK3	-0.490524	4.23424	-5.51339	6.56661e-07	3.17861e-05	5.84443
JPH2	-0.574416	7.26418	-5.51234	6.59335e-07	3.17861e-05	5.8406
SYNM	-0.737924	8.98784	-5.51175	6.60839e-07	3.17861e-05	5.83845
STAT2	0.28734	8.71867	5.51004	6.65218e-07	3.17861e-05	5.83221
NPNT	-1.06533	9.4911	-5.50945	6.66738e-07	3.17861e-05	5.83005
RYR2	-1.24144	7.06477	-5.5094	6.66855e-07	3.17861e-05	5.82989
RREB1	0.309161	7.66164	5.50939	6.66885e-07	3.17861e-05	5.82985
CHST11	0.435679	8.97859	5.50785	6.70863e-07	3.17861e-05	5.82423
GAREM1	-0.675391	6.9049	-5.50755	6.71656e-07	3.17861e-05	5.82312
RALGAPA2	0.32277	7.69454	5.50599	6.75715e-07	3.17861e-05	5.81743
GPR63	-0.631706	5.12131	-5.50574	6.76355e-07	3.17861e-05	5.81653
CYTH1	0.627816	8.02929	5.50544	6.77146e-07	3.17861e-05	5.81543
LINC00670	-1.23664	6.50094	-5.50508	6.78081e-07	3.17861e-05	5.81413
ANPEP	1.17383	7.8173	5.50317	6.83112e-07	3.17861e-05	5.80715
TBXAS1	0.767749	8.18689	5.5031	6.83305e-07	3.17861e-05	5.80688
GLMP	0.440402	7.80623	5.50283	6.84021e-07	3.17861e-05	5.80589
CALML4	0.487409	6.45097	5.50259	6.8464e-07	3.17861e-05	5.80504
AKAP6	-0.89405	8.97751	-5.50147	6.87626e-07	3.17861e-05	5.80093
CCL21	0.62718	6.3012	5.50115	6.88467e-07	3.17861e-05	5.79978
GPAM	-0.351152	6.71388	-5.50095	6.89012e-07	3.17861e-05	5.79903
SSX2IP	-0.455815	6.71619	-5.50075	6.89541e-07	3.17861e-05	5.7983
EFTUD2	0.410958	8.33937	5.5007	6.89654e-07	3.17861e-05	5.79815
ITGAL	0.763293	6.7954	5.49546	7.03774e-07	3.23623e-05	5.77901
MLEC	0.250621	8.66742	5.49355	7.0899e-07	3.25274e-05	5.77204
WARS	0.529148	8.79665	5.49259	7.116e-07	3.25454e-05	5.76858
EDEM2	0.418526	7.38851	5.49222	7.12637e-07	3.25454e-05	5.7672
MLKL	0.384396	7.54993	5.49088	7.16335e-07	3.26398e-05	5.76231
RNF115	-0.550642	8.31323	-5.48903	7.21449e-07	3.27417e-05	5.7556
NPL	1.06636	8.64945	5.48866	7.22483e-07	3.27417e-05	5.75425
AMPD3	0.735469	7.78675	5.4883	7.23482e-07	3.27417e-05	5.75294
HTR1B	-0.331684	7.50164	-5.48705	7.27006e-07	3.2764e-05	5.74835
DNMT1	0.376493	7.8173	5.48642	7.28773e-07	3.2764e-05	5.74606
PTPN21	-0.691022	7.95424	-5.48638	7.2889e-07	3.2764e-05	5.74591
IL1RN	1.39449	6.93154	5.48505	7.32626e-07	3.28033e-05	5.74108
NCKAP1	-0.603424	10.2056	-5.48448	7.3423e-07	3.28033e-05	5.73902
DENND4B	0.378539	7.16719	5.48432	7.34685e-07	3.28033e-05	5.73844
TPH1	-1.88663	8.72227	-5.4822	7.40728e-07	3.29995e-05	5.7307
2020-09-10	-0.347646	8.5386	-5.48055	7.45457e-07	3.3136e-05	5.72469
EAF2	0.371272	6.73085	5.47984	7.47494e-07	3.3136e-05	5.72212
IKBKE	0.312301	6.69701	5.47941	7.48762e-07	3.3136e-05	5.72052
PARVA	-0.367908	9.92021	-5.4786	7.51085e-07	3.3142e-05	5.71759
GPRIN3	0.824321	8.0163	5.47821	7.5221e-07	3.3142e-05	5.71618
LPXN	0.694234	8.1126	5.47648	7.57255e-07	3.32499e-05	5.70987
PDE8B	-1.23204	6.81695	-5.47623	7.57985e-07	3.32499e-05	5.70896
HAVCR2	0.921879	8.17808	5.47433	7.63576e-07	3.33484e-05	5.70202
MAP3K14	0.366021	6.50842	5.47331	7.66581e-07	3.33484e-05	5.69832
EPM2A	-0.398214	6.55328	-5.47325	7.6676e-07	3.33484e-05	5.6981
CHFR	0.272399	7.95762	5.47281	7.68061e-07	3.33484e-05	5.69649
FAM53B	0.333203	7.05412	5.47233	7.69487e-07	3.33484e-05	5.69474
AIF1	0.682749	9.17282	5.47208	7.70232e-07	3.33484e-05	5.69383
PIM2	0.875102	7.33348	5.47058	7.74681e-07	3.34686e-05	5.68839
TCEAL7	-0.431557	5.87805	-5.46756	7.83753e-07	3.36873e-05	5.6774
MAPK13	0.796765	7.196	5.46751	7.83931e-07	3.36873e-05	5.67719
PRKD1	-0.575531	7.94467	-5.46722	7.84796e-07	3.36873e-05	5.67615
GJC1	-0.612684	7.44449	-5.46586	7.88931e-07	3.37742e-05	5.67119
CSF2RB	0.593197	7.1824	5.46544	7.90197e-07	3.37742e-05	5.66967
IGHA1	1.2956	9.47369	5.46402	7.94526e-07	3.3846e-05	5.66452
TRPC1	-0.760529	7.96207	-5.46341	7.96416e-07	3.3846e-05	5.66227
SVIL	-0.750837	9.76475	-5.46323	7.96955e-07	3.3846e-05	5.66164
PKD2	-0.703956	10.5622	-5.46188	8.0113e-07	3.3867e-05	5.6567
SGCB	-0.622604	9.77823	-5.46182	8.01314e-07	3.3867e-05	5.65649
HSPB2-C11orf52	-0.203918	5.55128	-5.46142	8.02526e-07	3.3867e-05	5.65506
PIK3AP1	0.9577	9.02667	5.45879	8.10704e-07	3.41204e-05	5.64549
TLR6	0.739285	7.16715	5.4584	8.11945e-07	3.41204e-05	5.64405
DOCK8	0.878175	8.65019	5.45717	8.15804e-07	3.42107e-05	5.63957
ATP6V0C	0.444193	9.61501	5.45533	8.21592e-07	3.42508e-05	5.6329
SLC8B1	0.476582	7.74853	5.45481	8.2324e-07	3.42508e-05	5.63101
ADPGK	0.48926	7.75736	5.45452	8.24167e-07	3.42508e-05	5.62994
ARPC3	0.36702	10.8085	5.45441	8.24514e-07	3.42508e-05	5.62955
CCM2	0.276588	7.51129	5.45368	8.26835e-07	3.42508e-05	5.62689
SYK	0.855818	8.78279	5.45332	8.28001e-07	3.42508e-05	5.62556
FLI1	0.637942	8.33516	5.45308	8.28746e-07	3.42508e-05	5.62471
CD300C	0.565174	7.7056	5.45095	8.35597e-07	3.44481e-05	5.61694
TM4SF18	1.02327	6.98758	5.44999	8.38662e-07	3.44481e-05	5.61349
NAGK	0.427763	10.1903	5.44999	8.38686e-07	3.44481e-05	5.61346
SLC39A11	0.505797	7.704	5.44744	8.46949e-07	3.47162e-05	5.60421
IL10RA	0.905359	8.56961	5.44465	8.56109e-07	3.50199e-05	5.59405
FSTL1	-0.357916	11.3186	-5.44405	8.58086e-07	3.50292e-05	5.59188
LMOD1	-0.912171	9.59632	-5.44191	8.65189e-07	3.52184e-05	5.5841
BVES	-0.67204	6.74692	-5.44159	8.66242e-07	3.52184e-05	5.58295
SYNRG	0.226472	8.29238	5.44052	8.69838e-07	3.52717e-05	5.57904
DKK3	-0.455655	7.79901	-5.44015	8.71081e-07	3.52717e-05	5.57769
BIN2	0.893786	7.31835	5.43635	8.83901e-07	3.56603e-05	5.5639
SYT11	-0.394347	9.41578	-5.43625	8.84243e-07	3.56603e-05	5.56354
DENND1A	0.239988	7.27432	5.43434	8.90775e-07	3.58515e-05	5.55659
DAGLB	0.362359	7.13101	5.43157	9.00324e-07	3.60506e-05	5.54653
RAP2B	0.567734	8.93057	5.43129	9.01273e-07	3.60506e-05	5.54553
LDOC1	-0.90943	8.44072	-5.43123	9.01477e-07	3.60506e-05	5.54532
PATL1	0.322632	8.70881	5.43082	9.02932e-07	3.60506e-05	5.5438
ARPC1B	0.494961	9.58269	5.43005	9.0558e-07	3.60843e-05	5.54103
SIPA1L2	0.490979	7.7022	5.42928	9.08269e-07	3.61195e-05	5.53824
SLC20A2	-0.543399	8.53086	-5.42783	9.13349e-07	3.62494e-05	5.53297
METAP2	-0.255897	9.20313	-5.4269	9.16651e-07	3.62527e-05	5.52957
SEMA4A	0.531435	6.31176	5.42678	9.17055e-07	3.62527e-05	5.52915
TIAM1	0.720541	7.30743	5.42576	9.2067e-07	3.62828e-05	5.52544
LEF1	0.617784	5.8967	5.42554	9.21446e-07	3.62828e-05	5.52464
NLRC5	0.378718	6.63081	5.42339	9.29102e-07	3.65124e-05	5.51683
GJA1	-0.72948	10.2552	-5.42152	9.35809e-07	3.66569e-05	5.51005
RNASE1	0.977734	11.3543	5.42073	9.38644e-07	3.66569e-05	5.50719
NKIRAS1	-0.371103	7.08932	-5.4202	9.40576e-07	3.66569e-05	5.50525
ITGAM	0.99308	8.95924	5.41952	9.43027e-07	3.66569e-05	5.5028
SLC38A7	0.376538	6.57713	5.41943	9.43352e-07	3.66569e-05	5.50247
C1QA	0.842387	8.90909	5.41931	9.43775e-07	3.66569e-05	5.50205
TCEAL1	-0.446218	8.47675	-5.41755	9.50194e-07	3.67658e-05	5.49565
SCIMP	0.811877	8.09152	5.41753	9.50254e-07	3.67658e-05	5.49559
NLGN1	-1.03802	6.13423	-5.41669	9.53352e-07	3.68145e-05	5.49252
GNA15	0.673586	7.23353	5.41485	9.60108e-07	3.69847e-05	5.48586
DUSP27	-0.682927	6.98688	-5.41441	9.6172e-07	3.69847e-05	5.48427
ADCY5	-0.932781	7.7523	-5.41399	9.63308e-07	3.69847e-05	5.48272
NPR1	-1.07677	7.21158	-5.41154	9.72394e-07	3.70865e-05	5.47386
FERMT3	0.827718	8.62846	5.411	9.74432e-07	3.70865e-05	5.47188
MOAP1	-0.250102	7.89757	-5.41057	9.76044e-07	3.70865e-05	5.47032
BAZ1A	0.496327	8.00643	5.41053	9.76191e-07	3.70865e-05	5.47018
PLEKHM1P1	0.340682	8.51773	5.40978	9.78991e-07	3.70865e-05	5.46748
CXorf21	0.957218	7.444	5.40973	9.79205e-07	3.70865e-05	5.46727
NDUFAF2	-0.219296	6.5512	-5.40966	9.79473e-07	3.70865e-05	5.46701
MYO1F	0.757757	8.05925	5.40931	9.80791e-07	3.70865e-05	5.46574
HVCN1	0.392392	7.28778	5.40754	9.87463e-07	3.72217e-05	5.45934
OXCT1	-0.643496	8.1533	-5.40691	9.89855e-07	3.72217e-05	5.45706
MRAP2	-1.15825	9.25329	-5.40663	9.90918e-07	3.72217e-05	5.45605
C12orf29	-0.397626	7.53782	-5.40627	9.92285e-07	3.72217e-05	5.45475
ST3GAL5	0.529	7.68559	5.40591	9.93671e-07	3.72217e-05	5.45343
MGARP	-0.543551	6.91599	-5.40264	1.00624e-06	3.7622e-05	5.44157
METAP1	-0.431407	9.09406	-5.40026	1.01545e-06	3.77658e-05	5.43297
SECTM1	0.516767	6.72544	5.40026	1.01546e-06	3.77658e-05	5.43296
PPP1CA	0.424095	8.95618	5.40019	1.01575e-06	3.77658e-05	5.4327
KCNJ8	-0.335406	6.41131	-5.39908	1.0201e-06	3.78574e-05	5.42866
NAV3	0.442495	5.4099	5.39687	1.02877e-06	3.79706e-05	5.42068
GPR176	-0.377547	8.02764	-5.39668	1.02953e-06	3.79706e-05	5.41998
SBDS	-0.379405	10.1759	-5.39577	1.03314e-06	3.79706e-05	5.41667
SALL2	-0.410363	5.99594	-5.39574	1.03324e-06	3.79706e-05	5.41659
PART1	-0.556595	4.72215	-5.39565	1.0336e-06	3.79706e-05	5.41625
PTPN1	0.228717	8.86065	5.39524	1.03526e-06	3.79706e-05	5.41474
MAP2	-0.883274	7.44489	-5.39494	1.03644e-06	3.79706e-05	5.41367
SYNPO2	-0.902595	10.6148	-5.39365	1.04157e-06	3.80885e-05	5.40901
TP53INP1	0.340513	8.82399	5.39252	1.04611e-06	3.8185e-05	5.4049
GLUL	0.561071	10.6712	5.39135	1.0508e-06	3.82287e-05	5.40068
SOBP	-0.420158	6.65989	-5.39071	1.05342e-06	3.82287e-05	5.39834
VAV1	0.720954	7.41981	5.39012	1.0558e-06	3.82287e-05	5.39621
OSTF1	0.478772	9.30823	5.3898	1.05708e-06	3.82287e-05	5.39507
HLA-F	0.450331	8.74625	5.38906	1.06011e-06	3.82287e-05	5.39236
LRRK1	0.343318	7.21099	5.38891	1.06069e-06	3.82287e-05	5.39185
STXBP2	0.683967	7.63004	5.38844	1.06264e-06	3.82287e-05	5.39011
MTMR14	0.428313	8.265	5.38655	1.07038e-06	3.82287e-05	5.38327
FGD3	0.36835	6.92945	5.38627	1.07152e-06	3.82287e-05	5.38226
ZDHHC3	0.204468	7.55302	5.38596	1.07279e-06	3.82287e-05	5.38115
MYOM1	-1.00921	7.29294	-5.38569	1.07388e-06	3.82287e-05	5.38019
HCLS1	0.720633	9.12613	5.38568	1.07393e-06	3.82287e-05	5.38014
MTRF1L	-0.218405	8.64434	-5.38568	1.07395e-06	3.82287e-05	5.38012
CD68	0.924375	10.8987	5.38559	1.0743e-06	3.82287e-05	5.37981
ABHD6	0.376529	7.27329	5.38518	1.07598e-06	3.82287e-05	5.37834
SH3BGR	-0.775543	6.88914	-5.38303	1.08491e-06	3.82406e-05	5.37054
TNFAIP2	0.629648	7.69329	5.38245	1.08735e-06	3.82406e-05	5.36843
PPP1R12A	-0.511681	10.0643	-5.38156	1.09103e-06	3.82406e-05	5.36524
ADRA2C	-0.457411	7.05302	-5.38134	1.09197e-06	3.82406e-05	5.36442
TNFSF10	0.78677	8.30752	5.38087	1.09396e-06	3.82406e-05	5.36271
LGI1	-1.15644	5.17403	-5.3807	1.09465e-06	3.82406e-05	5.36211
PRKCB	0.81473	7.32443	5.38035	1.09613e-06	3.82406e-05	5.36083
SPTLC2	0.296693	8.31094	5.37991	1.09798e-06	3.82406e-05	5.35925
NCEH1	0.755859	8.62171	5.37986	1.09816e-06	3.82406e-05	5.35909
LHFPL2	0.72549	9.52325	5.3797	1.09886e-06	3.82406e-05	5.35849
ZNF711	-0.878406	6.40656	-5.37952	1.09963e-06	3.82406e-05	5.35783
ATOH8	-0.54654	6.637	-5.37943	1.10001e-06	3.82406e-05	5.3575
NDRG3	-0.396369	8.56602	-5.37915	1.10117e-06	3.82406e-05	5.35651
ITGB1BP2	-0.504308	5.7097	-5.37843	1.10421e-06	3.82799e-05	5.35391
TBC1D2	0.644368	7.40247	5.37721	1.1094e-06	3.83933e-05	5.34948
HSPA2	-0.57164	7.67333	-5.37614	1.11396e-06	3.84652e-05	5.34561
CXorf38	0.302604	7.29591	5.37522	1.11792e-06	3.84652e-05	5.34226
RAB9B	-0.622977	6.7318	-5.37505	1.11862e-06	3.84652e-05	5.34167
PFN2	-0.827038	9.10847	-5.374	1.12314e-06	3.84652e-05	5.33787
EID1	-0.309155	10.5878	-5.37367	1.12457e-06	3.84652e-05	5.33667
ZBTB10	-0.391851	7.41876	-5.37328	1.12624e-06	3.84652e-05	5.33527
MAOB	-0.873904	8.8059	-5.3732	1.1266e-06	3.84652e-05	5.33497
TMEM56-RWDD3	-0.648295	7.11489	-5.37314	1.12686e-06	3.84652e-05	5.33475
TAF5L	-0.275471	7.89688	-5.37249	1.12967e-06	3.84954e-05	5.3324
CAPZB	0.1812	10.5446	5.37112	1.1356e-06	3.86317e-05	5.32746
PMEPA1	-0.633429	8.90404	-5.37057	1.13804e-06	3.86488e-05	5.32544
TAP2	0.401533	7.12108	5.36533	1.16109e-06	3.93197e-05	5.30652
SCUBE3	-0.897555	8.20388	-5.36519	1.16172e-06	3.93197e-05	5.306
HDX	-0.47113	6.13697	-5.36427	1.16583e-06	3.93919e-05	5.30268
MCTP1	0.922825	7.63065	5.36367	1.16853e-06	3.94105e-05	5.30049
HK3	0.801113	6.67007	5.36327	1.17032e-06	3.94105e-05	5.29905
PLEKHB2	0.530799	9.96282	5.36154	1.17809e-06	3.96058e-05	5.2928
INPP5A	-0.623743	8.6575	-5.35891	1.19003e-06	3.99397e-05	5.2833
GNPDA1	0.338328	8.08858	5.35624	1.20224e-06	4.02823e-05	5.27366
TCN2	0.762832	8.01322	5.35574	1.20455e-06	4.02919e-05	5.27186
CD84	0.959047	7.96249	5.35529	1.20664e-06	4.02945e-05	5.27022
TPM3	0.359381	8.84558	5.35462	1.20974e-06	4.03014e-05	5.2678
KIAA1549L	0.354707	4.99278	5.35436	1.21095e-06	4.03014e-05	5.26686
MAP1B	-0.698048	11.0073	-5.35389	1.21311e-06	4.03014e-05	5.26517
HLA-H	0.367656	11.9341	5.35346	1.21511e-06	4.03014e-05	5.26362
TTLL7	-1.02607	9.21869	-5.35308	1.21692e-06	4.03014e-05	5.26222
CYBB	0.74255	10.7787	5.35207	1.2216e-06	4.03897e-05	5.25859
ZMYND11	-0.313589	9.62192	-5.35085	1.22732e-06	4.05116e-05	5.25419
SF3B3	0.156993	9.17866	5.34939	1.2342e-06	4.06717e-05	5.24891
EZR	0.371076	8.95859	5.34767	1.24239e-06	4.08743e-05	5.24267
PDE7A	0.557843	6.33788	5.34624	1.24918e-06	4.10302e-05	5.23753
TMEM26	0.462497	5.77392	5.34504	1.25497e-06	4.11526e-05	5.23318
NT5DC3	-0.898945	7.97326	-5.34378	1.26103e-06	4.12838e-05	5.22863
GNS	0.423288	10.7441	5.341	1.27448e-06	4.14403e-05	5.21862
ALDH1B1	-0.704687	10.2283	-5.34099	1.27457e-06	4.14403e-05	5.21855
PTPRE	0.674965	8.14731	5.34047	1.27711e-06	4.14403e-05	5.21668
CALCOCO1	-0.479843	9.17061	-5.34012	1.27881e-06	4.14403e-05	5.21542
CLIC4	-0.297862	11.9925	-5.33981	1.28032e-06	4.14403e-05	5.21431
TTLL11	-0.375612	7.15327	-5.33973	1.28072e-06	4.14403e-05	5.21401
TCEAL5	-0.374107	5.20384	-5.33969	1.28091e-06	4.14403e-05	5.21388
MEIS1	-0.866782	7.96171	-5.33933	1.28269e-06	4.14403e-05	5.21257
ACP2	0.686475	8.52091	5.33897	1.28446e-06	4.14403e-05	5.21127
GRAMD1B	0.40075	6.2704	5.33616	1.29835e-06	4.18209e-05	5.20112
MORC4	-0.2592	6.55179	-5.33512	1.30349e-06	4.19192e-05	5.19739
ALAS1	0.321873	8.23072	5.33438	1.30719e-06	4.19233e-05	5.19472
FBXO21	-0.296835	8.02733	-5.33426	1.30781e-06	4.19233e-05	5.19427
MPDU1	0.591305	8.60412	5.33238	1.31724e-06	4.19888e-05	5.1875
VSIG4	0.808859	9.39272	5.33235	1.31739e-06	4.19888e-05	5.18739
LMCD1	-0.62775	9.28007	-5.33225	1.31788e-06	4.19888e-05	5.18704
TDO2	1.15076	4.96095	5.3316	1.32118e-06	4.19888e-05	5.18468
GULP1	-0.945286	8.36391	-5.33159	1.32121e-06	4.19888e-05	5.18465
YARS	0.267746	7.96523	5.33119	1.32323e-06	4.19888e-05	5.18321
PTGS1	0.588729	7.77024	5.33093	1.32455e-06	4.19888e-05	5.18228
TCEAL6	-0.399562	9.24292	-5.3302	1.32828e-06	4.20404e-05	5.17962
CD14	0.836276	10.7316	5.32943	1.33218e-06	4.20973e-05	5.17686
HACD1	-0.840615	7.15049	-5.32838	1.33753e-06	4.21997e-05	5.17308
CHSY3	-0.687931	7.42224	-5.32749	1.3421e-06	4.22771e-05	5.16986
KDM2A	0.231502	8.08517	5.32614	1.34904e-06	4.24192e-05	5.165
CTSC	0.756006	9.83399	5.32579	1.35085e-06	4.24192e-05	5.16373
PITPNB	-0.371788	10.4471	-5.32389	1.3607e-06	4.26616e-05	5.15688
PAPLN	0.319678	6.272	5.32153	1.37305e-06	4.29816e-05	5.14835
MBNL3	0.545938	7.06441	5.32048	1.37857e-06	4.30866e-05	5.14458
CAMK2G	-0.56571	8.32797	-5.32002	1.38099e-06	4.3095e-05	5.14292
ALG3	0.234843	8.35236	5.31901	1.38632e-06	4.31941e-05	5.13928
BTC	-0.635786	5.76659	-5.31847	1.3892e-06	4.32165e-05	5.13733
SCFV	1.59257	10.5082	5.31552	1.40492e-06	4.36064e-05	5.12671
PLAUR	0.876211	8.46656	5.3153	1.4061e-06	4.36064e-05	5.12593
CASP2	0.195757	7.57131	5.31364	1.41508e-06	4.38172e-05	5.11992
PPP1R14A	-0.68859	8.71817	-5.31297	1.41867e-06	4.38605e-05	5.11753
TSPAN14	0.557228	8.38848	5.31238	1.4219e-06	4.38925e-05	5.11538
FZD6	-0.544177	8.87458	-5.31	1.43487e-06	4.41725e-05	5.10682
SHROOM3	-0.842908	7.32895	-5.30965	1.43678e-06	4.41725e-05	5.10557
USP44	-0.41556	4.68044	-5.30943	1.43799e-06	4.41725e-05	5.10478
AIM1	0.69417	8.05043	5.3086	1.4426e-06	4.41725e-05	5.10176
SIRPA	0.552062	8.64488	5.30845	1.4434e-06	4.41725e-05	5.10124
GMIP	0.498064	6.96234	5.3083	1.44423e-06	4.41725e-05	5.1007
ZNF385A	0.801802	7.80314	5.30763	1.44795e-06	4.41877e-05	5.09827
C2	1.00299	8.31613	5.30741	1.44914e-06	4.41877e-05	5.09749
MME	1.485	6.63642	5.3063	1.45529e-06	4.4299e-05	5.0935
GUSB	0.595651	8.97706	5.30595	1.45722e-06	4.4299e-05	5.09225
ME2	0.56721	9.81879	5.30505	1.46226e-06	4.43567e-05	5.08899
PAK3	-0.875241	6.82155	-5.30457	1.46493e-06	4.43567e-05	5.08727
IFIH1	0.399158	7.47971	5.30441	1.46586e-06	4.43567e-05	5.08667
SBSPON	-1.04226	7.78039	-5.30403	1.46799e-06	4.43567e-05	5.08531
IL10RB	0.436977	9.41703	5.30316	1.47285e-06	4.43832e-05	5.08219
TET3	0.436117	6.44222	5.30276	1.47509e-06	4.43832e-05	5.08075
TNFRSF11A	0.478705	6.66362	5.30269	1.47552e-06	4.43832e-05	5.08048
TLE4	0.294538	7.4679	5.29915	1.49556e-06	4.49185e-05	5.06776
LURAP1L	-0.506313	8.54451	-5.29779	1.50336e-06	4.5024e-05	5.06285
C1QC	0.81405	9.80736	5.29755	1.50472e-06	4.5024e-05	5.062
RHOG	0.32938	8.733	5.29723	1.50655e-06	4.5024e-05	5.06085
FAM49B	0.657255	8.77016	5.29697	1.50808e-06	4.5024e-05	5.0599
NAALADL2	-0.593349	6.6531	-5.29645	1.51106e-06	4.50282e-05	5.05804
GPLD1	-0.868579	6.11672	-5.29616	1.51272e-06	4.50282e-05	5.057
EIF4G3	0.211771	8.71531	5.29381	1.52635e-06	4.52026e-05	5.04854
SLC7A5	0.430805	7.09554	5.29371	1.52693e-06	4.52026e-05	5.04818
LRRC8D	0.535006	8.0845	5.29335	1.52904e-06	4.52026e-05	5.04688
UBASH3B	0.729701	6.79837	5.29327	1.5295e-06	4.52026e-05	5.04659
SLCO2B1	0.828782	9.48464	5.29297	1.53124e-06	4.52026e-05	5.04552
SLC15A3	0.774333	8.94219	5.29282	1.53214e-06	4.52026e-05	5.04497
IGKC	1.39194	8.09775	5.29001	1.54866e-06	4.56226e-05	5.03486
ARSJ	-0.59195	6.66332	-5.28867	1.55661e-06	4.57897e-05	5.03003
PLN	-1.06111	10.7438	-5.2881	1.55997e-06	4.58209e-05	5.028
GGA2	0.397893	8.39374	5.28728	1.56487e-06	4.58648e-05	5.02504
PHOSPHO2-KLHL23	-0.446887	5.68065	-5.28685	1.56744e-06	4.58648e-05	5.02349
C3orf70	-0.503646	6.38214	-5.2867	1.56834e-06	4.58648e-05	5.02295
APLF	-0.356391	6.81854	-5.28595	1.5728e-06	4.59282e-05	5.02027
CTNNAL1	-0.534472	7.10286	-5.28553	1.57533e-06	4.5935e-05	5.01876
HSPA4L	-0.841174	7.55104	-5.28412	1.58386e-06	4.5975e-05	5.01367
LGALSL	-0.4786	8.72202	-5.28403	1.58439e-06	4.5975e-05	5.01335
IL12RB1	0.312728	6.23454	5.284	1.58454e-06	4.5975e-05	5.01326
PIK3CG	0.723562	8.24322	5.28378	1.5859e-06	4.5975e-05	5.01245
PKIG	-0.461887	7.86983	-5.28185	1.59759e-06	4.6247e-05	5.00553
DSTN	-0.605677	10.6318	-5.28119	1.60164e-06	4.62972e-05	5.00314
IGLJ3	1.58961	11.1638	5.28035	1.60676e-06	4.63782e-05	5.00013
TMEM237	-0.598005	7.94988	-5.27923	1.61367e-06	4.65104e-05	4.99609
CD33	0.646166	7.06673	5.27872	1.61676e-06	4.65325e-05	4.99428
HSPB6	-0.597342	7.35688	-5.27718	1.62632e-06	4.67276e-05	4.98872
ACSS3	-0.622629	7.70205	-5.27687	1.62821e-06	4.67276e-05	4.98763
AGPAT3	0.240621	7.12913	5.27532	1.63787e-06	4.6816e-05	4.98205
GNPTAB	0.480278	8.89753	5.2749	1.64052e-06	4.6816e-05	4.98053
TRIM14	0.484979	7.29142	5.27483	1.64092e-06	4.6816e-05	4.9803
BARD1	-0.584373	7.30299	-5.27453	1.64281e-06	4.6816e-05	4.97921
NFKBID	0.297698	6.35866	5.27433	1.64405e-06	4.6816e-05	4.9785
NPY1R	-1.27438	6.75722	-5.27413	1.64534e-06	4.6816e-05	4.97776
SORBS1	-0.89918	9.60712	-5.27264	1.6547e-06	4.70157e-05	4.97241
RASGRP4	0.302647	5.87872	5.2719	1.65937e-06	4.70814e-05	4.96975
GALNT6	0.671176	7.24138	5.2715	1.66192e-06	4.7087e-05	4.96831
RGS5	-0.738875	12.3475	-5.27104	1.66481e-06	4.71021e-05	4.96667
PHF10	-0.246332	9.07091	-5.27024	1.6699e-06	4.71793e-05	4.96379
CBY1	-0.269139	6.30479	-5.26966	1.6736e-06	4.72171e-05	4.96171
NBEAL2	0.356141	6.84249	5.2692	1.67655e-06	4.72338e-05	4.96004
PPP2R3A	-0.610379	6.80556	-5.26809	1.68361e-06	4.73654e-05	4.95608
RBFOX2	-0.502689	9.20994	-5.26747	1.68762e-06	4.73654e-05	4.95384
IRF8	0.835656	9.26468	5.26735	1.68837e-06	4.73654e-05	4.95342
VANGL1	-0.202009	6.16428	-5.26699	1.69069e-06	4.73654e-05	4.95213
SLC16A5	0.277536	6.55224	5.26502	1.70343e-06	4.7627e-05	4.94505
M6PR	0.427646	10.4884	5.26481	1.70479e-06	4.7627e-05	4.94429
GYG1	-0.311113	9.77299	-5.2644	1.70746e-06	4.7635e-05	4.94282
SLC9A9	0.539984	8.50381	5.26288	1.71737e-06	4.77246e-05	4.93736
PLD3	0.609971	10.1596	5.26273	1.71836e-06	4.77246e-05	4.93682
SLK	-0.286666	9.62517	-5.26254	1.71959e-06	4.77246e-05	4.93615
PIK3R5	0.593402	7.24434	5.26244	1.72026e-06	4.77246e-05	4.93578
GALC	0.538445	8.89826	5.26208	1.7226e-06	4.77246e-05	4.9345
IL2RB	0.430098	6.34851	5.26014	1.7354e-06	4.79963e-05	4.92752
NEK6	0.473582	8.57436	5.25986	1.73721e-06	4.79963e-05	4.92654
GPR84	0.635649	6.80779	5.25933	1.74072e-06	4.80082e-05	4.92463
MAN2B1	0.67479	8.82063	5.2586	1.74561e-06	4.80082e-05	4.92199
FAM49A	0.536213	8.01082	5.25838	1.74702e-06	4.80082e-05	4.92122
SAMD4A	-0.54151	8.01338	-5.25835	1.74724e-06	4.80082e-05	4.92111
AMER1	-0.381125	6.20432	-5.2578	1.75091e-06	4.80432e-05	4.91913
WDR91	0.31657	7.75713	5.2559	1.76365e-06	4.83263e-05	4.9123
GALNT2	-0.375148	9.52918	-5.25472	1.77154e-06	4.83614e-05	4.90809
NEDD4L	0.562231	6.0818	5.25463	1.77214e-06	4.83614e-05	4.90777
LARP4B	0.228771	8.26017	5.25421	1.77499e-06	4.83614e-05	4.90625
CCDC170	0.493295	5.99428	5.25395	1.77675e-06	4.83614e-05	4.90532
CCL15-CCL14	0.425134	6.04536	5.25391	1.77701e-06	4.83614e-05	4.90518
SCN3A	-0.645505	4.84151	-5.25245	1.78695e-06	4.84124e-05	4.89992
SHTN1	0.509674	8.21028	5.25231	1.78787e-06	4.84124e-05	4.89944
ZNF12	-0.276863	7.91406	-5.25223	1.78841e-06	4.84124e-05	4.89915
TTBK2	-0.294273	7.99268	-5.25211	1.78926e-06	4.84124e-05	4.8987
PECAM1	0.649364	7.33409	5.25154	1.79311e-06	4.84124e-05	4.89668
GIMAP1-GIMAP5	0.638763	7.42433	5.2515	1.79341e-06	4.84124e-05	4.89652
TRAPPC10	0.280716	7.91457	5.251	1.79679e-06	4.84383e-05	4.89474
PEG10	-0.437212	5.36497	-5.24967	1.80596e-06	4.85275e-05	4.88995
MDM2	0.224873	9.68285	5.24909	1.80993e-06	4.85275e-05	4.88788
C14orf37	-0.650917	6.21095	-5.24879	1.81201e-06	4.85275e-05	4.8868
LIMK1	0.537353	8.02513	5.24876	1.8122e-06	4.85275e-05	4.88669
FAM13B	-0.373685	9.05505	-5.24876	1.81223e-06	4.85275e-05	4.88668
SLC43A3	0.55207	8.71246	5.24653	1.82763e-06	4.88146e-05	4.8787
SERAC1	-0.42316	7.33753	-5.24626	1.8295e-06	4.88146e-05	4.87774
PLXND1	0.598696	8.55461	5.24615	1.83027e-06	4.88146e-05	4.87734
CD37	0.664952	8.38878	5.24565	1.83379e-06	4.88433e-05	4.87553
NCSTN	0.33156	8.56926	5.24304	1.85204e-06	4.91663e-05	4.86619
OGFRL1	0.381231	9.1257	5.2429	1.85308e-06	4.91663e-05	4.86567
CDC42SE1	0.289431	8.40416	5.24287	1.85329e-06	4.91663e-05	4.86556
MYO3A	-0.488752	3.7372	-5.24136	1.86394e-06	4.93556e-05	4.86016
NLRC4	0.922858	6.66841	5.24068	1.86879e-06	4.93556e-05	4.85771
CYB5R2	-0.290588	6.53041	-5.24001	1.87349e-06	4.93556e-05	4.85534
NPC1	0.526197	9.30784	5.24001	1.87355e-06	4.93556e-05	4.85531
DYNC1LI2	-0.259716	9.97179	-5.23951	1.8771e-06	4.93556e-05	4.85353
FCER1G	0.918528	9.83128	5.23941	1.87782e-06	4.93556e-05	4.85317
BMP2K	0.587046	8.92268	5.23909	1.88008e-06	4.93556e-05	4.85203
TSPAN13	0.744423	6.23926	5.23908	1.88017e-06	4.93556e-05	4.85199
HLF	-0.864392	7.50275	-5.23549	1.90597e-06	4.99675e-05	4.83914
FGD6	0.48512	7.83961	5.23425	1.91503e-06	5.01393e-05	4.83467
STON2	0.328809	4.32387	5.23286	1.92518e-06	5.0339e-05	4.82969
RCL1	-0.416912	7.90418	-5.23216	1.93026e-06	5.03414e-05	4.8272
CRNKL1	-0.200785	8.10005	-5.23207	1.93091e-06	5.03414e-05	4.82688
RSF1	-0.364118	9.27022	-5.23181	1.93282e-06	5.03414e-05	4.82595
SMARCA1	-0.533016	9.32605	-5.23018	1.94486e-06	5.05891e-05	4.8201
PTBP1	0.173693	9.09042	5.22876	1.95537e-06	5.07964e-05	4.81502
GIMAP2	0.790596	7.64647	5.22706	1.96801e-06	5.10227e-05	4.80895
SLC24A3	-0.612543	8.0854	-5.2269	1.96924e-06	5.10227e-05	4.80836
DMTN	-0.49255	6.82341	-5.22657	1.97173e-06	5.10227e-05	4.80717
CLUAP1	-0.332209	7.91804	-5.22576	1.9778e-06	5.10801e-05	4.80427
SAMHD1	0.598965	10.5122	5.22476	1.9853e-06	5.10801e-05	4.80071
PLS3	-0.628241	11.3813	-5.22462	1.98641e-06	5.10801e-05	4.80018
KIAA0319L	0.164017	7.93027	5.22461	1.98648e-06	5.10801e-05	4.80014
HABP4	-0.452537	8.35725	-5.22458	1.98672e-06	5.10801e-05	4.80003
LY9	0.378471	5.97716	5.22187	2.00721e-06	5.15408e-05	4.79036
SLCO2A1	0.859217	6.87666	5.21944	2.02587e-06	5.19533e-05	4.78164
PRCP	0.460081	9.54356	5.21719	2.0432e-06	5.22756e-05	4.77361
ITGB2	0.973194	9.9285	5.21713	2.04367e-06	5.22756e-05	4.77339
LDB3	-0.699353	6.50119	-5.21673	2.04682e-06	5.22892e-05	4.77194
SMAD9	-0.712512	7.71581	-5.21428	2.06596e-06	5.27109e-05	4.76317
LOC102723407	1.73977	8.55153	5.21237	2.081e-06	5.2965e-05	4.75634
MEI1	0.239084	5.21258	5.21229	2.08159e-06	5.2965e-05	4.75607
TFEC	0.983604	7.55988	5.21139	2.08868e-06	5.2965e-05	4.75286
MAPKAPK3	0.489179	7.74229	5.21139	2.08872e-06	5.2965e-05	4.75285
CAP2	-0.8729	9.14133	-5.21133	2.08916e-06	5.2965e-05	4.75265
ARHGAP18	0.64761	9.23191	5.20985	2.10092e-06	5.31958e-05	4.74736
DENND1B	0.266883	7.33827	5.20938	2.1047e-06	5.32241e-05	4.74566
P2RX4	0.498497	8.235	5.20663	2.12675e-06	5.37138e-05	4.73584
REL	0.456524	8.44373	5.20612	2.13089e-06	5.37246e-05	4.73401
DRAM1	0.645578	9.08692	5.20592	2.13255e-06	5.37246e-05	4.73327
LRCH2	-0.868423	7.2596	-5.20169	2.167e-06	5.43714e-05	4.71817
ZNF461	-0.359073	6.35843	-5.20154	2.16827e-06	5.43714e-05	4.71762
KMO	1.12436	6.0127	5.20149	2.16864e-06	5.43714e-05	4.71746
SERPINB9	0.413279	7.66441	5.20144	2.16909e-06	5.43714e-05	4.71726
KCNAB2	0.796372	8.40047	5.2001	2.18009e-06	5.45785e-05	4.7125
PLVAP	0.499034	7.87552	5.19973	2.18317e-06	5.45866e-05	4.71117
SLC37A1	0.236945	6.2573	5.19941	2.18586e-06	5.45866e-05	4.71
C6orf62	0.371338	9.6481	5.19756	2.20124e-06	5.48127e-05	4.7034
MMP19	0.749549	7.88636	5.19749	2.20185e-06	5.48127e-05	4.70314
PPP2CB	-0.334518	8.79335	-5.19733	2.20314e-06	5.48127e-05	4.70258
ARHGEF9	-0.675902	8.53379	-5.1967	2.20843e-06	5.48761e-05	4.70032
HCK	0.787781	8.82061	5.19628	2.21195e-06	5.48952e-05	4.69883
TLE1	-0.478739	6.98497	-5.19507	2.22211e-06	5.50792e-05	4.6945
HLA-L	0.284076	6.368	5.19467	2.22548e-06	5.50943e-05	4.69308
SUSD5	-0.896211	8.62807	-5.19384	2.23246e-06	5.5199e-05	4.69013
RNF125	0.58493	6.51895	5.19204	2.24779e-06	5.54961e-05	4.68368
ADAR	0.175313	9.34969	5.19178	2.25003e-06	5.54961e-05	4.68274
BRMS1L	-0.473545	6.91737	-5.19078	2.25854e-06	5.56375e-05	4.67918
DPP9	0.364036	7.55507	5.18942	2.27021e-06	5.5794e-05	4.67433
MFNG	0.573547	6.68729	5.18939	2.27047e-06	5.5794e-05	4.67422
ARAP2	0.784172	6.76776	5.18821	2.28066e-06	5.5948e-05	4.67
CIITA	0.36125	7.01658	5.18801	2.28234e-06	5.5948e-05	4.66931
IFITM1	0.692392	8.32778	5.18746	2.28715e-06	5.59611e-05	4.66732
CLEC1A	0.471408	5.20882	5.18731	2.28847e-06	5.59611e-05	4.66678
HRC	-0.290362	5.70507	-5.18582	2.30142e-06	5.62053e-05	4.66146
PXDC1	-0.515457	9.40653	-5.18551	2.30407e-06	5.62053e-05	4.66038
FTL	0.556772	11.8955	5.18463	2.31175e-06	5.63197e-05	4.65724
THSD1	0.272321	6.2796	5.18433	2.31439e-06	5.63197e-05	4.65616
SH3D19	-0.557998	8.67796	-5.18361	2.32073e-06	5.63945e-05	4.65359
NFIA	-0.674311	9.23566	-5.18296	2.32646e-06	5.63945e-05	4.65127
TMEM268	0.320985	6.91231	5.18274	2.32838e-06	5.63945e-05	4.65049
RAPGEF1	0.437155	7.24895	5.1827	2.32875e-06	5.63945e-05	4.65034
DAPP1	0.776533	5.99727	5.18207	2.33435e-06	5.6462e-05	4.64807
PALLD	-0.485863	8.52231	-5.18144	2.33993e-06	5.65284e-05	4.64583
KCNMB1	-0.532286	8.30691	-5.18103	2.34349e-06	5.65461e-05	4.64439
PALM2-AKAP2	-0.410166	8.07889	-5.1795	2.35712e-06	5.68066e-05	4.63893
TMEM30B	-0.664026	8.47516	-5.17885	2.36293e-06	5.68377e-05	4.63661
IGF2R	0.428318	9.61181	5.17864	2.36488e-06	5.68377e-05	4.63583
LRRC25	0.627828	7.83362	5.17841	2.36694e-06	5.68377e-05	4.63501
UCP2	0.808103	8.73699	5.17561	2.39212e-06	5.73737e-05	4.62504
MYL6	-0.268097	12.0568	-5.17503	2.39737e-06	5.74306e-05	4.62298
MSRB3	-0.640599	9.54807	-5.17314	2.4146e-06	5.77741e-05	4.61623
CLN8	0.382298	7.16786	5.17105	2.43381e-06	5.81644e-05	4.60876
CARMIL1	-0.508257	8.60696	-5.17056	2.43834e-06	5.8203e-05	4.60701
PGBD5	0.473717	5.83746	5.16826	2.45959e-06	5.86402e-05	4.59884
BAMBI	-0.749108	7.43808	-5.16787	2.46324e-06	5.86573e-05	4.59744
ABHD3	0.474215	7.37512	5.16699	2.47142e-06	5.87822e-05	4.59431
ATRNL1	-1.4375	8.24714	-5.16666	2.47455e-06	5.87867e-05	4.59312
PID1	-0.509934	7.50835	-5.16447	2.4951e-06	5.92047e-05	4.58533
TCEA3	-0.618991	8.24934	-5.16333	2.50589e-06	5.93902e-05	4.58127
UBXN11	0.410513	6.25244	5.1629	2.51005e-06	5.94183e-05	4.5797
NALCN	-0.840038	7.31722	-5.16256	2.51325e-06	5.94237e-05	4.5785
CTSH	0.795394	8.83102	5.16186	2.51991e-06	5.94449e-05	4.57601
SLC2A9	0.47745	7.17196	5.16157	2.52267e-06	5.94449e-05	4.57498
HM13	0.341308	8.75011	5.16153	2.52306e-06	5.94449e-05	4.57483
VGLL3	-0.525537	7.97148	-5.16044	2.53342e-06	5.9564e-05	4.57097
ABCC3	0.499857	7.21924	5.15992	2.53842e-06	5.9564e-05	4.56912
SLC9A7	0.449007	7.39895	5.15987	2.53895e-06	5.9564e-05	4.56892
ARMCX1	-0.3713	7.93774	-5.15976	2.54002e-06	5.9564e-05	4.56852
KCTD10	-0.457849	9.63956	-5.15937	2.54371e-06	5.95806e-05	4.56715
CTPS1	-0.572826	8.52474	-5.15758	2.561e-06	5.98731e-05	4.56077
KCNAB1	-0.850362	7.54814	-5.15746	2.56219e-06	5.98731e-05	4.56034
DSE	0.409151	9.89192	5.15612	2.57517e-06	6.01063e-05	4.55557
RRAD	-0.544112	6.84294	-5.15566	2.57968e-06	6.01414e-05	4.55393
RPN2	0.226347	10.2728	5.15509	2.58527e-06	6.01952e-05	4.55189
IL2RG	0.91399	8.04372	5.15481	2.58801e-06	6.01952e-05	4.55089
MSANTD4	-0.297011	8.28477	-5.15343	2.6015e-06	6.04388e-05	4.54599
PDXK	0.401743	7.88565	5.15275	2.60818e-06	6.05236e-05	4.54358
LMNB1	0.531471	6.6325	5.15227	2.61293e-06	6.05507e-05	4.54186
ZNF204P	-0.931729	6.56064	-5.15202	2.6154e-06	6.05507e-05	4.54097
TSPAN33	0.570845	7.52693	5.15051	2.63043e-06	6.08283e-05	4.53557
TNFAIP8L2	0.407538	6.19437	5.14939	2.64159e-06	6.10159e-05	4.53158
CD53	0.826707	11.1251	5.14828	2.65269e-06	6.11429e-05	4.52763
RYK	-0.256574	9.31722	-5.14785	2.65701e-06	6.11429e-05	4.5261
SH2B3	0.414833	7.94537	5.14763	2.6592e-06	6.11429e-05	4.52533
TNFSF13B	0.623996	7.58493	5.14752	2.66024e-06	6.11429e-05	4.52496
SNORD116-9	-0.587305	9.90396	-5.14731	2.66237e-06	6.11429e-05	4.5242
RNF130	0.3907	10.0496	5.14639	2.67172e-06	6.12871e-05	4.5209
CDKL5	-0.591149	7.08454	-5.14447	2.69114e-06	6.16211e-05	4.51408
DHRS9	0.78175	5.93718	5.14434	2.69244e-06	6.16211e-05	4.51363
TBX18	-0.652432	8.26941	-5.14381	2.69788e-06	6.16304e-05	4.51172
PSIP1	-0.47557	8.2125	-5.1437	2.69901e-06	6.16304e-05	4.51133
HEPH	-0.524203	8.7403	-5.14218	2.71448e-06	6.19131e-05	4.50595
B3GNT5	0.784465	6.93054	5.14084	2.72829e-06	6.21571e-05	4.50117
TNFSF8	0.688182	7.61545	5.13996	2.73739e-06	6.22935e-05	4.49803
EMP2	-0.467202	9.64328	-5.13948	2.74231e-06	6.22994e-05	4.49634
IRF5	0.484247	6.89382	5.13933	2.74388e-06	6.22994e-05	4.4958
PTK2	-0.455084	9.53009	-5.13892	2.74815e-06	6.23069e-05	4.49433
ARHGAP9	0.368293	6.76536	5.1387	2.75044e-06	6.23069e-05	4.49355
PI4K2A	0.423478	8.76477	5.13809	2.75679e-06	6.23802e-05	4.49138
LGMN	0.657581	11.4337	5.13691	2.7691e-06	6.24236e-05	4.48718
ATP6V0B	0.474908	8.36668	5.1367	2.77132e-06	6.24236e-05	4.48643
FXYD5	0.382939	9.24584	5.13655	2.77288e-06	6.24236e-05	4.4859
FOLR2	0.752838	9.33374	5.13649	2.77349e-06	6.24236e-05	4.48569
ZNF827	-0.405613	7.15589	-5.13641	2.77431e-06	6.24236e-05	4.48541
ARRB1	0.738182	8.34173	5.13569	2.7819e-06	6.2524e-05	4.48284
MYO18B	-0.510436	6.32194	-5.13516	2.78741e-06	6.25775e-05	4.48097
CD300LB	0.813038	6.17018	5.13221	2.81866e-06	6.32082e-05	4.47047
IGHV3-48	1.40886	9.19169	5.13184	2.82263e-06	6.32262e-05	4.46915
TMEM25	-0.489724	6.96717	-5.12983	2.84413e-06	6.36366e-05	4.462
TPM3P9	0.403886	9.67049	5.12841	2.85931e-06	6.38259e-05	4.45699
FGFR2	-0.553999	5.52828	-5.12822	2.86145e-06	6.38259e-05	4.45628
ITGAX	1.0706	8.7033	5.12815	2.86216e-06	6.38259e-05	4.45605
ZNF286B	-0.274813	6.6542	-5.12682	2.87653e-06	6.4075e-05	4.45133
ATP8B4	0.73807	8.42368	5.12637	2.88147e-06	6.40897e-05	4.44971
HEXIM1	-0.459344	8.69298	-5.12598	2.88569e-06	6.40897e-05	4.44834
ADCY9	-0.50132	7.48651	-5.12585	2.88714e-06	6.40897e-05	4.44786
SLAMF6	0.856898	6.41065	5.12555	2.89039e-06	6.40897e-05	4.4468
NAGA	0.468432	8.94335	5.12512	2.89506e-06	6.40897e-05	4.44528
CSF1	0.501283	8.42034	5.125	2.89642e-06	6.40897e-05	4.44484
AKAP1	-0.55295	7.95896	-5.12321	2.91608e-06	6.44534e-05	4.43847
VAC14	0.42194	6.70537	5.12218	2.92743e-06	6.46328e-05	4.43481
ZDHHC15	-0.42406	6.04153	-5.1209	2.94156e-06	6.48732e-05	4.43028
SNORD116-4	-0.625883	7.71115	-5.12012	2.95019e-06	6.49908e-05	4.42752
ATP6V1B2	0.468709	11.0895	5.11983	2.95339e-06	6.49908e-05	4.4265
FUCA1	0.658904	9.46952	5.1185	2.96827e-06	6.52191e-05	4.42176
TMEM37	0.480949	7.91715	5.11832	2.97028e-06	6.52191e-05	4.42112
KDELC2	-0.399043	9.12169	-5.11728	2.982e-06	6.54046e-05	4.41742
KLHL6	0.82914	8.38997	5.1144	3.01458e-06	6.60467e-05	4.40718
RHBDF2	0.497001	6.38127	5.11314	3.02894e-06	6.62888e-05	4.40271
ZNF239	-0.266541	5.48681	-5.11115	3.05165e-06	6.67128e-05	4.39567
CPT2	0.260692	6.73063	5.11065	3.05742e-06	6.67658e-05	4.3939
PTAFR	0.401725	6.76945	5.10943	3.07159e-06	6.70022e-05	4.38954
ITPR2	0.400483	8.98003	5.10888	3.07795e-06	6.70677e-05	4.38759
DES	-0.536097	7.29463	-5.10768	3.09185e-06	6.72974e-05	4.38335
CCL8	0.960861	7.54761	5.10711	3.09846e-06	6.7368e-05	4.38134
TM4SF19-TCTEX1D2	1.569	8.48851	5.10649	3.10575e-06	6.7453e-05	4.37913
TPST2	0.387246	8.07222	5.10579	3.11399e-06	6.74941e-05	4.37663
RAB8A	0.24858	8.26842	5.10575	3.11438e-06	6.74941e-05	4.37651
LOC646903	-0.541206	6.07615	-5.10543	3.1182e-06	6.75037e-05	4.37536
MYLK	-0.616647	10.1681	-5.10402	3.13479e-06	6.77894e-05	4.37036
SGCA	-0.475612	7.29688	-5.10313	3.14529e-06	6.78234e-05	4.36721
TRAF3	0.41428	7.68195	5.10303	3.14652e-06	6.78234e-05	4.36684
RFWD3	0.209054	7.31704	5.10303	3.14653e-06	6.78234e-05	4.36684
IFNAR2	0.454128	8.56593	5.1027	3.15047e-06	6.78351e-05	4.36566
FGF13	-0.502239	7.58515	-5.1013	3.16707e-06	6.81108e-05	4.36072
HLA-J	0.348638	12.3499	5.10078	3.17332e-06	6.81108e-05	4.35886
CYTIP	1.09952	8.56069	5.10076	3.17349e-06	6.81108e-05	4.35881
SIDT1	0.398936	5.37225	5.09782	3.20885e-06	6.87945e-05	4.34837
DEF6	0.327779	6.94399	5.09741	3.21384e-06	6.87945e-05	4.34691
TAGAP	0.663041	6.99206	5.09726	3.21566e-06	6.87945e-05	4.34638
ATP6V0D1	0.496405	8.99712	5.09663	3.22331e-06	6.88845e-05	4.34414
GPRC5A	-0.687954	6.76517	-5.09573	3.23422e-06	6.90439e-05	4.34096
PTPN22	0.846207	6.88499	5.09536	3.23871e-06	6.90661e-05	4.33965
FES	0.294039	6.16458	5.09453	3.24886e-06	6.92086e-05	4.33671
TRPC4	-0.668316	5.72633	-5.09368	3.25923e-06	6.93558e-05	4.33371
ZNF639	-0.32326	6.8322	-5.09295	3.26823e-06	6.93735e-05	4.33111
IGHV3-69-1	1.43643	9.77475	5.09293	3.26854e-06	6.93735e-05	4.33102
CTSL	0.779992	10.8517	5.09277	3.27047e-06	6.93735e-05	4.33046
CSRP1	-0.527288	11.278	-5.09156	3.28538e-06	6.9616e-05	4.32618
PPFIBP1	-0.441414	9.21294	-5.08968	3.30877e-06	6.99403e-05	4.3195
CD86	0.888346	8.04333	5.08951	3.31081e-06	6.99403e-05	4.31892
BID	0.413522	7.16464	5.08948	3.31118e-06	6.99403e-05	4.31882
SNORD116-25	-0.746784	6.79264	-5.08791	3.33083e-06	7.02812e-05	4.31325
ADAMTSL3	-0.837703	8.1912	-5.08708	3.34131e-06	7.04281e-05	4.31029
CDCP1	0.628835	7.27753	5.0859	3.3561e-06	7.06654e-05	4.30613
THRB	-1.0368	8.20951	-5.08508	3.36643e-06	7.07728e-05	4.30324
DEPTOR	0.76023	7.97571	5.08491	3.36862e-06	7.07728e-05	4.30262
ARHGEF12	-0.374634	9.51408	-5.08466	3.37182e-06	7.07728e-05	4.30173
ATP8B1	-0.504912	9.4414	-5.08341	3.38773e-06	7.10323e-05	4.2973
ZNF441	-0.397261	6.65513	-5.08286	3.39471e-06	7.11041e-05	4.29536
PJA2	-0.294056	11.0928	-5.08213	3.404e-06	7.12241e-05	4.29279
SEMA6A	0.508706	5.35558	5.08142	3.41317e-06	7.13413e-05	4.29025
SLC25A23	-0.350283	6.52687	-5.08114	3.41677e-06	7.13417e-05	4.28926
MMP9	1.8178	9.36393	5.08086	3.42032e-06	7.13417e-05	4.28828
POLR2M	-0.39401	9.5752	-5.08045	3.42568e-06	7.13791e-05	4.28681
DENND2D	0.709642	8.23458	5.08002	3.43112e-06	7.14181e-05	4.28531
FGFR1	-0.400884	8.19593	-5.07944	3.43866e-06	7.14344e-05	4.28325
NDST2	0.255389	8.01612	5.07941	3.43905e-06	7.14344e-05	4.28314
DMXL2	0.74687	9.15428	5.0769	3.47173e-06	7.20384e-05	4.27424
MOV10	0.237157	7.27541	5.07652	3.47667e-06	7.20661e-05	4.2729
LY86	0.867028	8.70381	5.07597	3.48379e-06	7.21389e-05	4.27097
SKAP2	0.842005	8.73116	5.07509	3.49536e-06	7.23036e-05	4.26785
CASP1	0.635268	8.29226	5.07293	3.52383e-06	7.28173e-05	4.26022
PDCD1LG2	0.621508	7.60338	5.0726	3.52831e-06	7.28347e-05	4.25902
C12orf75	-0.678635	9.17294	-5.07193	3.5371e-06	7.29408e-05	4.25668
CHST15	0.474966	7.95426	5.07139	3.54431e-06	7.2991e-05	4.25476
RWDD2A	-0.341995	6.77619	-5.07119	3.547e-06	7.2991e-05	4.25405
FAM20A	0.781717	7.01425	5.07093	3.55048e-06	7.2991e-05	4.25312
OPTN	-0.251606	9.22116	-5.07026	3.55938e-06	7.30362e-05	4.25077
GSR	0.372369	9.1208	5.07	3.56295e-06	7.30362e-05	4.24982
C1QB	0.765767	9.83528	5.06995	3.56363e-06	7.30362e-05	4.24964
EXT1	-0.566671	9.56832	-5.06936	3.57142e-06	7.31209e-05	4.24759
C17orf75	-0.354252	7.30879	-5.06803	3.58942e-06	7.34144e-05	4.24285
MYH11	-0.752394	11.8238	-5.06685	3.60532e-06	7.36466e-05	4.23869
LGR6	-0.66591	6.50917	-5.06664	3.60814e-06	7.36466e-05	4.23796
FKBP7	-0.380037	7.43726	-5.06564	3.6218e-06	7.37417e-05	4.2344
ZNF304	-0.294333	6.64741	-5.0655	3.62361e-06	7.37417e-05	4.23393
INPP4A	0.217332	8.193	5.06549	3.62386e-06	7.37417e-05	4.23386
NCF4	0.717083	6.97587	5.06442	3.63838e-06	7.39266e-05	4.2301
TRIM36	-0.605313	6.22637	-5.06428	3.64034e-06	7.39266e-05	4.22959
FRMD7	-0.499113	4.76017	-5.06383	3.64645e-06	7.39756e-05	4.22801
RNF11	-0.330908	8.84775	-5.06325	3.65445e-06	7.40628e-05	4.22595
RASGRP3	0.88872	7.6687	5.06259	3.66348e-06	7.41239e-05	4.22363
MRGPRF	-0.594768	7.39166	-5.06249	3.66488e-06	7.41239e-05	4.22327
SSFA2	-0.262971	9.47796	-5.06119	3.68279e-06	7.4411e-05	4.21868
SPI1	0.626374	8.29473	5.06078	3.68849e-06	7.4451e-05	4.21722
CD180	1.04837	7.68141	5.06018	3.69676e-06	7.45427e-05	4.21512
SLC20A1	0.543223	8.64137	5.05933	3.70861e-06	7.47063e-05	4.2121
SLC43A2	0.434255	7.39716	5.05823	3.72398e-06	7.48695e-05	4.20821
GREB1L	-0.621841	5.27577	-5.05821	3.7242e-06	7.48695e-05	4.20816
CARD11	0.348097	5.92744	5.05729	3.73707e-06	7.50529e-05	4.20491
F10	-0.327196	6.49908	-5.05596	3.75581e-06	7.53534e-05	4.2002
MALT1	0.247913	7.18498	5.05524	3.76603e-06	7.54829e-05	4.19764
ADGRG2	-0.298972	4.53361	-5.05386	3.78564e-06	7.58e-05	4.19275
LOC100996333	-0.667752	7.53653	-5.05328	3.79378e-06	7.58275e-05	4.19073
PARD3	-0.509931	7.05445	-5.05323	3.7946e-06	7.58275e-05	4.19053
LILRB3	0.75478	7.70993	5.05209	3.8108e-06	7.60231e-05	4.18652
NEK7	-0.337773	10.3219	-5.05201	3.81199e-06	7.60231e-05	4.18622
TRPV4	0.412783	6.91378	5.05042	3.83474e-06	7.64007e-05	4.18062
IFNGR2	0.340968	8.84452	5.04993	3.84182e-06	7.64657e-05	4.17889
SGCD	-0.765555	8.14005	-5.04946	3.8486e-06	7.65244e-05	4.17723
ITGAE	0.418552	5.63678	5.04837	3.86437e-06	7.67616e-05	4.17338
HEY2	-0.909012	8.50035	-5.04791	3.87105e-06	7.67937e-05	4.17175
CD48	0.896888	7.8788	5.04773	3.87366e-06	7.67937e-05	4.17112
SLFN11	0.360953	8.93312	5.04727	3.88042e-06	7.67937e-05	4.16948
RNF180	-0.737094	8.52307	-5.0472	3.88134e-06	7.67937e-05	4.16925
CD163L1	0.861163	8.18646	5.04667	3.88907e-06	7.68706e-05	4.16738
MMRN1	1.15427	5.71887	5.04551	3.90603e-06	7.69994e-05	4.16329
TYRP1	-0.340455	4.61034	-5.04545	3.90693e-06	7.69994e-05	4.16307
PLAC8	0.717967	5.80344	5.04526	3.90968e-06	7.69994e-05	4.16241
AKTIP	-0.508258	8.70872	-5.04492	3.91467e-06	7.69994e-05	4.1612
CSTB	0.611813	11.1999	5.04466	3.91858e-06	7.69994e-05	4.16027
UBE2J1	0.30062	8.40897	5.04465	3.91868e-06	7.69994e-05	4.16024
ZBP1	0.309405	5.79041	5.0438	3.93114e-06	7.71685e-05	4.15725
RNF103	-0.274622	7.97906	-5.04341	3.93702e-06	7.72081e-05	4.15585
CKLF-CMTM1	0.327943	7.21328	5.04302	3.94268e-06	7.72434e-05	4.15449
CCDC8	-0.46383	7.3171	-5.04126	3.96883e-06	7.75994e-05	4.14827
PACSIN3	-0.352854	6.9114	-5.04123	3.9693e-06	7.75994e-05	4.14816
GSTK1	0.27827	8.34476	5.04079	3.97578e-06	7.75994e-05	4.14663
CLMN	0.544981	7.17091	5.04075	3.97637e-06	7.75994e-05	4.14649
IFI30	0.996768	11.2559	5.04013	3.98574e-06	7.76792e-05	4.14427
TXNDC11	0.235397	8.33121	5.03996	3.98823e-06	7.76792e-05	4.14368
PARVG	0.670897	7.74897	5.03936	3.99722e-06	7.77787e-05	4.14156
CD52	1.26319	8.42787	5.03851	4.00992e-06	7.78647e-05	4.13858
PARVB	0.365507	7.37826	5.0383	4.01317e-06	7.78647e-05	4.13782
SMARCD3	-0.430561	7.12947	-5.03829	4.01332e-06	7.78647e-05	4.13778
TCIRG1	0.503944	7.76595	5.03722	4.02936e-06	7.81002e-05	4.13403
CLCN5	0.256304	6.13207	5.03687	4.03463e-06	7.81178e-05	4.1328
NHSL1	0.384497	5.79133	5.03645	4.04104e-06	7.81178e-05	4.1313
ARRB2	0.743589	8.62724	5.03639	4.04199e-06	7.81178e-05	4.13108
CASP8	0.384116	6.69023	5.03509	4.06177e-06	7.83634e-05	4.12649
LANCL1	-0.450453	8.45195	-5.03486	4.06526e-06	7.83634e-05	4.12568
TACC2	-0.554741	7.0783	-5.03478	4.06645e-06	7.83634e-05	4.1254
C5AR1	0.830513	8.32124	5.03322	4.09025e-06	7.87461e-05	4.11991
CPED1	-0.769064	9.70189	-5.03213	4.1071e-06	7.89493e-05	4.11604
AIM2	0.554986	5.33607	5.03202	4.10869e-06	7.89493e-05	4.11568
PLCE1	-0.859331	7.90988	-5.03122	4.12113e-06	7.91123e-05	4.11283
DTNB	0.251998	7.25567	5.0301	4.13835e-06	7.92983e-05	4.10891
MUT	-0.360951	7.90767	-5.03008	4.13875e-06	7.92983e-05	4.10882
S100A11	0.352337	10.6663	5.02979	4.14314e-06	7.93064e-05	4.10782
STARD7	0.266674	9.57195	5.02948	4.14805e-06	7.93245e-05	4.10671
TBC1D8	0.40375	7.41966	5.02834	4.16573e-06	7.95866e-05	4.1027
SH3BP1	0.298777	6.46343	5.02758	4.17759e-06	7.96371e-05	4.10003
ADGRF5	0.916969	7.7899	5.02756	4.17803e-06	7.96371e-05	4.09993
MAFB	0.68965	8.58071	5.02741	4.18032e-06	7.96371e-05	4.09941
DOK1	0.317833	6.80844	5.0265	4.19462e-06	7.98335e-05	4.0962
TXNDC15	-0.284583	9.44391	-5.0257	4.20715e-06	7.99207e-05	4.09339
AFF1	0.19992	9.14956	5.0257	4.20719e-06	7.99207e-05	4.09338
TOR1AIP1	-0.297886	9.92672	-5.02503	4.21776e-06	8.00172e-05	4.09102
TMBIM6	0.258222	11.4883	5.02487	4.22027e-06	8.00172e-05	4.09046
BEX5	-0.50482	5.44319	-5.0203	4.2931e-06	8.12833e-05	4.07436
RBM24	-0.454395	5.54881	-5.01997	4.2984e-06	8.12833e-05	4.0732
CFAP36	-0.248645	7.24016	-5.01992	4.29924e-06	8.12833e-05	4.07302
TRDMT1	-0.385893	6.29711	-5.01924	4.31029e-06	8.13755e-05	4.0706
DAPK3	-0.386413	7.48504	-5.01911	4.31225e-06	8.13755e-05	4.07017
AKIRIN2	0.32669	8.11088	5.01781	4.33333e-06	8.16962e-05	4.06559
CPE	-0.576392	10.1811	-5.01755	4.33761e-06	8.16997e-05	4.06466
SACS	-0.597005	8.17431	-5.01637	4.35673e-06	8.19489e-05	4.06052
EOGT	-0.429928	8.74549	-5.01623	4.35903e-06	8.19489e-05	4.06002
MCOLN1	0.55408	8.07599	5.01439	4.38922e-06	8.24391e-05	4.05353
UBE2L6	0.226867	8.07765	5.01342	4.40521e-06	8.26618e-05	4.0501
JAK3	0.478529	6.51779	5.01271	4.4169e-06	8.27903e-05	4.04761
COMMD9	0.434487	7.20598	5.0125	4.42034e-06	8.27903e-05	4.04688
PLA2G15	0.529181	7.73488	5.01144	4.43793e-06	8.30421e-05	4.04314
HEXA	0.401267	9.16572	5.01118	4.44223e-06	8.30447e-05	4.04223
PLIN2	1.18298	9.32291	5.01027	4.45744e-06	8.32513e-05	4.03902
PRKG1	-0.838722	9.86052	-5.00985	4.46439e-06	8.33033e-05	4.03755
PDK3	-0.447618	8.28713	-5.00924	4.4746e-06	8.33955e-05	4.0354
LCORL	0.304038	6.46533	5.00906	4.47767e-06	8.33955e-05	4.03475
CEP85	0.403803	6.03924	5.00828	4.49074e-06	8.35612e-05	4.03201
STK17A	-0.249299	8.82735	-5.00767	4.50103e-06	8.36749e-05	4.02986
SEPW1	-0.276917	9.44025	-5.00712	4.51019e-06	8.37053e-05	4.02795
CNN3	-0.324871	9.69746	-5.00705	4.51136e-06	8.37053e-05	4.0277
TNFRSF1B	0.708843	7.99375	5.00682	4.51522e-06	8.37053e-05	4.0269
GMFG	0.872371	9.18656	5.00646	4.52129e-06	8.37402e-05	4.02563
SNORD116-1	-0.641462	8.75719	-5.00612	4.52706e-06	8.3745e-05	4.02443
GPX1	0.449234	9.40856	5.0057	4.53422e-06	8.3745e-05	4.02295
PTBP3	0.352599	9.18295	5.00561	4.53583e-06	8.3745e-05	4.02261
ACKR4	-0.657658	6.31003	-5.00546	4.5383e-06	8.3745e-05	4.0221
ANP32E	-0.359969	8.46003	-5.00506	4.54513e-06	8.3756e-05	4.02068
PBX1	-0.581671	8.70313	-5.0047	4.55119e-06	8.3756e-05	4.01943
SFXN2	0.338797	6.01847	5.00457	4.55352e-06	8.3756e-05	4.01895
COX7A1	-0.364517	7.57963	-5.00444	4.55564e-06	8.3756e-05	4.01851
GOLGA2	-0.269018	8.31049	-5.00371	4.56808e-06	8.39076e-05	4.01594
CERS6	0.260341	9.01659	5.00175	4.60169e-06	8.44474e-05	4.00905
ELF4	0.413894	6.99373	5.00018	4.62886e-06	8.47003e-05	4.00351
MN1	-0.336591	6.69199	-5	4.63191e-06	8.47003e-05	4.00289
POLA2	0.216901	6.77005	4.99996	4.63265e-06	8.47003e-05	4.00274
KBTBD3	-0.529648	6.17775	-4.99975	4.6363e-06	8.47003e-05	4.002
CFI	0.765594	7.34842	4.99973	4.63665e-06	8.47003e-05	4.00193
MYO1B	-0.394973	9.08464	-4.99932	4.64368e-06	8.47514e-05	4.0005
CNIH3	0.696716	6.24793	4.99902	4.64901e-06	8.47713e-05	3.99942
CDH8	-0.506181	5.14048	-4.9986	4.65632e-06	8.47971e-05	3.99795
IGK	1.41127	7.64987	4.99845	4.6589e-06	8.47971e-05	3.99742
TRIB1	0.480782	7.66033	4.99714	4.68165e-06	8.51337e-05	3.99284
AREL1	0.215509	8.13537	4.99684	4.68704e-06	8.51543e-05	3.99176
FBXL7	-0.340802	7.2615	-4.99633	4.69587e-06	8.52373e-05	3.98999
TAOK3	0.315648	8.87313	4.99596	4.70246e-06	8.52795e-05	3.98867
PBXIP1	-0.359157	8.00458	-4.99544	4.71163e-06	8.53685e-05	3.98683
SLAIN2	-0.246909	10.0288	-4.99425	4.7326e-06	8.56149e-05	3.98266
IPO7	-0.284525	10.2147	-4.99418	4.73379e-06	8.56149e-05	3.98242
EZH2	0.488099	5.74696	4.99246	4.76431e-06	8.60363e-05	3.97637
LGR4	-0.443204	7.63899	-4.99238	4.7657e-06	8.60363e-05	3.9761
LCP1	0.859707	11.2966	4.99074	4.79501e-06	8.64874e-05	3.97033
SASH3	0.495667	7.21336	4.99005	4.80738e-06	8.65798e-05	3.96791
SRF	-0.316462	8.61875	-4.98997	4.80878e-06	8.65798e-05	3.96763
FLT1	0.751892	6.85148	4.98935	4.82003e-06	8.66521e-05	3.96544
RASSF4	0.699987	8.42099	4.98927	4.82146e-06	8.66521e-05	3.96516
PELI1	0.295805	8.57401	4.98874	4.831e-06	8.67455e-05	3.9633
PRDM16	-0.527409	7.36816	-4.98691	4.8642e-06	8.72632e-05	3.95685
ITGA6	0.645759	8.33354	4.98624	4.8764e-06	8.73795e-05	3.9545
NAB1	-0.306103	7.56479	-4.98607	4.87942e-06	8.73795e-05	3.95392
TBC1D14	0.331343	9.20704	4.98516	4.89596e-06	8.75975e-05	3.95073
KATNAL1	-0.376153	7.99346	-4.9847	4.90443e-06	8.76314e-05	3.94911
MRVI1	-0.664263	9.17137	-4.98458	4.90662e-06	8.76314e-05	3.94869
TMEM140	0.388171	7.83046	4.98284	4.93863e-06	8.8097e-05	3.94257
NPY5R	-0.509096	4.46538	-4.98268	4.9415e-06	8.8097e-05	3.94202
ZBTB47	-0.292946	7.64948	-4.98194	4.95522e-06	8.8263e-05	3.93941
RASAL3	0.332391	6.39331	4.98161	4.96134e-06	8.82934e-05	3.93825
KCNMA1	-0.56746	8.81441	-4.98095	4.97353e-06	8.84316e-05	3.93594
IFI6	0.568232	9.25918	4.9807	4.97828e-06	8.84374e-05	3.93505
POLR2C	-0.242246	7.95399	-4.98013	4.98885e-06	8.85239e-05	3.93305
BCL2L11	0.428	6.05159	4.97976	4.99575e-06	8.85239e-05	3.93175
PRKCDBP	-0.493276	9.09174	-4.97957	4.99937e-06	8.85239e-05	3.93107
HOMER1	-0.465132	6.01196	-4.97949	5.00085e-06	8.85239e-05	3.93079
RSL24D1	-0.324879	9.40091	-4.97706	5.04628e-06	8.92492e-05	3.92228
TLL1	0.59879	5.31634	4.97519	5.08165e-06	8.96978e-05	3.91571
ZNF483	-0.713218	7.22469	-4.97508	5.08385e-06	8.96978e-05	3.91531
FAM149A	-0.495836	6.14182	-4.97501	5.0851e-06	8.96978e-05	3.91508
TYMP	0.488582	8.48542	4.97446	5.09548e-06	8.98016e-05	3.91316
KANSL1L	-0.500454	7.40282	-4.97366	5.11086e-06	8.99934e-05	3.91032
TAP1	0.461336	8.08384	4.97301	5.12315e-06	9.01305e-05	3.90806
FAM126A	-0.409389	9.18507	-4.97226	5.1376e-06	9.03052e-05	3.90542
LRP6	-0.624753	8.67534	-4.97172	5.14795e-06	9.04077e-05	3.90352
MYO7A	0.240013	6.3971	4.96979	5.18509e-06	9.08436e-05	3.89676
SNORD116-14	-0.532683	10.387	-4.96955	5.18977e-06	9.08436e-05	3.89591
PKDCC	-0.387157	7.00898	-4.96941	5.19244e-06	9.08436e-05	3.89543
ICA1	0.417192	5.94174	4.96916	5.19736e-06	9.08436e-05	3.89454
LILRA6	0.55952	6.39236	4.96901	5.2003e-06	9.08436e-05	3.894
FABP5P3	1.46409	9.09003	4.96898	5.20076e-06	9.08436e-05	3.89392
MCU	-0.353317	7.89609	-4.96879	5.20456e-06	9.08436e-05	3.89324
CAV1	-0.542488	9.43778	-4.96852	5.20972e-06	9.08544e-05	3.8923
TREM2	0.646023	6.91238	4.96747	5.23009e-06	9.09737e-05	3.88863
PYGM	-0.614604	6.77201	-4.96744	5.23069e-06	9.09737e-05	3.88852
GAB1	-0.34558	8.07716	-4.96742	5.23109e-06	9.09737e-05	3.88845
MID2	-0.406827	7.75557	-4.96702	5.23906e-06	9.09737e-05	3.88702
NAP1L2	-0.904297	7.21376	-4.967	5.2393e-06	9.09737e-05	3.88698
C16orf45	-0.421376	7.50695	-4.96654	5.24832e-06	9.10514e-05	3.88536
GBP4	0.574252	7.2075	4.96586	5.26165e-06	9.12035e-05	3.88297
DCUN1D4	-0.453803	8.00775	-4.96516	5.27549e-06	9.13408e-05	3.8805
GIMAP4	0.75264	8.0472	4.96499	5.2787e-06	9.13408e-05	3.87993
RGCC	0.748894	8.70564	4.96467	5.285e-06	9.13707e-05	3.87881
HDGFRP3	-0.353274	8.7927	-4.96356	5.307e-06	9.16343e-05	3.8749
ZAK	-0.503157	8.15126	-4.96331	5.31196e-06	9.16343e-05	3.87402
ZIM2	-0.365704	6.55563	-4.96305	5.31705e-06	9.16343e-05	3.87312
GCSHP3	-0.263044	7.66587	-4.96298	5.31857e-06	9.16343e-05	3.87285
KDM2B	0.242306	6.93673	4.96061	5.36576e-06	9.23677e-05	3.86455
ANGPTL7	-0.606848	4.94123	-4.95997	5.37849e-06	9.25073e-05	3.86232
IL4I1	0.510662	7.1827	4.95856	5.40683e-06	9.29149e-05	3.85737
RAVER2	-0.77161	8.20264	-4.95727	5.43283e-06	9.32815e-05	3.85286
ETNK2	-0.516459	6.41026	-4.95592	5.46025e-06	9.36718e-05	3.84813
CDH3	0.333445	5.13793	4.95569	5.46503e-06	9.36736e-05	3.8473
VCL	-0.572533	10.2063	-4.95468	5.48568e-06	9.39469e-05	3.84376
MZB1	0.599171	6.05084	4.953	5.52006e-06	9.44548e-05	3.83788
FCGR3B	0.601408	10.7898	4.95094	5.56252e-06	9.51001e-05	3.83068
CEP128	0.325043	7.09046	4.95049	5.57192e-06	9.51794e-05	3.82909
PTK2B	0.417669	7.70683	4.94853	5.61272e-06	9.57344e-05	3.82223
COQ7	-0.267177	7.33147	-4.94847	5.61398e-06	9.57344e-05	3.82202
RNF144B	0.593775	8.17741	4.94699	5.64488e-06	9.61794e-05	3.81685
IPMK	0.428826	7.09704	4.94646	5.65606e-06	9.62879e-05	3.81499
TMEM120A	-0.205619	7.38546	-4.94548	5.67681e-06	9.65589e-05	3.81155
H2AFJ	-0.268658	7.07807	-4.94461	5.69533e-06	9.67917e-05	3.80849
FAM72A	0.494559	5.5295	4.94407	5.70678e-06	9.68883e-05	3.8066
COBLL1	-0.542881	7.83825	-4.94357	5.71735e-06	9.68883e-05	3.80486
NTRK3	-0.69388	7.45591	-4.94349	5.71908e-06	9.68883e-05	3.80457
SNORD116-24	-0.583723	10.094	-4.94342	5.72045e-06	9.68883e-05	3.80435
SLC7A7	0.728298	7.87827	4.9432	5.72524e-06	9.68883e-05	3.80356
RCSD1	0.336295	7.68428	4.94274	5.73499e-06	9.69713e-05	3.80196
DNAJB4	-0.709263	9.80811	-4.94245	5.74124e-06	9.6995e-05	3.80094
CA2	0.790544	6.79429	4.94221	5.74628e-06	9.69982e-05	3.80011
PAFAH2	0.199533	7.2289	4.94196	5.75169e-06	9.70077e-05	3.79923
EMCN	1.01551	6.6135	4.94143	5.76303e-06	9.71171e-05	3.79737
TYK2	0.321389	7.58536	4.94117	5.76861e-06	9.71292e-05	3.79647
MMD	0.589772	7.23674	4.94089	5.77465e-06	9.71491e-05	3.79548
TOM1L1	-0.548041	6.96447	-4.9402	5.78939e-06	9.72759e-05	3.79308
ABHD12	0.369503	8.77702	4.94009	5.79197e-06	9.72759e-05	3.79267
FYB	0.715332	7.10367	4.93986	5.79677e-06	9.72759e-05	3.79189
ETV5	0.362793	8.19295	4.93888	5.8179e-06	9.75486e-05	3.78846
NOV	-0.767792	11.3974	-4.93821	5.8325e-06	9.77115e-05	3.78611
BHLHE40	0.466602	8.72995	4.93796	5.83791e-06	9.77202e-05	3.78524
PAPD5	-0.294288	7.82158	-4.93711	5.85651e-06	9.79496e-05	3.78225
FREM1	-1.00531	6.78105	-4.93573	5.88666e-06	9.83717e-05	3.77742
RYR3	-0.530143	5.36192	-4.93516	5.89901e-06	9.84957e-05	3.77545
ST18	0.388597	4.57845	4.93413	5.92184e-06	9.87945e-05	3.77181
RANBP9	-0.255067	9.58033	-4.93355	5.93442e-06	9.8821e-05	3.76982
MYEF2	-0.914201	8.41906	-4.9334	5.93778e-06	9.8821e-05	3.76929
SYDE2	-0.79801	6.49992	-4.93338	5.93825e-06	9.8821e-05	3.76921
PRF1	0.352795	6.61003	4.93307	5.94522e-06	9.88547e-05	3.76811
KCNK17	-0.530004	6.54415	-4.93268	5.9538e-06	9.89152e-05	3.76675
GPR65	0.803471	6.85244	4.93201	5.96868e-06	9.90333e-05	3.76441
LILRB2	0.626678	7.38991	4.93191	5.97082e-06	9.90333e-05	3.76407
KIAA2022	-0.421953	5.59125	-4.9309	5.99329e-06	9.93237e-05	3.76054
LINC01123	-0.705312	7.2307	-4.93031	6.00642e-06	9.94345e-05	3.75848
RNASE6	0.736428	8.88157	4.93016	6.00991e-06	9.94345e-05	3.75793
KTN1	-0.267136	9.64712	-4.92909	6.03372e-06	9.97459e-05	3.75422
TLN2	-0.488377	6.97395	-4.92783	6.06202e-06	0.000100131	3.74982
KANK2	-0.534722	8.92992	-4.92711	6.07841e-06	0.000100319	3.74728
ARHGAP26	0.40216	8.53521	4.92605	6.10241e-06	0.000100632	3.74357
GSAP	0.552936	7.75006	4.92525	6.12044e-06	0.000100846	3.7408
TTLL4	0.335233	7.29703	4.92423	6.14372e-06	0.000101146	3.73723
PARP12	0.443143	8.45944	4.92393	6.15066e-06	0.000101177	3.73617
LAMP5	0.44463	4.72322	4.92341	6.16262e-06	0.000101291	3.73434
MXI1	-0.282	7.83852	-4.92314	6.16866e-06	0.000101307	3.73342
TMEM132B	-0.427307	4.6852	-4.9229	6.17433e-06	0.000101317	3.73256
KPNA2	0.482627	8.70457	4.9211	6.21577e-06	0.000101913	3.72627
COLGALT1	0.460118	8.91403	4.91997	6.24191e-06	0.000102258	3.72232
RBBP7	-0.202587	9.66188	-4.91961	6.2502e-06	0.00010231	3.72107
TGFB3	-0.498277	7.86202	-4.91857	6.27446e-06	0.000102497	3.71743
CD200R1	0.722597	6.14429	4.91851	6.2758e-06	0.000102497	3.71723
PM20D2	-0.527755	8.47721	-4.91839	6.27858e-06	0.000102497	3.71682
FAM105A	0.602798	7.56886	4.91824	6.28212e-06	0.000102497	3.71629
ZNF217	0.378992	7.96525	4.91439	6.37251e-06	0.000103887	3.70285
PRELID2	-0.349645	6.77038	-4.9141	6.37934e-06	0.000103914	3.70185
PCP4	-0.310937	4.77605	-4.91307	6.40391e-06	0.000104229	3.69823
TBL1X	-0.542669	7.69401	-4.91283	6.40954e-06	0.000104236	3.69741
SPEG	-0.540534	7.23971	-4.91203	6.42877e-06	0.000104464	3.69459
JCHAIN	1.89315	9.89021	4.91152	6.44081e-06	0.000104466	3.69283
APOBEC3D	0.277721	7.00435	4.91143	6.44312e-06	0.000104466	3.6925
CCSAP	0.243404	6.16278	4.91137	6.44456e-06	0.000104466	3.69229
ICAM1	0.754138	8.26551	4.911	6.45323e-06	0.000104521	3.69102
STAC	-0.792726	6.1975	-4.9102	6.47261e-06	0.00010475	3.6882
SCARA3	-0.731845	7.9743	-4.90927	6.49483e-06	0.000105025	3.68498
PCOLCE2	-0.430161	8.33529	-4.90876	6.50731e-06	0.000105119	3.68318
CTTN	-0.377508	8.90753	-4.9084	6.51591e-06	0.000105119	3.68193
OCIAD2	-0.429267	6.66445	-4.90838	6.5164e-06	0.000105119	3.68186
DDX42	-0.227008	9.93924	-4.90725	6.54381e-06	0.000105476	3.67792
TNFAIP8	0.37727	6.8746	4.90675	6.55587e-06	0.000105585	3.67619
TSPAN12	-0.518289	7.60091	-4.90636	6.56551e-06	0.000105656	3.67481
AMIGO2	-0.633796	7.94895	-4.9057	6.58143e-06	0.000105827	3.67253
CTSB	0.636209	12.4292	4.90501	6.59843e-06	0.000106015	3.6701
FADS2	-0.512622	8.60102	-4.9046	6.60854e-06	0.000106092	3.66866
TSPAN8	-0.836758	4.28576	-4.90432	6.61525e-06	0.000106115	3.66771
TGFA	0.348664	5.94041	4.90399	6.62344e-06	0.000106128	3.66655
IKBKB	0.208482	8.21326	4.90386	6.62667e-06	0.000106128	3.66609
IQCJ-SCHIP1	-0.332585	6.04704	-4.90341	6.63767e-06	0.000106219	3.66453
ERBB2	-0.523942	7.4964	-4.90125	6.69104e-06	0.000106987	3.657
FAM184A	-0.36049	4.6916	-4.89991	6.72442e-06	0.000107382	3.65233
TGFB1I1	-0.42615	8.61234	-4.89983	6.72649e-06	0.000107382	3.65204
CECR1	0.80296	8.91248	4.89827	6.76538e-06	0.000107864	3.64662
MICB	0.236775	7.37762	4.89806	6.77071e-06	0.000107864	3.64588
BTG2	0.517424	8.66862	4.89796	6.7732e-06	0.000107864	3.64553
IFIT3	0.566681	6.90896	4.89745	6.78603e-06	0.000107864	3.64375
SNX5	0.226662	7.70953	4.8973	6.7898e-06	0.000107864	3.64323
FCMR	0.56475	5.81082	4.89719	6.79264e-06	0.000107864	3.64284
LOC100996732	0.708996	8.95214	4.89712	6.79438e-06	0.000107864	3.6426
ADGRE2	0.693038	7.43992	4.89661	6.80724e-06	0.000107982	3.64082
LIPA	0.789101	11.1089	4.89616	6.81869e-06	0.000108036	3.63924
ZNF507	-0.567019	8.09346	-4.89548	6.83597e-06	0.000108036	3.63686
AKAP5	-0.666287	5.67299	-4.89527	6.84117e-06	0.000108036	3.63615
USP53	-0.403866	10.0559	-4.89523	6.8421e-06	0.000108036	3.63602
NEDD4	-0.581001	7.71392	-4.89514	6.8444e-06	0.000108036	3.6357
CYTL1	-0.681092	8.82459	-4.89501	6.8479e-06	0.000108036	3.63522
NKD1	-0.35409	6.87352	-4.89499	6.84843e-06	0.000108036	3.63515
MNDA	0.686842	7.86239	4.89417	6.86929e-06	0.00010823	3.63229
ASB2	-0.479557	5.70125	-4.89407	6.87159e-06	0.00010823	3.63197
ARMCX2	-0.317871	7.19853	-4.89344	6.88767e-06	0.000108398	3.62978
OCA2	-0.480139	5.98651	-4.89306	6.89744e-06	0.000108467	3.62845
GBGT1	0.397752	6.97639	4.89264	6.90813e-06	0.000108549	3.62699
TRPV2	0.518572	7.51182	4.89137	6.94089e-06	0.000108979	3.62254
ATP13A2	0.334861	6.90782	4.89077	6.95623e-06	0.000109134	3.62047
PCYOX1	-0.389112	9.28918	-4.88877	7.00811e-06	0.000109861	3.61349
HCFC2	-0.350912	8.43135	-4.88832	7.0199e-06	0.00010996	3.61191
ZNF710	0.365686	7.81083	4.88734	7.04544e-06	0.000110274	3.60849
KHDRBS3	-0.344337	7.75636	-4.88597	7.08105e-06	0.000110693	3.60375
CSK	0.458162	8.00693	4.88589	7.08332e-06	0.000110693	3.60345
C9orf47	-0.383523	6.97189	-4.8855	7.09354e-06	0.000110767	3.6021
HTR4	-0.465768	5.35632	-4.88469	7.11474e-06	0.000111011	3.59929
BTBD10	-0.282176	8.60722	-4.88408	7.13096e-06	0.000111121	3.59715
SLC37A2	0.766892	7.95515	4.884	7.13293e-06	0.000111121	3.59689
TCEAL4	-0.394977	8.56179	-4.8833	7.15165e-06	0.000111282	3.59443
SLAMF8	0.856962	8.28914	4.8832	7.15435e-06	0.000111282	3.59408
COL4A3	-0.331047	5.98883	-4.88244	7.17428e-06	0.000111505	3.59146
FGR	0.771043	8.02128	4.88178	7.1919e-06	0.00011158	3.58916
FUCA2	0.318359	8.60738	4.88174	7.1929e-06	0.00011158	3.58902
LILRB4	0.948192	8.71409	4.88149	7.19973e-06	0.00011158	3.58813
EPB41L3	0.754465	8.53107	4.88143	7.20142e-06	0.00011158	3.58791
TSHZ3	0.215696	7.00718	4.88108	7.21058e-06	0.000111636	3.58672
CSF2RA	0.628216	7.39126	4.88068	7.22133e-06	0.000111716	3.58532
SATB2	-0.323142	7.42425	-4.87948	7.25363e-06	0.000112069	3.58112
TMEM119	0.405287	6.45062	4.87941	7.25539e-06	0.000112069	3.58089
AIFM1	0.250012	7.7308	4.87907	7.26453e-06	0.000112124	3.57971
RBMS3	-0.61838	9.13069	-4.87855	7.27863e-06	0.000112255	3.57789
MTURN	-0.555237	7.68792	-4.8779	7.29612e-06	0.000112402	3.57563
SEMA3D	-1.09212	6.59002	-4.87778	7.29939e-06	0.000112402	3.57521
ADAMTS1	-0.627134	9.54009	-4.87723	7.31424e-06	0.000112544	3.5733
KRT8	-0.517582	8.83182	-4.8766	7.33127e-06	0.000112651	3.57112
NAIP	0.543899	9.33064	4.87655	7.33251e-06	0.000112651	3.57096
PAPSS2	0.458967	8.62652	4.87344	7.41769e-06	0.000113865	3.56011
AMPH	-0.520034	4.7619	-4.87325	7.42286e-06	0.000113865	3.55945
PDE4D	-0.393001	6.33143	-4.87249	7.4438e-06	0.000114098	3.5568
MAPKAP1	0.186216	9.1224	4.87198	7.45775e-06	0.000114225	3.55504
ILK	-0.372947	9.90011	-4.87033	7.50348e-06	0.000114837	3.5493
VAMP8	0.850513	9.63079	4.86942	7.52882e-06	0.000115137	3.54613
ZBED4	0.245214	7.0124	4.86892	7.54265e-06	0.00011526	3.54441
SLC5A6	0.288827	6.547	4.86831	7.55969e-06	0.000115388	3.54229
PCK2	0.374685	6.97571	4.86821	7.56252e-06	0.000115388	3.54193
EPHA6	-0.363332	3.9313	-4.86625	7.6175e-06	0.000116035	3.53513
RASSF5	0.454927	7.61755	4.86614	7.62061e-06	0.000116035	3.53474
ABL2	0.233949	7.99678	4.86606	7.62307e-06	0.000116035	3.53444
HK2	0.913107	8.65168	4.86587	7.62818e-06	0.000116035	3.53381
EIF5B	-0.278976	9.51124	-4.86506	7.65111e-06	0.000116296	3.53099
MYLIP	-0.731732	9.38177	-4.86395	7.68274e-06	0.000116664	3.52711
SMAP2	0.614782	8.92009	4.8638	7.68702e-06	0.000116664	3.52659
FAM26E	-0.69485	9.19813	-4.86319	7.70417e-06	0.000116836	3.5245
CAT	0.288757	8.79947	4.86287	7.71333e-06	0.000116866	3.52338
RASGEF1B	0.731053	8.44839	4.86271	7.71786e-06	0.000116866	3.52283
AADAT	-0.60602	5.79898	-4.86107	7.7649e-06	0.00011749	3.51712
LAPTM5	0.780341	11.8412	4.86071	7.7752e-06	0.000117509	3.51587
SNORD116-26	-0.698026	6.58146	-4.86062	7.77795e-06	0.000117509	3.51554
MPEG1	0.809237	9.77523	4.86012	7.79241e-06	0.000117533	3.5138
IRF1	0.562262	7.25722	4.86	7.79584e-06	0.000117533	3.51338
ADGRG6	0.436512	6.27716	4.85971	7.804e-06	0.000117533	3.5124
FBXO33	-0.206545	6.98575	-4.8596	7.80721e-06	0.000117533	3.51201
IPO5	-0.205891	9.17732	-4.85954	7.80888e-06	0.000117533	3.51181
TRERF1	0.421323	6.92909	4.85929	7.81621e-06	0.000117555	3.51093
AVEN	-0.291356	7.48784	-4.85849	7.8394e-06	0.000117815	3.50815
CC2D2A	-0.577838	7.63286	-4.8579	7.85637e-06	0.000117981	3.50611
PLPP1	-0.457764	8.37815	-4.85693	7.88467e-06	0.000118212	3.50274
SPOP	-0.336787	9.27971	-4.85693	7.88467e-06	0.000118212	3.50274
CD36	1.80221	9.75826	4.85677	7.8895e-06	0.000118212	3.50216
CD93	0.471489	8.84193	4.85565	7.9222e-06	0.000118614	3.49827
GPR141	0.648594	6.97778	4.85444	7.95755e-06	0.000119054	3.49409
CCDC3	-0.641037	9.60642	-4.85419	7.96499e-06	0.000119076	3.49321
EMILIN2	0.740861	9.39363	4.85365	7.98105e-06	0.000119169	3.49132
SEC23A	-0.267269	10.3598	-4.85357	7.98314e-06	0.000119169	3.49107
SNORD116-22	-0.488884	9.08598	-4.85324	7.99313e-06	0.000119229	3.4899
IFT46	-0.305364	8.2344	-4.85196	8.03098e-06	0.000119705	3.48546
GRAMD3	-0.448466	8.4439	-4.85115	8.05485e-06	0.000119971	3.48267
TNFRSF14	0.450762	7.36034	4.85084	8.06418e-06	0.000120021	3.48159
L3MBTL4	0.390546	6.62147	4.85033	8.07945e-06	0.000120159	3.47981
ACTA2	-0.358397	13.0037	-4.84904	8.11815e-06	0.000120636	3.47532
ALOX5	0.750101	9.07446	4.84885	8.12362e-06	0.000120636	3.47469
ARAP1	0.482194	8.21827	4.84792	8.15175e-06	0.000120897	3.47144
ASPN	-0.856263	10.8743	-4.84787	8.15326e-06	0.000120897	3.47126
TBC1D30	0.392932	5.47992	4.84725	8.17179e-06	0.000121082	3.46913
RWDD2B	-0.421026	7.69217	-4.84697	8.18039e-06	0.000121119	3.46814
LY6E	0.511894	8.20003	4.84636	8.19882e-06	0.000121264	3.46603
TMEM176B	0.598434	8.12435	4.84624	8.2023e-06	0.000121264	3.46563
ADGRA3	-0.574461	6.6885	-4.84549	8.2251e-06	0.000121512	3.46302
LOC441081	0.701049	8.19383	4.84511	8.2367e-06	0.000121593	3.4617
C3orf58	-0.35014	8.46039	-4.84433	8.26057e-06	0.000121856	3.45898
ATF5	0.481494	6.62315	4.84395	8.27209e-06	0.000121936	3.45767
MTA3	-0.317225	6.92263	-4.84276	8.30864e-06	0.000122384	3.45353
KIAA0930	0.512651	8.23018	4.84211	8.32841e-06	0.000122585	3.4513
LIMCH1	-0.646696	8.59817	-4.84163	8.34336e-06	0.000122715	3.44961
FANCD2	0.376018	4.88474	4.8411	8.3595e-06	0.000122791	3.4478
PLBD1	0.884216	9.60043	4.84106	8.36083e-06	0.000122791	3.44765
IVNS1ABP	0.442319	9.79393	4.84067	8.37298e-06	0.000122879	3.44628
MFGE8	-0.410428	11.507	-4.83898	8.4253e-06	0.000123557	3.44043
SIGLEC7	0.496577	6.76854	4.83807	8.45353e-06	0.00012388	3.43729
CPEB4	0.226681	8.81459	4.83767	8.46601e-06	0.000123972	3.4359
COL13A1	-0.253918	7.04429	-4.83674	8.49519e-06	0.000124218	3.43267
GRINA	0.435309	7.53981	4.83674	8.49521e-06	0.000124218	3.43267
MECOM	-0.481355	7.32369	-4.83479	8.55653e-06	0.000125023	3.42591
FAM19A2	-0.989885	6.60032	-4.83374	8.58994e-06	0.000125419	3.42225
CTSD	0.555203	11.7634	4.83303	8.61232e-06	0.000125654	3.41981
COL11A1	0.622683	6.2236	4.83227	8.63641e-06	0.000125892	3.41718
NLN	0.432215	7.09079	4.83192	8.64764e-06	0.000125892	3.41596
IL18BP	0.322977	6.80038	4.83188	8.6491e-06	0.000125892	3.4158
SPIN4	-0.361524	6.83692	-4.83173	8.65376e-06	0.000125892	3.4153
AP1G2	0.390289	6.64756	4.83142	8.66364e-06	0.000125897	3.41423
TMSB10	0.489402	11.0939	4.83133	8.66672e-06	0.000125897	3.41389
FBXO42	-0.305589	7.92632	-4.83086	8.68147e-06	0.00012602	3.41229
REP15	-0.468857	4.4055	-4.82882	8.74727e-06	0.000126857	3.4052
ZSCAN31	-0.313417	5.4562	-4.82868	8.75181e-06	0.000126857	3.40471
ROR1	-0.631714	8.11445	-4.82844	8.75953e-06	0.000126877	3.40389
DZIP1	-0.418135	7.61067	-4.82797	8.77465e-06	0.000127004	3.40227
LPP	-0.521779	10.9823	-4.82623	8.83129e-06	0.000127731	3.39622
ZHX3	-0.378846	7.06797	-4.82553	8.854e-06	0.000127967	3.39381
ADAM8	0.643288	7.30202	4.82428	8.89478e-06	0.000128464	3.38949
LDHB	-0.254038	10.3938	-4.82318	8.93095e-06	0.000128893	3.38568
CIDEB	0.370495	6.38454	4.82229	8.96031e-06	0.000129105	3.3826
CDC42SE2	0.339215	10.0523	4.82229	8.96046e-06	0.000129105	3.38258
OAZ1	0.348608	10.8543	4.82215	8.96501e-06	0.000129105	3.38211
DLGAP1	-0.31868	5.96337	-4.82189	8.97351e-06	0.000129135	3.38122
P2RX7	0.714638	7.63779	4.82148	8.98709e-06	0.000129197	3.3798
FAM127A	-0.263002	9.01304	-4.82137	8.99079e-06	0.000129197	3.37941
KCTD1	-0.290403	5.2678	-4.82054	9.01827e-06	0.000129499	3.37654
HSF2	-0.267245	7.01569	-4.82031	9.02601e-06	0.000129517	3.37574
PSAP	0.368981	12.5013	4.81966	9.04763e-06	0.000129735	3.37349
HTT	0.231451	8.1763	4.81937	9.05718e-06	0.000129778	3.3725
PLXNC1	0.772272	8.97421	4.81868	9.08055e-06	0.00013002	3.37008
SLC28A3	1.13202	6.12206	4.8175	9.12009e-06	0.000130493	3.366
BLVRB	0.420475	7.65613	4.8162	9.16389e-06	0.000131026	3.3615
GLB1	0.375454	8.36774	4.81521	9.19708e-06	0.000131374	3.3581
STX11	0.44667	7.23237	4.81496	9.20556e-06	0.000131374	3.35724
GREM1	0.903364	7.15088	4.8149	9.20792e-06	0.000131374	3.357
HSPA4	-0.184556	9.1864	-4.81457	9.21896e-06	0.000131437	3.35587
SMOC2	-0.604435	10.3589	-4.81431	9.22776e-06	0.000131469	3.35498
TAF9B	-0.452252	8.23886	-4.81202	9.30611e-06	0.000132491	3.34704
TRAF3IP1	-0.247846	7.87598	-4.81174	9.31549e-06	0.00013253	3.34609
EGFR	-0.547775	7.35966	-4.81149	9.32432e-06	0.000132562	3.3452
KIF13A	-0.419268	9.4506	-4.81071	9.35104e-06	0.000132847	3.34251
ITGA7	-0.674811	7.89878	-4.80931	9.39928e-06	0.000133438	3.33768
ATP9A	-0.55546	8.46533	-4.80858	9.4247e-06	0.000133704	3.33514
SLC31A2	0.630771	8.37803	4.80775	9.45341e-06	0.000134016	3.33229
ARL15	0.404392	6.69923	4.80556	9.53013e-06	0.000134933	3.3247
B4GALT1	0.290227	8.91293	4.80551	9.53157e-06	0.000134933	3.32455
CXCL10	1.05173	7.56569	4.8053	9.53902e-06	0.000134943	3.32382
PARP4	0.370219	9.46992	4.80459	9.56418e-06	0.000135088	3.32135
OPN3	0.570359	7.64767	4.80446	9.56878e-06	0.000135088	3.3209
GNAI1	-0.627785	6.74874	-4.80425	9.57615e-06	0.000135088	3.32017
FTH1	0.357921	10.1219	4.80424	9.57631e-06	0.000135088	3.32016
ZNF362	-0.408233	8.32201	-4.80364	9.59774e-06	0.000135256	3.31806
MPDZ	-0.588262	9.1234	-4.80352	9.60174e-06	0.000135256	3.31767
LOC102724428	0.426827	6.63261	4.80331	9.60907e-06	0.000135264	3.31695
STARD8	0.439086	6.21156	4.80311	9.6163e-06	0.000135271	3.31624
BEST1	0.348956	5.57902	4.80269	9.63121e-06	0.000135385	3.31479
PCDH7	-0.796978	8.69186	-4.80231	9.6446e-06	0.000135478	3.31348
MAOA	-0.430271	8.07974	-4.80111	9.68719e-06	0.000135981	3.30935
TMX4	-0.264328	9.15969	-4.80077	9.69949e-06	0.000135998	3.30815
RHOB	-0.27149	9.32009	-4.80056	9.70704e-06	0.000135998	3.30742
ZNF704	-0.555282	8.40584	-4.80051	9.7088e-06	0.000135998	3.30725
AOAH	0.876567	8.92629	4.79932	9.75148e-06	0.00013649	3.30314
STAT5A	0.334679	7.62005	4.79903	9.7617e-06	0.00013649	3.30215
MGAT5	0.289027	8.66175	4.79896	9.76438e-06	0.00013649	3.30189
USP41	0.453913	6.76837	4.798	9.79887e-06	0.000136794	3.29858
MKX	-0.583437	7.50418	-4.79797	9.79983e-06	0.000136794	3.29849
IK	-0.235343	9.50381	-4.7976	9.81319e-06	0.000136885	3.29721
SOAT1	0.561386	9.14395	4.79581	9.87811e-06	0.000137695	3.29102
UST	-0.406926	7.76855	-4.79561	9.88521e-06	0.000137698	3.29035
TACC3	0.459697	6.31937	4.7954	9.89285e-06	0.000137708	3.28962
EFHD2	0.602011	8.29567	4.79504	9.9062e-06	0.000137798	3.28835
SHCBP1	0.554148	5.82172	4.79414	9.93895e-06	0.000138158	3.28525
PTGES3L-AARSD1	-0.223657	6.76108	-4.79379	9.95194e-06	0.000138242	3.28403
ZDBF2	-0.572144	7.15231	-4.79348	9.96314e-06	0.000138302	3.28297
FAM46B	-0.301683	7.00886	-4.79328	9.97029e-06	0.000138305	3.2823
SLC2A5	0.816277	7.79007	4.79232	1.00059e-05	0.000138547	3.27895
ACTR10	-0.233351	8.72936	-4.79226	1.00078e-05	0.000138547	3.27878
DMD	-0.843682	9.1954	-4.79215	1.0012e-05	0.000138547	3.27838
BRD7	-0.233853	8.58087	-4.79206	1.00155e-05	0.000138547	3.27805
CAMSAP2	-0.377275	9.22547	-4.79143	1.00386e-05	0.000138771	3.27589
2020-03-01	0.765574	8.20946	4.79117	1.00482e-05	0.000138808	3.27499
BTN3A3	0.380373	7.3838	4.79039	1.00771e-05	0.000139111	3.27229
ACAD10	0.199508	6.11517	4.78846	1.01487e-05	0.000140003	3.26565
MYH10	-0.798016	11.9797	-4.7878	1.01735e-05	0.000140248	3.26335
AEBP2	-0.467686	9.43072	-4.78664	1.02168e-05	0.000140735	3.25937
RBPMS	-0.669527	8.79304	-4.78648	1.02229e-05	0.000140735	3.25881
NFIX	-0.504555	8.44918	-4.78595	1.02429e-05	0.000140913	3.25697
IRF4	0.617381	6.49335	4.78547	1.02607e-05	0.000141062	3.25534
CEP70	-0.476528	7.23041	-4.78475	1.02879e-05	0.000141329	3.25286
RENBP	0.565435	7.16834	4.78459	1.02943e-05	0.000141329	3.25227
PTPN3	-0.652829	6.84038	-4.7843	1.03049e-05	0.000141378	3.2513
VAMP4	-0.363426	8.48769	-4.78319	1.03473e-05	0.000141862	3.24745
PSMB10	0.34367	7.03468	4.78288	1.03589e-05	0.000141924	3.2464
GMPS	-0.168077	8.88269	-4.78183	1.03991e-05	0.000142374	3.24276
PSMB8	0.397478	7.32655	4.78165	1.0406e-05	0.000142374	3.24214
SCMH1	-0.44317	7.74306	-4.78111	1.04265e-05	0.000142506	3.24029
PDE5A	-0.743182	10.7905	-4.78102	1.04299e-05	0.000142506	3.23998
CAPN6	-0.422988	5.09823	-4.78082	1.04377e-05	0.000142515	3.23928
NEO1	-0.762058	8.81281	-4.77924	1.04985e-05	0.000143248	3.23383
SNX25	-0.538392	8.95171	-4.77903	1.05064e-05	0.000143258	3.23313
SNX29	0.267564	7.55867	4.77694	1.05876e-05	0.000144266	3.2259
PLAU	0.649519	8.72286	4.7757	1.06359e-05	0.000144826	3.22162
SELE	1.15719	6.31025	4.77458	1.06797e-05	0.000145324	3.21776
ANO5	-0.789233	6.09525	-4.77423	1.06932e-05	0.000145409	3.21657
TSTD1	0.505057	7.55774	4.77335	1.07282e-05	0.00014569	3.21351
KYNU	1.04722	7.44966	4.77323	1.07328e-05	0.00014569	3.21311
MCM5	0.309229	7.76009	4.77301	1.07414e-05	0.00014569	3.21236
TSPAN11	0.246974	6.14461	4.77297	1.0743e-05	0.00014569	3.21222
PABPC5	-0.425922	5.54073	-4.77219	1.07739e-05	0.000146009	3.20952
PPP1CB	-0.391782	10.9975	-4.77177	1.07903e-05	0.000146071	3.20809
CCDC107	-0.24978	8.02809	-4.7717	1.07931e-05	0.000146071	3.20785
TFDP2	-0.388615	8.24212	-4.77018	1.08535e-05	0.000146582	3.20261
NPR2	-0.435913	7.57797	-4.77013	1.08557e-05	0.000146582	3.20242
SNORD116-21	-1.09861	7.97083	-4.7701	1.08566e-05	0.000146582	3.20234
WASL	-0.311347	8.67689	-4.77002	1.08601e-05	0.000146582	3.20204
TMEM123	0.234427	10.3063	4.76847	1.09218e-05	0.000147316	3.19672
PLK1	0.402027	6.16458	4.7676	1.09569e-05	0.000147689	3.19371
DAG1	-0.353436	7.60463	-4.76719	1.09733e-05	0.000147811	3.19231
C1QTNF7	-0.986763	7.58157	-4.76639	1.10057e-05	0.000148147	3.18954
STON1-GTF2A1L	-0.590969	7.34809	-4.7659	1.10253e-05	0.000148311	3.18787
ARHGAP4	0.550323	7.36325	4.76518	1.10546e-05	0.000148606	3.18537
PTGER4	0.520179	8.02746	4.76459	1.10784e-05	0.000148826	3.18336
IGSF21	0.419675	7.25014	4.76384	1.11091e-05	0.000149138	3.18076
CDK5RAP2	-0.367086	8.48609	-4.7622	1.1176e-05	0.000149935	3.17513
TNFAIP3	0.598675	7.5882	4.76181	1.11919e-05	0.000150048	3.17379
ASRGL1	0.437755	6.22012	4.76126	1.12145e-05	0.00015025	3.1719
MOCS2	-0.346211	8.14151	-4.75966	1.12806e-05	0.000151034	3.16638
IFNGR1	0.388167	10.2214	4.75777	1.13589e-05	0.000151981	3.15989
SELL	0.603782	6.93865	4.75747	1.13716e-05	0.00015205	3.15884
NKG7	0.365395	7.48687	4.75621	1.14242e-05	0.00015265	3.15451
KCNE3	0.361198	5.524	4.75554	1.14525e-05	0.000152927	3.15218
SERPINF1	0.860967	8.83069	4.75434	1.15026e-05	0.000153422	3.14809
CD151	-0.434216	10.2687	-4.75429	1.15049e-05	0.000153422	3.1479
MPPED2	-0.932019	7.12801	-4.75226	1.15909e-05	0.00015443	3.14091
TMEM245	-0.31684	9.39609	-4.75214	1.15959e-05	0.00015443	3.1405
CDC7	0.439937	4.91225	4.75164	1.16172e-05	0.000154557	3.13879
ABCC5	0.411072	7.76185	4.75155	1.16209e-05	0.000154557	3.13848
DENND1C	0.303241	6.19405	4.74988	1.16923e-05	0.000155402	3.13274
PPIF	0.552501	7.41745	4.74833	1.17588e-05	0.000156183	3.12741
NEU3	0.250269	6.92629	4.74795	1.17752e-05	0.000156279	3.12611
PCDHB5	-0.666468	6.94371	-4.74779	1.17824e-05	0.000156279	3.12553
PPP1R3C	-0.811614	10.3838	-4.74762	1.17894e-05	0.000156279	3.12497
KEL	0.518852	5.52219	4.74581	1.18679e-05	0.000157214	3.11875
CCDC6	-0.325045	9.29177	-4.74526	1.18921e-05	0.00015743	3.11684
SNX24	0.384994	7.34591	4.74501	1.19028e-05	0.000157468	3.11599
EVA1C	-0.334398	7.86878	-4.74482	1.1911e-05	0.000157473	3.11534
CYP2U1	-0.347339	7.04871	-4.74361	1.19642e-05	0.000158071	3.11117
SRGN	0.637502	11.5373	4.74293	1.1994e-05	0.00015836	3.10883
MYO1E	0.222068	9.71535	4.74223	1.20245e-05	0.000158655	3.10644
MRC1	0.859811	9.75571	4.74206	1.20322e-05	0.000158655	3.10585
CNPY3	0.344032	9.26747	4.74111	1.20739e-05	0.0001591	3.1026
RNASEK-C17orf49	0.26885	8.95168	4.74029	1.21102e-05	0.000159362	3.09978
MYD88	0.449052	7.93487	4.74026	1.21116e-05	0.000159362	3.09967
SLC41A2	-0.488246	9.31817	-4.74012	1.21177e-05	0.000159362	3.0992
MTMR11	-0.525867	7.50464	-4.73961	1.21406e-05	0.000159559	3.09743
GM2A	0.663519	10.7528	4.73818	1.22043e-05	0.000160291	3.09251
MBOAT2	-0.424314	6.82338	-4.73775	1.22236e-05	0.000160292	3.09103
ST14	0.976841	7.73301	4.7377	1.22256e-05	0.000160292	3.09088
ARHGEF25	-0.628088	8.00501	-4.73764	1.22285e-05	0.000160292	3.09066
GBP5	0.876967	7.19136	4.73675	1.22682e-05	0.000160708	3.08761
MFSD1	0.537817	11.065	4.73559	1.23203e-05	0.000161284	3.08364
PCDHB16	-0.684934	8.03054	-4.73521	1.23377e-05	0.000161407	3.08231
TRBC1	0.180186	5.69052	4.73455	1.23672e-05	0.000161687	3.08007
NR1H3	0.766277	7.27006	4.73384	1.23996e-05	0.000162004	3.07762
LRRC8B	0.421236	6.4478	4.73329	1.24245e-05	0.000162225	3.07573
IL16	0.310416	7.26292	4.73262	1.24552e-05	0.000162519	3.07342
PRELP	-0.499978	10.6552	-4.73192	1.24868e-05	0.000162825	3.07104
PROS1	-0.549457	9.81126	-4.73154	1.25045e-05	0.00016295	3.06971
MAP9	-0.394562	5.1124	-4.73081	1.25379e-05	0.000163279	3.06721
SUN1	-0.441851	8.95231	-4.73018	1.25667e-05	0.000163546	3.06506
SLC39A8	0.744302	8.92847	4.72964	1.25914e-05	0.000163762	3.06321
BAG3	-0.203098	8.43981	-4.72939	1.26029e-05	0.000163785	3.06236
PAWR	-0.516736	8.44904	-4.72925	1.26095e-05	0.000163785	3.06187
ETAA1	-0.400752	7.10182	-4.72782	1.26757e-05	0.000164537	3.05696
SLC25A13	0.278196	7.85719	4.72727	1.27012e-05	0.000164761	3.05507
PPARGC1B	0.300922	6.39439	4.72584	1.27677e-05	0.000165517	3.05017
HSPA1L	-0.259597	5.2129	-4.72526	1.27947e-05	0.00016567	3.04819
NCF2	0.869315	9.73743	4.72516	1.27995e-05	0.00016567	3.04783
UNC13D	0.304655	6.6576	4.72489	1.28122e-05	0.00016567	3.04691
CCNB1IP1	-0.413256	6.69053	-4.72488	1.28126e-05	0.00016567	3.04687
GID4	-0.201941	7.16578	-4.72386	1.28605e-05	0.000166182	3.04337
EIF5A2	-0.420536	6.9869	-4.72338	1.28832e-05	0.000166367	3.04172
IFI16	0.415509	9.01749	4.72283	1.29091e-05	0.000166595	3.03983
DDAH1	-0.45635	9.15646	-4.72205	1.29459e-05	0.000166962	3.03716
RBM27	-0.303873	8.77131	-4.72074	1.30082e-05	0.000167657	3.03266
CPVL	0.849748	8.87976	4.72029	1.30295e-05	0.000167804	3.03113
FRS2	-0.280118	8.07663	-4.72001	1.30427e-05	0.000167804	3.03017
VAMP2	-0.273291	7.60688	-4.71997	1.30448e-05	0.000167804	3.03002
TAGLN	-0.445784	12.1486	-4.71946	1.30688e-05	0.000167963	3.0283
SPG21	0.249656	9.18687	4.71936	1.30739e-05	0.000167963	3.02793
ITM2C	-0.510487	8.08636	-4.71899	1.30914e-05	0.000168008	3.02668
FGF1	-0.566012	7.06921	-4.71893	1.30943e-05	0.000168008	3.02647
ITGA8	-0.676195	12.008	-4.71766	1.31553e-05	0.000168482	3.02211
IFI27	0.681359	7.98305	4.71765	1.31556e-05	0.000168482	3.02209
CCSER1	0.342631	4.5383	4.7176	1.31581e-05	0.000168482	3.02191
LACTB	0.409067	8.30119	4.71746	1.31649e-05	0.000168482	3.02142
LYSMD1	-0.316153	5.65938	-4.71609	1.32308e-05	0.000169217	3.01674
HIVEP3	0.300895	6.03606	4.71483	1.32918e-05	0.000169829	3.01242
SOD1	-0.318603	10.3257	-4.7145	1.3308e-05	0.000169829	3.01128
CDH5	0.641151	6.95465	4.71445	1.33105e-05	0.000169829	3.0111
HIST1H1B	0.695972	7.66467	4.71441	1.33126e-05	0.000169829	3.01096
DPYSL3	-0.33292	9.56487	-4.71397	1.33337e-05	0.000169985	3.00947
BLM	0.454464	4.97186	4.7138	1.33422e-05	0.000169985	3.00887
KCNS3	-0.447848	7.09349	-4.71363	1.33503e-05	0.000169985	3.0083
CLIC2	0.547567	7.50948	4.71339	1.33619e-05	0.000170024	3.00749
CD1C	0.602058	5.88216	4.71245	1.34082e-05	0.000170504	3.00425
LILRB1	0.695449	7.46918	4.71202	1.34291e-05	0.000170662	3.00279
APOBR	0.504868	6.78534	4.71106	1.34763e-05	0.000171153	2.99949
PARP6	0.235393	8.204	4.7103	1.35137e-05	0.000171519	2.99689
SUSD6	0.312323	8.44584	4.71005	1.35258e-05	0.000171564	2.99605
FAT3	-0.737147	5.93283	-4.7098	1.35386e-05	0.000171618	2.99516
SPON1	-0.705288	6.55297	-4.70921	1.35676e-05	0.000171876	2.99316
CLN6	0.467273	7.07801	4.70831	1.36123e-05	0.000172334	2.99007
URI1	-0.209021	9.11432	-4.70741	1.3657e-05	0.0001727	2.987
SLC29A3	0.522192	7.585	4.70738	1.36585e-05	0.0001727	2.98689
NAP1L5	-0.379127	7.2953	-4.70674	1.36902e-05	0.000172991	2.98472
CD83	0.659245	8.35798	4.70582	1.37364e-05	0.000173466	2.98156
ANXA3	-0.675978	6.1323	-4.70558	1.37485e-05	0.000173509	2.98073
CPXM2	-0.495609	9.78419	-4.70488	1.37839e-05	0.000173845	2.97832
TNFRSF1A	0.222206	8.68194	4.7032	1.38683e-05	0.000174666	2.9726
SLAMF7	0.944498	6.93957	4.7032	1.38684e-05	0.000174666	2.97259
PLEKHH2	-0.824942	6.95648	-4.70307	1.38751e-05	0.000174666	2.97213
BDNF	-0.649016	4.65744	-4.70238	1.39099e-05	0.000174918	2.96979
PREPL	-0.463517	9.64674	-4.70223	1.39174e-05	0.000174918	2.96928
NRXN3	-0.59626	5.7772	-4.70207	1.39259e-05	0.000174918	2.96871
IL18R1	0.343717	4.55371	4.70198	1.39301e-05	0.000174918	2.96842
TMEM74	-0.319119	5.12555	-4.7009	1.39855e-05	0.000175503	2.9647
LAT2	0.39497	7.62345	4.69953	1.40552e-05	0.000176267	2.96004
PCDHB14	-0.569034	7.12257	-4.69898	1.40836e-05	0.000176513	2.95814
PJA1	-0.219731	7.19099	-4.6988	1.40928e-05	0.000176517	2.95753
GRB14	-0.332287	4.39656	-4.69839	1.4114e-05	0.000176673	2.95612
MYOC	-0.531949	4.90498	-4.69782	1.41434e-05	0.000176922	2.95417
UBE2H	-0.370262	9.87316	-4.69766	1.41516e-05	0.000176922	2.95363
PLA2G7	1.29956	9.25366	4.69734	1.41683e-05	0.000177019	2.95252
TIMP4	-0.33034	7.09936	-4.69709	1.41808e-05	0.000177065	2.95169
GPR183	0.929184	6.98281	4.69574	1.4251e-05	0.000177831	2.94706
NAPEPLD	-0.49469	7.18636	-4.69477	1.43018e-05	0.000178353	2.94372
SNCAIP	-0.522119	6.73911	-4.69433	1.43243e-05	0.000178522	2.94225
FCHO1	0.242953	6.01316	4.69405	1.43393e-05	0.000178598	2.94127
OASL	0.288334	6.00707	4.69355	1.43652e-05	0.00017881	2.93957
SNORD116-23	-0.584437	6.72996	-4.69296	1.43961e-05	0.000179083	2.93756
IL21R	0.354041	5.88881	4.69263	1.44137e-05	0.000179191	2.93641
LCA5	-0.532439	6.54156	-4.69229	1.44315e-05	0.0001793	2.93525
CRIM1	-0.601295	11.2966	-4.69203	1.4445e-05	0.000179357	2.93438
RRAS	-0.300507	9.70728	-4.69126	1.44857e-05	0.000179671	2.93174
SGK1	0.82379	7.82794	4.69109	1.44945e-05	0.000179671	2.93117
PLXNB1	-0.353487	6.40606	-4.69104	1.44973e-05	0.000179671	2.93099
COL18A1	-0.350675	8.37365	-4.69036	1.45334e-05	0.000180007	2.92866
LFNG	0.395062	6.05675	4.68785	1.46667e-05	0.00018153	2.92009
PCDHB15	-0.649825	6.64335	-4.6876	1.46805e-05	0.00018153	2.91921
GIMAP6	0.666157	7.56608	4.68754	1.46836e-05	0.00018153	2.91901
DOK2	0.634386	7.60809	4.68729	1.4697e-05	0.000181584	2.91816
RTP4	0.281538	6.35858	4.68697	1.47137e-05	0.000181678	2.91709
PNP	0.667575	8.56119	4.68539	1.47987e-05	0.000182615	2.91169
THSD7B	-0.562964	5.23819	-4.68517	1.4811e-05	0.000182653	2.91091
PGM1	-0.281024	9.32244	-4.68476	1.48331e-05	0.000182814	2.90951
CTNS	0.328542	7.04332	4.68427	1.48595e-05	0.000182977	2.90785
ATP6AP1	0.386359	9.71911	4.68417	1.48647e-05	0.000182977	2.90752
MAGEH1	-0.298176	7.73269	-4.68254	1.49533e-05	0.000183954	2.90195
ETV1	-0.46837	6.67465	-4.68219	1.49724e-05	0.000184077	2.90074
PSMB9	0.463636	7.58597	4.68198	1.49841e-05	0.000184107	2.90002
ACTC1	-1.07237	8.75699	-4.68174	1.49971e-05	0.000184154	2.8992
RBPMS2	-0.285127	6.54921	-4.68068	1.5055e-05	0.000184751	2.89559
SDCBP	0.430792	10.9058	4.67963	1.51125e-05	0.000185344	2.89201
CLMP	-0.410269	9.23696	-4.67884	1.51564e-05	0.000185768	2.88929
SSH2	0.455985	7.30007	4.6778	1.52136e-05	0.000186355	2.88576
PTGIR	-0.324084	7.7526	-4.67752	1.52289e-05	0.000186373	2.88482
CXCL16	0.712616	9.00703	4.67744	1.52337e-05	0.000186373	2.88452
SNX10	0.991804	7.89856	4.67631	1.52963e-05	0.000187025	2.88067
GPI	0.334178	9.71167	4.67614	1.5306e-05	0.000187028	2.88008
CNKSR3	-0.506033	7.27494	-4.67567	1.53322e-05	0.000187234	2.87848
CLN3	0.227023	7.28734	4.67527	1.53545e-05	0.000187306	2.87712
SH3TC1	0.342037	6.51932	4.67508	1.5365e-05	0.000187306	2.87647
TIFAB	0.362042	5.28403	4.67491	1.53748e-05	0.000187306	2.87587
GNB5	-0.209218	7.26354	-4.67462	1.53909e-05	0.000187306	2.87489
FRMD6	-0.396052	8.08182	-4.67459	1.53923e-05	0.000187306	2.87481
COTL1	0.559312	8.49551	4.67456	1.53942e-05	0.000187306	2.87469
TRIM45	-0.218902	5.66268	-4.67301	1.54814e-05	0.000188251	2.8694
MRPL33	-0.304492	7.27639	-4.67188	1.55449e-05	0.000188909	2.86556
PLEKHA2	0.316824	9.01076	4.67008	1.56471e-05	0.000190036	2.85941
SFRP1	-0.965564	7.2404	-4.66963	1.56728e-05	0.000190167	2.85788
ZNF672	0.173684	7.31794	4.66956	1.56769e-05	0.000190167	2.85763
CCRL2	0.657627	5.91075	4.66935	1.56886e-05	0.000190194	2.85693
KIAA0319	0.326832	4.90097	4.66874	1.57234e-05	0.0001905	2.85485
ACTN4	-0.442634	11.4096	-4.6684	1.57429e-05	0.00019062	2.85369
RNF135	0.340745	7.56951	4.66783	1.57757e-05	0.000190902	2.85174
PIK3R6	0.369563	6.24247	4.66762	1.57878e-05	0.000190933	2.85102
SNORD116-13	-0.583749	3.78432	-4.66697	1.58249e-05	0.000191267	2.84882
PRR13	0.295171	8.85133	4.66426	1.5982e-05	0.000193048	2.83956
TP53BP2	-0.363512	8.65502	-4.66254	1.60821e-05	0.00019407	2.8337
GRIA1	-1.02562	7.69117	-4.6624	1.60902e-05	0.00019407	2.83323
SGK223	0.274319	6.70365	4.66231	1.60957e-05	0.00019407	2.83291
NTM	0.379611	6.09537	4.66212	1.61066e-05	0.000194084	2.83228
AP1B1	0.515484	9.04874	4.66084	1.6182e-05	0.000194876	2.82789
FBXL22	-0.291887	5.92897	-4.65921	1.62778e-05	0.000195859	2.82236
ARHGAP22	0.310771	7.08613	4.65912	1.62832e-05	0.000195859	2.82205
STAC3	0.377289	6.5794	4.65753	1.63778e-05	0.000196878	2.81662
CDKN1A	0.285452	7.94697	4.65703	1.64073e-05	0.000197024	2.81493
RASSF9	-0.581484	5.67666	-4.657	1.64096e-05	0.000197024	2.8148
OGN	-0.700274	11.8716	-4.65579	1.64814e-05	0.000197767	2.81071
TDP1	0.280276	6.79749	4.6555	1.64987e-05	0.000197856	2.80972
GIMAP8	0.648396	7.33692	4.65491	1.65344e-05	0.000198166	2.8077
CDC37L1	-0.371908	7.7455	-4.65469	1.65478e-05	0.000198207	2.80694
ACE	0.281828	5.98623	4.65385	1.65981e-05	0.00019869	2.8041
TRAF3IP3	0.536955	6.72712	4.65174	1.67258e-05	0.0002001	2.79691
WAS	0.428687	7.04202	4.6513	1.67529e-05	0.000200304	2.79539
MS4A4A	0.938973	8.26938	4.65065	1.67921e-05	0.000200653	2.7932
FCRLA	0.50111	5.19169	4.64927	1.68767e-05	0.000201543	2.78849
LPAR5	0.248662	7.32624	4.64791	1.69601e-05	0.000202418	2.78387
FAM198B	-0.362889	10.0246	-4.64675	1.70315e-05	0.000203149	2.77993
APOBEC3C	0.291822	7.9951	4.64622	1.70644e-05	0.000203365	2.77812
ARSB	0.30854	8.40668	4.64613	1.707e-05	0.000203365	2.77781
RFTN2	-0.567103	8.61724	-4.64585	1.70876e-05	0.000203374	2.77684
GLA	0.610766	7.51202	4.64579	1.7091e-05	0.000203374	2.77666
SPARC	-0.241916	12.644	-4.64529	1.71223e-05	0.000203501	2.77494
NTN4	-0.420815	8.98236	-4.64513	1.71321e-05	0.000203501	2.77441
ACER3	0.494558	7.47142	4.64513	1.71322e-05	0.000203501	2.7744
SLC12A7	0.448912	6.73809	4.64364	1.72252e-05	0.000204484	2.76933
GARNL3	-0.470334	7.30801	-4.64285	1.72745e-05	0.000204947	2.76665
ADH5	-0.469577	9.32502	-4.64203	1.73263e-05	0.000205441	2.76384
CAPZA1	0.244822	8.10123	4.64144	1.7363e-05	0.000205753	2.76186
CNPY4	-0.294819	6.87195	-4.64029	1.74357e-05	0.000206493	2.75794
FLNB	0.31666	8.91742	4.6396	1.74798e-05	0.000206687	2.75558
GPR137B	0.544777	9.86771	4.63943	1.749e-05	0.000206687	2.75503
ZFAND1	-0.43311	8.93886	-4.63938	1.74933e-05	0.000206687	2.75485
MRPS25	0.187448	7.22678	4.63938	1.74934e-05	0.000206687	2.75485
RASSF6	0.57781	3.96745	4.63788	1.75891e-05	0.000207563	2.74973
NFIB	-0.501446	9.40901	-4.63761	1.76061e-05	0.000207563	2.74882
TMEM35A	-0.355291	6.02195	-4.63758	1.76082e-05	0.000207563	2.74871
NSUN7	-0.577116	5.81508	-4.63752	1.76118e-05	0.000207563	2.74852
SIGLEC9	0.685279	7.29189	4.6374	1.76195e-05	0.000207563	2.74811
SELPLG	0.66406	7.57822	4.6365	1.7677e-05	0.000208118	2.74506
TALDO1	0.418076	9.48921	4.63491	1.77796e-05	0.000209117	2.73963
IGF1R	-0.535212	8.37204	-4.63486	1.77828e-05	0.000209117	2.73947
MPV17	0.232133	8.73404	4.63393	1.78429e-05	0.000209532	2.7363
EIF3J-AS1	-0.253234	7.6957	-4.63392	1.78432e-05	0.000209532	2.73629
CALD1	-0.537428	11.7868	-4.63378	1.78523e-05	0.000209532	2.73581
HLA-DMA	0.649953	9.59985	4.63366	1.786e-05	0.000209532	2.73541
PURA	-0.244408	9.43384	-4.63328	1.7885e-05	0.000209703	2.73409
ARHGAP45	0.425969	7.16744	4.63309	1.78971e-05	0.000209722	2.73346
PFKM	-0.405782	8.03053	-4.6327	1.79226e-05	0.000209824	2.73213
SLC24A4	-0.395128	5.56556	-4.63259	1.79296e-05	0.000209824	2.73176
PHGDH	-0.563986	7.40168	-4.63247	1.79372e-05	0.000209824	2.73136
CD80	0.788104	7.30259	4.6322	1.79548e-05	0.000209906	2.73045
KIF5B	-0.226684	11.0152	-4.63181	1.79802e-05	0.000210081	2.72912
MYO5C	0.356366	4.52465	4.63096	1.80361e-05	0.000210559	2.72621
TNS1	-0.534337	10.5932	-4.63075	1.80495e-05	0.000210559	2.72552
MIR223	0.465627	4.85262	4.6307	1.80527e-05	0.000210559	2.72535
HPCAL1	0.362017	7.46348	4.62923	1.81492e-05	0.000211561	2.72035
DDR2	-0.488439	9.54164	-4.62892	1.81699e-05	0.000211679	2.71928
FXYD6-FXYD2	0.209126	7.39161	4.62852	1.81961e-05	0.000211861	2.71793
CASS4	0.368578	5.70107	4.62716	1.82857e-05	0.00021278	2.71333
TJP1	-0.461304	9.3579	-4.6269	1.8303e-05	0.000212858	2.71244
ATP6V0D2	1.42507	6.53629	4.62671	1.83155e-05	0.000212879	2.7118
TRAK1	0.233678	8.31513	4.62584	1.83734e-05	0.000213428	2.70884
RECK	-0.353664	8.62839	-4.62513	1.84212e-05	0.000213859	2.70641
WFS1	-0.439537	7.30404	-4.62473	1.84475e-05	0.00021404	2.70507
TMEM51	0.512333	6.90081	4.62382	1.85089e-05	0.000214628	2.70196
CLEC10A	0.526419	6.30094	4.62203	1.86288e-05	0.000215841	2.69591
CMTM3	0.345228	8.27699	4.62194	1.8635e-05	0.000215841	2.69559
C11orf96	-0.438228	8.18685	-4.62113	1.86897e-05	0.000216348	2.69285
ST8SIA4	0.797112	8.46578	4.62068	1.872e-05	0.000216574	2.69133
KLF15	-0.397849	6.32781	-4.61932	1.88125e-05	0.000217518	2.68671
MCUB	0.637427	7.78866	4.61788	1.8911e-05	0.000218531	2.68182
PDE1A	-0.63567	8.5993	-4.61646	1.90089e-05	0.000219466	2.67698
BTG1	0.351672	9.73696	4.61638	1.90139e-05	0.000219466	2.67673
PSME2	0.370634	7.01463	4.61529	1.90894e-05	0.000220211	2.67302
CARD16	0.590613	6.86888	4.61469	1.91309e-05	0.000220562	2.67099
PDGFB	0.337145	6.83395	4.61343	1.92179e-05	0.000221437	2.66673
SLC22A23	0.287137	6.19453	4.61271	1.92684e-05	0.000221892	2.66427
DACT3	-0.273957	8.01137	-4.61186	1.93275e-05	0.000222444	2.66141
ZDHHC7	0.269884	8.75221	4.61055	1.94195e-05	0.000223375	2.65695
CCDC110	-0.382672	4.32865	-4.60925	1.95112e-05	0.000224301	2.65254
POU2AF1	0.284763	6.45425	4.60865	1.95533e-05	0.000224627	2.65052
PAG1	0.464247	7.5324	4.60853	1.95621e-05	0.000224627	2.6501
PRR5L	0.47788	7.0559	4.60821	1.9585e-05	0.000224761	2.649
HMGXB3	0.200634	7.71405	4.60781	1.96128e-05	0.000224951	2.64768
PCDH9	-0.579497	4.63577	-4.60671	1.96911e-05	0.00022572	2.64394
DUSP19	-0.777751	5.83016	-4.60637	1.97154e-05	0.000225869	2.64279
SLC37A3	-0.413302	8.42729	-4.60607	1.97371e-05	0.000225988	2.64176
C22orf39	-0.16803	7.82404	-4.60498	1.98149e-05	0.00022675	2.63807
SPOPL	-0.320383	8.70887	-4.6047	1.98347e-05	0.000226845	2.63713
ADGRL3	-1.06682	7.2438	-4.60428	1.98649e-05	0.000227061	2.63571
MICAL2	-0.417679	10.0517	-4.60292	1.99627e-05	0.000228049	2.6311
FHL1	-0.726562	10.2865	-4.6023	2.00077e-05	0.000228433	2.62899
CSF3R	0.614125	6.47391	4.60183	2.00419e-05	0.000228693	2.62739
MIER3	-0.279209	7.73614	-4.60084	2.01135e-05	0.000229379	2.62405
LINC00312	-0.924655	7.3467	-4.59837	2.02943e-05	0.000231285	2.61567
USF1	0.221454	8.13771	4.59824	2.03037e-05	0.000231285	2.61523
SLC4A8	0.437196	5.73123	4.59692	2.04006e-05	0.000232256	2.61077
SORT1	-0.343397	11.0237	-4.5964	2.04387e-05	0.000232557	2.60903
PRTFDC1	-0.379777	5.69965	-4.59585	2.048e-05	0.000232894	2.60714
PNPO	0.194515	7.71215	4.59436	2.059e-05	0.000233956	2.60212
HMCN1	-0.7475	10.3216	-4.59427	2.05968e-05	0.000233956	2.60181
BCAP29	-0.335898	7.9245	-4.59381	2.06314e-05	0.000234217	2.60024
DOT1L	0.270554	7.28534	4.59338	2.06631e-05	0.000234443	2.5988
SEMA3A	0.670373	6.03137	4.59322	2.06752e-05	0.000234448	2.59825
DAPK1	0.56557	9.19493	4.59243	2.07341e-05	0.000234982	2.59559
FPR3	0.82103	9.73106	4.59225	2.0748e-05	0.000235007	2.59496
C12orf49	0.404063	8.3513	4.59168	2.07908e-05	0.000235344	2.59303
PPM1B	-0.263171	8.15673	-4.59154	2.08013e-05	0.000235344	2.59256
FLVCR2	0.662422	7.31812	4.59118	2.08279e-05	0.000235512	2.59135
PCDHB4	-0.775607	6.6927	-4.59018	2.09033e-05	0.000236137	2.58797
DPYD	0.353601	9.6086	4.59014	2.09068e-05	0.000236137	2.58782
PTPRC	0.790281	9.80864	4.58979	2.09327e-05	0.000236296	2.58666
BCAT1	0.794576	9.50094	4.58919	2.09784e-05	0.000236679	2.58461
CLEC4A	0.63756	6.81623	4.5887	2.10153e-05	0.000236961	2.58297
HERPUD1	0.227676	10.0573	4.58838	2.104e-05	0.000237011	2.58187
COL4A5	-0.484698	6.66223	-4.58833	2.10435e-05	0.000237011	2.58171
FOXN3	-0.329967	9.36363	-4.58661	2.11749e-05	0.000238358	2.57588
JMY	-0.327142	7.35514	-4.58447	2.13386e-05	0.000239999	2.56867
SAT1	0.684851	10.6977	4.58439	2.13447e-05	0.000239999	2.5684
TGFBI	0.524193	10.131	4.58233	2.15041e-05	0.000241655	2.56143
ALDH3B1	0.23986	8.09958	4.58215	2.15183e-05	0.000241679	2.56081
TIAM2	-0.400081	6.07564	-4.58174	2.15504e-05	0.000241904	2.55941
HORMAD1	0.574311	4.56742	4.58133	2.15822e-05	0.000242125	2.55803
GAN	-0.174839	7.71045	-4.58109	2.16009e-05	0.000242198	2.55722
SPINT1	0.271974	6.7362	4.58093	2.16129e-05	0.000242198	2.5567
ECM2	-0.722506	8.94907	-4.58056	2.16421e-05	0.000242389	2.55544
TKT	0.376218	8.18351	4.58036	2.16574e-05	0.000242424	2.55478
SYNE1	-0.392089	8.47593	-4.5793	2.1741e-05	0.000243224	2.55117
UGP2	-0.304642	10.1373	-4.57842	2.18098e-05	0.000243742	2.54821
BMPR1B	-0.679456	6.72192	-4.5784	2.18116e-05	0.000243742	2.54813
CBX1	-0.201176	7.97546	-4.57817	2.18295e-05	0.000243806	2.54736
PDE2A	0.286069	5.81967	4.57787	2.1853e-05	0.000243932	2.54635
STX4	0.285466	8.40864	4.57741	2.18894e-05	0.000244202	2.54479
COPZ2	-0.288351	9.4383	-4.57637	2.19719e-05	0.000244986	2.54127
IL27RA	0.351351	6.49258	4.57537	2.2051e-05	0.00024573	2.53791
MIR4697HG	-0.742528	6.0193	-4.57497	2.20831e-05	0.000245951	2.53654
RIC8B	-0.254783	7.31575	-4.57405	2.21561e-05	0.000246627	2.53345
RASL11A	-0.436152	7.43326	-4.57366	2.21874e-05	0.000246837	2.53213
SPECC1	-0.398188	8.91421	-4.57334	2.22133e-05	0.000246987	2.53104
LAX1	0.654861	5.79037	4.57304	2.22375e-05	0.000246987	2.53002
NCF1C	0.432595	7.13338	4.57303	2.22379e-05	0.000246987	2.53
CAMLG	-0.284239	7.98857	-4.57157	2.2355e-05	0.000248087	2.52508
NRIP3	0.742638	6.78193	4.57134	2.23739e-05	0.000248087	2.52429
MILR1	0.585517	7.78319	4.57134	2.23741e-05	0.000248087	2.52428
CTSS	0.780512	10.6388	4.56993	2.24876e-05	0.000249207	2.51954
CSDE1	-0.191616	12.0163	-4.56976	2.25016e-05	0.000249224	2.51896
HYKK	-0.324741	5.76343	-4.56939	2.25319e-05	0.000249368	2.5177
LATS2	-0.227779	8.4631	-4.56922	2.25453e-05	0.000249368	2.51714
EIF4B	-0.266907	9.71223	-4.56914	2.2552e-05	0.000249368	2.51687
C8orf34	-0.91759	6.28109	-4.5688	2.25795e-05	0.000249534	2.51572
TXNIP	0.358656	12.5257	4.56836	2.26158e-05	0.000249798	2.51422
HNMT	0.302357	8.06826	4.56783	2.26583e-05	0.000250129	2.51246
FRK	-1.01427	7.81662	-4.56671	2.27499e-05	0.00025093	2.50868
LTBP1	-0.461469	12.0926	-4.56664	2.2756e-05	0.00025093	2.50843
CYBA	0.556227	8.01349	4.56619	2.27926e-05	0.000251196	2.50693
C3AR1	0.68479	10.6171	4.56564	2.28385e-05	0.000251563	2.50504
ZNF267	0.543469	8.34753	4.56508	2.28842e-05	0.000251857	2.50317
GGA1	0.298296	7.42662	4.56484	2.29039e-05	0.000251857	2.50237
SLC2A3	0.783788	9.76285	4.56478	2.29087e-05	0.000251857	2.50217
PRKCE	0.230118	7.21312	4.5647	2.29156e-05	0.000251857	2.50189
SCAMP2	0.340093	9.32736	4.5642	2.29568e-05	0.000251961	2.5002
LSP1	0.719685	9.17131	4.56417	2.29594e-05	0.000251961	2.5001
GPD1L	-0.519842	7.48629	-4.56413	2.29628e-05	0.000251961	2.49996
MAGI2	-0.431837	6.8154	-4.56392	2.29803e-05	0.000252015	2.49925
DENND3	0.282131	7.8697	4.56361	2.30057e-05	0.000252155	2.49821
NFKBIE	0.377475	6.99423	4.56343	2.30211e-05	0.000252185	2.49759
GCNT1	0.451144	7.41065	4.56263	2.30869e-05	0.000252583	2.49491
2020-03-02	-0.431863	7.39447	-4.56255	2.30939e-05	0.000252583	2.49463
ECH1	0.171414	9.83	4.56253	2.30953e-05	0.000252583	2.49457
MPP5	-0.277325	7.6412	-4.56221	2.31219e-05	0.000252737	2.49349
IGFLR1	0.359343	6.8262	4.56136	2.31926e-05	0.000253371	2.49063
ASAH1	0.352047	11.605	4.56077	2.32426e-05	0.000253779	2.48862
FLNA	-0.4477	11.7673	-4.56014	2.32955e-05	0.000254217	2.48649
PRKAA2	-0.796269	7.59848	-4.55945	2.33529e-05	0.000254705	2.48418
PYCARD	0.41415	7.42156	4.55913	2.33796e-05	0.000254857	2.48311
DMPK	-0.464519	8.25953	-4.55898	2.33926e-05	0.000254859	2.4826
WDR4	0.18667	6.4809	4.55834	2.34468e-05	0.000255213	2.48043
DDX41	0.167624	8.68866	4.55829	2.34505e-05	0.000255213	2.48028
ACP5	1.00142	8.35472	4.55793	2.34809e-05	0.000255404	2.47907
GLRX	0.623471	8.62591	4.55731	2.35334e-05	0.000255837	2.47697
ST6GAL2	-0.896642	8.55511	-4.55654	2.35991e-05	0.000256411	2.47437
ADCY4	0.299277	6.17383	4.55576	2.36653e-05	0.000256991	2.47174
RAB3GAP1	-0.307583	9.36772	-4.55505	2.3726e-05	0.00025751	2.46934
LDB2	0.500354	6.96186	4.55444	2.37783e-05	0.000257938	2.46728
PPFIA2	-0.608624	6.85956	-4.55381	2.38322e-05	0.000258382	2.46516
GEM	-0.788644	10.745	-4.55343	2.38644e-05	0.000258591	2.4639
TRPM2	0.376938	7.00333	4.55298	2.3903e-05	0.00025887	2.46238
TEC	0.345422	7.15327	4.55281	2.39179e-05	0.000258891	2.4618
RASSF8	-0.190345	8.29153	-4.55251	2.39434e-05	0.000259027	2.4608
IGFBP6	-0.454109	9.56276	-4.55162	2.40207e-05	0.000259722	2.45778
MREG	0.944443	6.87673	4.55045	2.41223e-05	0.000260446	2.45383
G6PC3	0.228859	7.31683	4.55044	2.41227e-05	0.000260446	2.45382
RAB42	0.539136	5.56188	4.5504	2.41267e-05	0.000260446	2.45366
PCSK6	0.615009	6.58588	4.54951	2.42034e-05	0.000261106	2.45069
EPHB2	0.434894	6.76521	4.54939	2.4214e-05	0.000261106	2.45028
SAV1	-0.326672	8.92593	-4.54923	2.42278e-05	0.000261115	2.44975
RGS10	0.363828	8.72369	4.54901	2.4247e-05	0.000261181	2.449
C15orf41	-0.392562	6.90675	-4.54772	2.43598e-05	0.000262148	2.44466
SLX1B-SULT1A4	0.295582	7.42275	4.54769	2.4363e-05	0.000262148	2.44454
PDLIM7	-0.443004	8.28827	-4.54727	2.43993e-05	0.000262397	2.44314
IL13RA2	-0.824843	6.34806	-4.54689	2.44325e-05	0.000262524	2.44187
FZD7	-0.447654	7.44197	-4.54684	2.44373e-05	0.000262524	2.44168
CD82	0.475424	8.79399	4.54656	2.44623e-05	0.000262651	2.44073
ZMIZ1	0.319388	7.67682	4.54633	2.44818e-05	0.00026272	2.43998
ACPP	0.450471	5.40226	4.54589	2.45207e-05	0.000262996	2.4385
CASP4	0.339602	8.75356	4.54496	2.46028e-05	0.000263735	2.43537
ZNF420	-0.32009	7.34355	-4.54477	2.46194e-05	0.000263772	2.43473
PRKRA	-0.277651	8.84337	-4.54415	2.46744e-05	0.00026422	2.43265
JAML	0.848732	8.84917	4.54354	2.4729e-05	0.000264663	2.43058
ARMCX5-GPRASP2	-0.305254	6.56029	-4.54263	2.48104e-05	0.000265392	2.4275
CNOT1	0.163067	9.8942	4.54214	2.48539e-05	0.000265715	2.42586
IPCEF1	0.320219	7.08655	4.54107	2.49499e-05	0.000266599	2.42225
MGAT1	0.516099	8.46099	4.54054	2.49975e-05	0.000266964	2.42047
SELENBP1	-0.350311	7.7737	-4.54036	2.50128e-05	0.000266986	2.41989
MAP7D3	-0.410868	7.84351	-4.54017	2.50302e-05	0.000267029	2.41924
FAM65B	0.525328	5.92539	4.53987	2.50577e-05	0.000267179	2.41822
RNF38	-0.247775	8.47076	-4.53963	2.50787e-05	0.000267261	2.41743
SNORD116-27	-0.453512	5.34244	-4.53909	2.51275e-05	0.000267638	2.41561
CAV2	-0.591337	9.81683	-4.53671	2.53436e-05	0.000269797	2.40759
SPN	0.425718	5.78578	4.53608	2.54014e-05	0.000270268	2.40546
MIR142	0.408842	3.79825	4.53512	2.54887e-05	0.000270966	2.40225
SLC16A12	-0.376396	4.47952	-4.53506	2.5494e-05	0.000270966	2.40205
SHC4	-0.933469	7.86334	-4.53463	2.55332e-05	0.000271237	2.40062
CWC27	-0.25394	7.83747	-4.5331	2.56746e-05	0.000272595	2.39545
GPD2	0.365094	7.92115	4.53269	2.57124e-05	0.000272852	2.39407
TOMM70	-0.242132	8.50509	-4.53241	2.57376e-05	0.000272974	2.39315
ICAM3	0.443256	6.5711	4.53017	2.59455e-05	0.000275034	2.38562
F13A1	0.787537	11.1496	4.52995	2.59666e-05	0.00027506	2.38486
ANKRD6	-0.5969	8.49821	-4.52975	2.59851e-05	0.00027506	2.38419
PTGER2	0.755223	6.67287	4.5297	2.59893e-05	0.00027506	2.38404
RAB8B	0.287108	9.15676	4.52954	2.60044e-05	0.000275072	2.3835
GAA	0.429327	7.56021	4.5294	2.60179e-05	0.000275072	2.38301
TRO	-0.274434	6.15051	-4.52901	2.60541e-05	0.000275309	2.38171
B3GALNT2	-0.394472	8.76982	-4.5288	2.60735e-05	0.000275369	2.38101
NOSTRIN	0.526965	4.29953	4.52843	2.61086e-05	0.000275594	2.37976
PTPRG	-0.402463	8.61005	-4.52816	2.61338e-05	0.000275656	2.37885
LAMC1	-0.262274	10.3453	-4.52807	2.61421e-05	0.000275656	2.37856
ADGRL4	0.989967	6.94134	4.52546	2.63886e-05	0.000278109	2.36977
CHMP4C	-0.501625	6.12546	-4.5242	2.65074e-05	0.000279215	2.36557
SNORD116-20	-0.49402	10.0317	-4.52403	2.6524e-05	0.000279242	2.36498
VWF	0.865264	7.92509	4.52311	2.66117e-05	0.000280018	2.36189
AIMP1	-0.238265	7.23497	-4.52228	2.66914e-05	0.000280708	2.35909
RASSF2	0.588991	8.60085	4.52078	2.68349e-05	0.000281974	2.35407
TMEM38A	-0.224513	5.94061	-4.52073	2.68399e-05	0.000281974	2.3539
PAPD4	0.292089	9.38049	4.52007	2.69035e-05	0.000282494	2.35168
DACT1	-0.440991	8.01195	-4.51883	2.70237e-05	0.000283607	2.34751
LPAR6	0.483688	8.99699	4.51776	2.71276e-05	0.000284548	2.34392
RAB39A	0.513217	6.2551	4.51743	2.71598e-05	0.000284703	2.34281
AKAP12	-0.430296	8.22616	-4.51731	2.71708e-05	0.000284703	2.34243
HSPB1	-0.29085	11.313	-4.51714	2.71882e-05	0.000284736	2.34183
PDIA6	0.178803	11.3381	4.51629	2.72712e-05	0.000285455	2.33898
SCARB1	0.593156	7.61062	4.51596	2.73033e-05	0.000285643	2.33788
IMPAD1	-0.373573	9.08257	-4.51491	2.74061e-05	0.000286567	2.33436
ACTN1	-0.336147	11.117	-4.51443	2.74534e-05	0.000286913	2.33275
ACSL1	0.46684	9.85387	4.51296	2.75984e-05	0.000288277	2.32782
HIVEP2	-0.27718	8.5179	-4.51192	2.77016e-05	0.000289204	2.32433
PRR11	0.432748	5.78591	4.5105	2.78432e-05	0.000290531	2.31955
C12orf57	-0.35366	9.1372	-4.50982	2.79107e-05	0.000291083	2.31729
SP140L	0.314265	7.14198	4.50925	2.7968e-05	0.000291529	2.31537
FGD5	0.387339	6.61915	4.50892	2.80006e-05	0.000291689	2.31428
RAB5C	0.282523	10.4039	4.50878	2.80149e-05	0.000291689	2.3138
PAQR5	0.613666	6.13913	4.50866	2.80271e-05	0.000291689	2.31339
PATJ	-0.590342	7.82329	-4.50851	2.80425e-05	0.000291698	2.31288
CFAP97	-0.274637	9.01926	-4.50828	2.80648e-05	0.000291778	2.31214
ADIRF	-0.336229	8.7963	-4.508	2.80936e-05	0.000291852	2.31118
SLC16A4	-0.440216	8.33533	-4.50792	2.81012e-05	0.000291852	2.31092
DOK4	-0.310637	7.20905	-4.50755	2.81391e-05	0.000292095	2.30966
MIPOL1	-0.621175	6.17581	-4.50735	2.81584e-05	0.000292112	2.30902
CCDC88C	0.56123	5.91363	4.50724	2.817e-05	0.000292112	2.30863
BUB1	0.541204	5.24789	4.50698	2.81966e-05	0.000292236	2.30775
GNPDA2	-0.40957	6.68914	-4.5063	2.82647e-05	0.000292791	2.30549
BCKDHB	-0.374932	8.16106	-4.50587	2.83084e-05	0.000293092	2.30405
FAM8A1	-0.181482	7.9896	-4.50548	2.83486e-05	0.000293356	2.30272
ZCCHC5	-0.563265	4.58748	-4.50446	2.84518e-05	0.000294271	2.29932
KIAA0100	0.244479	9.02511	4.50366	2.85338e-05	0.000294968	2.29663
ADM	0.585606	7.62166	4.50144	2.87612e-05	0.000297165	2.2892
SEPN1	0.391467	8.52512	4.50102	2.88049e-05	0.000297367	2.28778
NPC2	0.576686	10.6546	4.50091	2.88157e-05	0.000297367	2.28743
PEX5	-0.278706	6.99302	-4.50082	2.88254e-05	0.000297367	2.28711
ROR2	0.404809	6.15817	4.49904	2.9009e-05	0.000298967	2.28117
SLC50A1	0.301974	7.50125	4.49903	2.90104e-05	0.000298967	2.28113
DRAM2	0.380933	9.46357	4.49877	2.90373e-05	0.000299091	2.28026
STK38L	-0.4495	10.8073	-4.49793	2.91247e-05	0.000299836	2.27745
TMEM86A	0.534751	7.36653	4.49747	2.91726e-05	0.000300175	2.27591
TMEM179B	0.218084	8.22454	4.49727	2.91933e-05	0.000300233	2.27525
CDH13	-0.555849	10.9353	-4.49713	2.92086e-05	0.000300236	2.27476
ZBTB16	-0.684699	8.54836	-4.49608	2.93183e-05	0.000301209	2.27125
CREBRF	-0.34598	8.82404	-4.4953	2.94e-05	0.000301893	2.26865
PP13439	0.360257	5.55723	4.49509	2.94219e-05	0.000301964	2.26795
TLR1	0.661856	8.7841	4.49257	2.96885e-05	0.000304388	2.25951
PTPN2	0.424694	7.72096	4.49257	2.96886e-05	0.000304388	2.25951
RGN	-0.676338	6.56891	-4.492	2.97494e-05	0.000304855	2.25759
IFT81	-0.45401	6.66658	-4.4912	2.98344e-05	0.00030545	2.25492
SYNPO	-0.339436	7.95432	-4.49112	2.98436e-05	0.00030545	2.25464
BPNT1	-0.213343	7.80042	-4.49094	2.9863e-05	0.00030545	2.25403
MYO1D	-0.447641	10.9939	-4.49086	2.98713e-05	0.00030545	2.25377
IL4R	0.322305	8.32997	4.49074	2.98838e-05	0.00030545	2.25338
ABHD16A	0.237856	6.43747	4.49046	2.99143e-05	0.000305457	2.25242
RAB33B	-0.327159	7.74309	-4.49045	2.99151e-05	0.000305457	2.2524
SOX6	-0.362109	5.66152	-4.49025	2.99359e-05	0.000305514	2.25175
ZNF366	0.355608	5.51139	4.49009	2.99537e-05	0.00030554	2.25119
CLTA	0.21581	8.25926	4.48506	3.04966e-05	0.000310919	2.23439
ABI3	0.325108	6.85595	4.48478	3.05274e-05	0.000310935	2.23344
TMEM176A	0.783272	8.8523	4.48476	3.05293e-05	0.000310935	2.23339
ATL3	-0.402946	10.1233	-4.48442	3.05666e-05	0.000311157	2.23224
CA5B	-0.515472	9.11092	-4.48325	3.06954e-05	0.000312309	2.22831
CENPO	0.299472	5.89065	4.48304	3.07177e-05	0.000312378	2.22763
ANKRD46	-0.385323	7.16802	-4.48281	3.07435e-05	0.000312481	2.22684
COQ2	0.365581	7.59817	4.48158	3.08783e-05	0.000313613	2.22275
IRF9	0.211875	7.55965	4.48151	3.08862e-05	0.000313613	2.22251
RILPL1	-0.386821	7.33667	-4.48055	3.09931e-05	0.000314504	2.21928
FKBP11	0.280727	6.55346	4.48043	3.10054e-05	0.000314504	2.21891
USP27X	-0.362252	6.18789	-4.4776	3.13214e-05	0.000317548	2.20942
FBP1	0.968875	8.32631	4.47717	3.13694e-05	0.000317874	2.20799
C16orf70	0.285313	7.40431	4.47636	3.14599e-05	0.00031863	2.20529
PTGER3	-0.598125	6.73448	-4.47522	3.15887e-05	0.000319683	2.20148
EVI2A	0.696684	7.30376	4.47515	3.15959e-05	0.000319683	2.20126
SDSL	0.239743	6.55398	4.47368	3.1763e-05	0.000321211	2.19633
GALNS	0.396048	7.92256	4.47177	3.19796e-05	0.000323238	2.18997
HIST1H2BM	0.658765	7.07759	4.47067	3.21059e-05	0.000324351	2.18628
PPIL4	-0.259436	8.39301	-4.4704	3.21371e-05	0.000324502	2.18538
DGKZ	0.255873	6.95711	4.47	3.2183e-05	0.000324801	2.18404
SERPINB1	0.28276	9.17677	4.46964	3.22239e-05	0.00032505	2.18285
PRPF4	0.161162	8.36515	4.46948	3.22426e-05	0.000325075	2.18231
S1PR1	0.402193	6.61847	4.46864	3.23393e-05	0.000325886	2.17951
MFSD2A	0.383224	5.93733	4.46817	3.23932e-05	0.000326105	2.17795
VSTM4	-0.467474	7.20275	-4.4681	3.24019e-05	0.000326105	2.1777
CD74	0.524	12.1609	4.46803	3.24099e-05	0.000326105	2.17747
CEP126	-0.568413	7.51589	-4.4678	3.24363e-05	0.000326205	2.17671
ATP8B2	-0.373382	8.83317	-4.46766	3.24526e-05	0.000326205	2.17624
BST2	0.476323	7.70363	4.46751	3.24702e-05	0.000326218	2.17573
XBP1	0.434174	9.61882	4.46725	3.24996e-05	0.00032635	2.17489
CYFIP1	0.279056	9.92892	4.46644	3.25939e-05	0.00032702	2.17218
SLC31A1	0.414212	8.62253	4.4664	3.2599e-05	0.00032702	2.17203
HSDL2	-0.364073	8.55422	-4.46506	3.2755e-05	0.000328291	2.16757
AP2S1	0.363739	8.86172	4.46503	3.27585e-05	0.000328291	2.16746
PTGIS	-0.462971	10.8586	-4.46463	3.28056e-05	0.000328353	2.16612
CDH23	0.501233	6.19252	4.46456	3.28131e-05	0.000328353	2.16591
[truncated: 4,864 more rows]
