# Supplementary material for: Weighted Gene Co-expression Network Analysis Identifies Crucial Genes Mediating Progression of Carotid Plaque
Source: Front Physiol. 2021 Feb 5;12:601952. doi: 10.3389/fphys.2021.601952 (PMC7894049; doi:10.3389/fphys.2021.601952)
Supplement: Supplementary Table 3 — GO terms of gene modules for advanced plaque and early plaque. [file Table_3.XLSX]

## Sheet: Sheet1
Table S3. GO terms of gene modules for advanced plaque and early plaque
ONTOLOGY	ID	Description	p.adjust	geneID	Count
Advanced_Black
BP	GO:0042119	neutrophil activation	4.3621e-47	ACLY/ACTR2/ADAM10/ALOX5/AMPD3/ANPEP/ANXA2/ARL8A/ARPC5/ARSB/ASAH1/ATG7/ATP11A/ATP6AP2/ATP6V0A1/ATP6V0C/ATP6V1D/B2M/B4GALT1/BIN2/BRI3/C3AR1/C5AR1/CCL5/CD14/CD300A/CD33/CD36/CD53/CD59/CD63/CD93/CHI3L1/CHIT1/CLEC12A/CLEC5A/CMTM6/COMMD9/COTL1/CPPED1/CR1/CREG1/CST3/CSTB/CTSA/CTSB/CTSC/CTSD/CTSH/CTSS/CTSZ/CYBB/CYFIP1/DDX3X/DERA/DNAJC5/DNASE1L3/DOCK2/DYNC1H1/FABP5/FCER1G/FCGR2A/FCGR2B/FCN1/FGR/FPR1/FPR2/…	165
BP	GO:0002283	neutrophil activation involved in immune response	1.38048e-46	ACLY/ACTR2/ADAM10/ALOX5/AMPD3/ANPEP/ANXA2/ARL8A/ARPC5/ARSB/ASAH1/ATG7/ATP11A/ATP6AP2/ATP6V0A1/ATP6V0C/ATP6V1D/B2M/B4GALT1/BIN2/BRI3/C3AR1/C5AR1/CD14/CD300A/CD33/CD36/CD53/CD59/CD63/CD93/CHI3L1/CHIT1/CLEC12A/CLEC5A/CMTM6/COMMD9/COTL1/CPPED1/CR1/CREG1/CST3/CSTB/CTSA/CTSB/CTSC/CTSD/CTSH/CTSS/CTSZ/CYBB/CYFIP1/DDX3X/DERA/DNAJC5/DNASE1L3/DOCK2/DYNC1H1/FABP5/FCER1G/FCGR2A/FCN1/FGR/FPR1/FPR2/FTH1/FTL/FUC…	162
BP	GO:0043312	neutrophil degranulation	9.8457e-46	ACLY/ACTR2/ADAM10/ALOX5/AMPD3/ANPEP/ANXA2/ARL8A/ARPC5/ARSB/ASAH1/ATG7/ATP11A/ATP6AP2/ATP6V0A1/ATP6V0C/ATP6V1D/B2M/B4GALT1/BIN2/BRI3/C3AR1/C5AR1/CD14/CD300A/CD33/CD36/CD53/CD59/CD63/CD93/CHI3L1/CHIT1/CLEC12A/CLEC5A/CMTM6/COMMD9/COTL1/CPPED1/CR1/CREG1/CST3/CSTB/CTSA/CTSB/CTSC/CTSD/CTSH/CTSS/CTSZ/CYBB/CYFIP1/DDX3X/DERA/DNAJC5/DOCK2/DYNC1H1/FABP5/FCER1G/FCGR2A/FCN1/FGR/FPR1/FPR2/FTH1/FTL/FUCA1/FUCA2/…	160
BP	GO:0002446	neutrophil mediated immunity	2.02756e-45	ACE/ACLY/ACTR2/ADAM10/ALOX5/AMPD3/ANPEP/ANXA2/ARL8A/ARPC5/ARSB/ASAH1/ATG7/ATP11A/ATP6AP2/ATP6V0A1/ATP6V0C/ATP6V1D/B2M/B4GALT1/BIN2/BRI3/C3AR1/C5AR1/CD14/CD300A/CD33/CD36/CD53/CD59/CD63/CD93/CHI3L1/CHIT1/CLEC12A/CLEC5A/CMTM6/COMMD9/COTL1/CPPED1/CR1/CREG1/CST3/CSTB/CTSA/CTSB/CTSC/CTSD/CTSH/CTSS/CTSZ/CYBB/CYFIP1/DDX3X/DERA/DNAJC5/DNASE1L3/DOCK2/DYNC1H1/FABP5/FCER1G/FCGR2A/FCN1/FGR/FPR1/FPR2/FTH1/FTL…	162
BP	GO:0042110	T cell activation	1.10245e-21	ADA/AIF1/ANXA1/APBB1IP/B2M/BTN3A1/CASP3/CASP8/CCL5/CCND3/CCR7/CD209/CD276/CD300A/CD4/CD74/CD80/CD83/CD86/CDC42/CEBPB/CLEC4A/CLEC4E/CLEC7A/CLPTM1/CR1/CTNNB1/CXADR/DOCK2/DOCK8/DPP4/DUSP10/ELF4/FANCD2/FCER1G/FCGR2B/FYN/GPNMB/GPR183/GRB2/HAVCR2/HLA-DMB/HLA-DOA/HLA-DPA1/HLA-DPB1/HLA-E/ICAM1/IGF1/IL10/IL12RB1/IL18/IL2RA/IL6R/ITGAL/ITPKB/LCP1/LEP/LGALS3/LGALS9/LILRB1/LILRB2/LILRB4/LYN/MAD1L1/MAFB/MALT1/…	118
BP	GO:0045088	regulation of innate immune response	1.24193e-20	ABCE1/APOE/ARRB2/BIRC2/BTK/C1QBP/CADM1/CASP8/CCL5/CD14/CD209/CD300A/CD300LF/CD36/CLEC10A/CLEC4A/CLEC4E/CLEC7A/CNPY3/COLEC12/CR1/CRK/CTSB/CTSL/CTSS/DUSP10/EP300/ERAP1/EREG/FCER1G/FCGR2B/FCN1/FGR/FPR2/FYN/GBP5/GRAMD4/GRN/HAVCR2/HCK/HLA-E/HLA-F/HMGB3/IFI16/IFIH1/IFNGR1/IFNGR2/IKBKB/IRAK2/ITGAM/ITGB2/JAK1/LAMP1/LEP/LGALS9/LGMN/LILRA2/LILRB1/LYN/MALT1/MAPKAPK2/MAPKAPK3/MARCO/MFHAS1/MICB/MMP12/MYD88/NF…	114
BP	GO:0070661	leukocyte proliferation	1.55133e-20	ACE/ADA/AHR/AIF1/ANXA1/BTK/BTN3A1/CASP3/CCL5/CCND3/CD180/CD209/CD276/CD300A/CD4/CD74/CD80/CD86/CEBPB/CSF1/CSF1R/CTNNB1/DOCK2/DOCK8/ELF4/FCGR2B/FYN/GPNMB/GPR183/GREM1/HAVCR2/HHEX/HLA-DMB/HLA-DPA1/HLA-DPB1/HLA-E/HPRT1/IGF1/IL10/IL12RB1/IL18/IL2RA/IL6R/IMPDH1/INPP5D/LEP/LGALS3/LGALS9/LILRB1/LILRB2/LST1/LYN/MAD1L1/MALT1/NCK1/NCKAP1L/NCSTN/NFATC2/P2RX7/PDCD1LG2/PELI1/PIK3CG/PNP/PRKAR1A/PRKCD/PTPN22/PT…	88
BP	GO:0001819	positive regulation of cytokine production	2.82291e-20	ADCYAP1/AIF1/AKIRIN2/ALOX15B/ANXA1/APP/ATP6AP2/B2M/BIRC2/C1QBP/C3AR1/C5AR1/CADM1/CARD8/CASP1/CASP8/CCR7/CD14/CD276/CD36/CD4/CD74/CD80/CD83/CD86/CEBPB/CLEC4E/CLEC5A/CLEC7A/CSF1R/CTNNB1/CYBB/CYP1B1/DDX3X/DDX41/EIF2AK3/EP300/EREG/FCER1G/FCN1/FGR/GBP5/GPSM3/HAVCR2/HEG1/HGF/HIF1A/HLA-DPA1/HLA-DPB1/HLA-E/HLA-F/HPSE/IFI16/IFIH1/IFNGR1/IL10/IL12RB1/IL17RA/IL18/IL1RN/IL27RA/IL6R/IRF5/IRF8/LEP/LGALS9/LILRA…	115
BP	GO:0032943	mononuclear cell proliferation	3.50398e-20	ACE/ADA/AHR/AIF1/ANXA1/BTK/BTN3A1/CASP3/CCL5/CCND3/CD180/CD209/CD276/CD300A/CD4/CD74/CD80/CD86/CEBPB/CSF1/CTNNB1/DOCK2/DOCK8/ELF4/FCGR2B/FYN/GPNMB/GPR183/HAVCR2/HLA-DMB/HLA-DPA1/HLA-DPB1/HLA-E/HPRT1/IGF1/IL10/IL12RB1/IL18/IL2RA/IL6R/IMPDH1/INPP5D/LEP/LGALS3/LGALS9/LILRB1/LILRB2/LST1/LYN/MAD1L1/MALT1/NCK1/NCKAP1L/NCSTN/NFATC2/P2RX7/PDCD1LG2/PELI1/PIK3CG/PNP/PRKAR1A/PRKCD/PTPN22/PTPN6/PTPRC/RAC2/RI…	83
BP	GO:0046651	lymphocyte proliferation	3.55256e-19	ADA/AHR/AIF1/ANXA1/BTK/BTN3A1/CASP3/CCL5/CCND3/CD180/CD209/CD276/CD300A/CD4/CD74/CD80/CD86/CEBPB/CTNNB1/DOCK2/DOCK8/ELF4/FCGR2B/FYN/GPNMB/GPR183/HAVCR2/HLA-DMB/HLA-DPA1/HLA-DPB1/HLA-E/HPRT1/IGF1/IL10/IL12RB1/IL18/IL2RA/IL6R/IMPDH1/INPP5D/LEP/LGALS3/LGALS9/LILRB1/LILRB2/LST1/LYN/MAD1L1/MALT1/NCK1/NCKAP1L/NCSTN/NFATC2/P2RX7/PDCD1LG2/PELI1/PIK3CG/PNP/PRKAR1A/PRKCD/PTPN22/PTPN6/PTPRC/RAC2/RIPK2/RIPK3…	81
BP	GO:0007159	leukocyte cell-cell adhesion	4.35014e-19	ADA/ADTRP/AIF1/ANXA1/CASP3/CCL5/CCR7/CD209/CD276/CD300A/CD4/CD74/CD80/CD83/CD86/CDC42/CEBPB/DOCK8/DPP4/DUSP10/EZR/FCGR2B/FERMT3/FYN/GPNMB/GRB2/HAS2/HAVCR2/HLA-DMB/HLA-DPA1/HLA-DPB1/HLA-E/ICAM1/IGF1/IL10/IL12RB1/IL18/IL2RA/IL6R/ITGA4/ITGA5/ITGAL/ITGB2/ITGB7/ITPKB/LEP/LGALS3/LGALS9/LILRB1/LILRB2/LILRB4/LYN/MAD1L1/MALT1/NCK1/NCKAP1L/NFKBID/NLRP3/NOD2/NR4A3/PAK2/PDCD1LG2/PECAM1/PELI1/PIK3R6/PNP/PRKAR…	92
BP	GO:0050863	regulation of T cell activation	7.02938e-18	ADA/AIF1/ANXA1/CASP3/CCL5/CCR7/CD209/CD276/CD300A/CD4/CD74/CD80/CD83/CD86/CDC42/CEBPB/CLPTM1/CR1/CTNNB1/DOCK8/DPP4/DUSP10/FANCD2/FCGR2B/FYN/GPNMB/GRB2/HAVCR2/HLA-DMB/HLA-DOA/HLA-DPA1/HLA-DPB1/HLA-E/IGF1/IL10/IL12RB1/IL18/IL2RA/IL6R/ITPKB/LEP/LGALS3/LGALS9/LILRB1/LILRB2/LILRB4/LYN/MAD1L1/MALT1/NCK1/NCKAP1L/NFATC2/NFKBID/NLRP3/NOD2/PAK2/PDCD1LG2/PELI1/PIK3R6/PNP/PRDM1/PRKAR1A/PTPN22/PTPN6/PTPRC/RAC…	86
BP	GO:0070663	regulation of leukocyte proliferation	2.33832e-17	ADA/AHR/AIF1/ANXA1/BTK/CASP3/CCL5/CD209/CD276/CD300A/CD4/CD74/CD80/CD86/CEBPB/CSF1/CTNNB1/FCGR2B/GPNMB/GPR183/GREM1/HAVCR2/HHEX/HLA-DMB/HLA-DPA1/HLA-DPB1/HLA-E/IGF1/IL10/IL12RB1/IL18/IL2RA/IL6R/INPP5D/LEP/LGALS3/LGALS9/LILRB1/LILRB2/LST1/LYN/MAD1L1/NCK1/NCKAP1L/NFATC2/PDCD1LG2/PELI1/PNP/PRKAR1A/PTPN22/PTPN6/PTPRC/RAC2/RIPK2/RIPK3/SASH3/SLC39A10/SYK/TFRC/TLR4/TNFAIP3/TNFRSF1B/TNFRSF21/TNFSF13B/TNF…	69
BP	GO:0032944	regulation of mononuclear cell proliferation	5.5052e-17	ADA/AHR/AIF1/ANXA1/BTK/CASP3/CCL5/CD209/CD276/CD300A/CD4/CD74/CD80/CD86/CEBPB/CSF1/CTNNB1/FCGR2B/GPNMB/GPR183/HAVCR2/HLA-DMB/HLA-DPA1/HLA-DPB1/HLA-E/IGF1/IL10/IL12RB1/IL18/IL2RA/IL6R/INPP5D/LEP/LGALS3/LGALS9/LILRB1/LILRB2/LST1/LYN/MAD1L1/NCK1/NCKAP1L/NFATC2/PDCD1LG2/PELI1/PNP/PRKAR1A/PTPN22/PTPN6/PTPRC/RAC2/RIPK2/RIPK3/SASH3/SLC39A10/SYK/TFRC/TLR4/TNFRSF1B/TNFRSF21/TNFSF13B/TNFSF8/TNFSF9/TYROBP/V…	66
BP	GO:0042098	T cell proliferation	8.24222e-17	AIF1/ANXA1/BTN3A1/CASP3/CCL5/CCND3/CD209/CD276/CD4/CD80/CD86/CEBPB/CTNNB1/DOCK2/DOCK8/ELF4/FYN/GPNMB/HAVCR2/HLA-DMB/HLA-DPA1/HLA-DPB1/HLA-E/IGF1/IL10/IL12RB1/IL18/IL2RA/IL6R/LEP/LGALS3/LGALS9/LILRB1/LILRB2/MAD1L1/MALT1/NCK1/NCKAP1L/NCSTN/P2RX7/PDCD1LG2/PELI1/PIK3CG/PNP/PRKAR1A/PTPN6/PTPRC/RAC2/RIPK2/RIPK3/SASH3/SLC11A1/SYK/TFRC/TNFRSF1B/TNFRSF21/TNFSF13B/TNFSF8/TNFSF9/TP53/VSIG4	61
BP	GO:0050670	regulation of lymphocyte proliferation	1.68269e-16	ADA/AHR/AIF1/ANXA1/BTK/CASP3/CCL5/CD209/CD276/CD300A/CD4/CD74/CD80/CD86/CEBPB/CTNNB1/FCGR2B/GPNMB/GPR183/HAVCR2/HLA-DMB/HLA-DPA1/HLA-DPB1/HLA-E/IGF1/IL10/IL12RB1/IL18/IL2RA/IL6R/INPP5D/LEP/LGALS3/LGALS9/LILRB1/LILRB2/LST1/LYN/MAD1L1/NCK1/NCKAP1L/NFATC2/PDCD1LG2/PELI1/PNP/PRKAR1A/PTPN22/PTPN6/PTPRC/RAC2/RIPK2/RIPK3/SASH3/SLC39A10/SYK/TFRC/TLR4/TNFRSF1B/TNFRSF21/TNFSF13B/TNFSF8/TNFSF9/TYROBP/VAV3/V…	65
BP	GO:0050900	leukocyte migration	2.01337e-16	ADA/ADAM10/ADTRP/AIF1/ANXA1/APP/ATP1B1/B4GALT1/C1QBP/C3AR1/C5AR1/CALR/CAMK1D/CCL13/CCL18/CCL4/CCL5/CCR1/CCR5/CCR7/CD300A/CD74/CD84/CMKLR1/COL1A2/CRK/CSF1/CSF3R/CXADR/CXCL16/CXCR4/DOCK8/DOK2/DYSF/ECM1/F11R/FCER1G/FPR2/FYN/GPR183/GPSM3/GRB2/GREM1/HCK/HSD3B7/ICAM1/IL10/IL16/IL17RA/IL1RN/IL27RA/IL6R/INPP5D/ITGA4/ITGA5/ITGA6/ITGAL/ITGAM/ITGAX/ITGB2/ITGB7/L1CAM/LEP/LGALS3/LGALS9/LGMN/LYN/MCOLN2/MERTK/M…	112
BP	GO:0034341	response to interferon-gamma	2.51687e-16	ACTR2/ACTR3/AIF1/B2M/CASP1/CCL13/CCL18/CCL4/CCL5/CIITA/CXCL16/CYP27B1/DAPK1/DAPK3/FCGR1B/GBP4/GBP5/GCH1/HCK/HLA-A/HLA-B/HLA-C/HLA-DPA1/HLA-DPB1/HLA-DRA/HLA-E/HLA-F/ICAM1/IFNGR1/IFNGR2/IL12RB1/IRF2/IRF5/IRF8/IRF9/JAK1/KYNU/LGALS9/MEFV/MRC1/NR1H3/OAS1/OAS2/OAS3/OASL/PARP14/PARP9/PPARG/PRKCD/PTAFR/RAB20/RAB7B/SIRPA/SLC11A1/SNCA/STAT1/STXBP2/TLR2/TLR4/TP53/TRIM22/TRIM38/WAS	63
BP	GO:1903037	regulation of leukocyte cell-cell adhesion	3.67832e-16	ADA/ADTRP/AIF1/ANXA1/CASP3/CCL5/CCR7/CD209/CD276/CD300A/CD4/CD74/CD80/CD83/CD86/CDC42/CEBPB/DOCK8/DPP4/DUSP10/FCGR2B/FYN/GPNMB/GRB2/HAS2/HAVCR2/HLA-DMB/HLA-DPA1/HLA-DPB1/HLA-E/ICAM1/IGF1/IL10/IL12RB1/IL18/IL2RA/IL6R/ITGA4/ITGB2/ITPKB/LEP/LGALS3/LGALS9/LILRB1/LILRB2/LILRB4/LYN/MAD1L1/MALT1/NCK1/NCKAP1L/NFKBID/NLRP3/NOD2/NR4A3/PAK2/PDCD1LG2/PELI1/PIK3R6/PNP/PRKAR1A/PTAFR/PTPN22/PTPN6/PTPRC/RAC1/RIP…	81
BP	GO:0019882	antigen processing and presentation	8.63994e-16	ACE/ACTR1A/AP1B1/AP1S3/AP2B1/AP2M1/AP2S1/B2M/BCAP31/CALR/CANX/CAPZA2/CCR7/CD209/CD36/CD74/CENPE/CLEC4A/CTSD/CTSH/CTSL/CTSS/CYBB/DNM2/DYNC1H1/ERAP1/FCER1G/FCGR1B/FCGR2B/HLA-A/HLA-B/HLA-C/HLA-DMA/HLA-DMB/HLA-DOA/HLA-DPA1/HLA-DPB1/HLA-DRA/HLA-E/HLA-F/ICAM1/IKBKB/KIF18A/LGMN/LILRB2/NCF1/NCF2/NCF4/NOD2/PDIA3/PSMB3/PSMD9/PSME1/RAB10/RAB32/RAB35/RAB8B/RACGAP1/SEC31A/SLC11A1/TAP1/TAPBP/THBS1/TREM2/VAMP8/…	67
BP	GO:0045785	positive regulation of cell adhesion	2.75578e-15	ADA/ADAM9/AIF1/ANXA1/APBB1IP/C1QBP/CALR/CCL5/CCR7/CD209/CD276/CD36/CD4/CD74/CD80/CD83/CD86/CDC42/CITED2/CRK/CSF1/DISC1/DNM2/DOCK8/DPP4/DUSP10/DYSF/EMILIN2/EMILIN3/FYN/GRB2/HAS2/HAVCR2/HLA-DMB/HLA-DPA1/HLA-DPB1/HLA-E/IBSP/ICAM1/IGF1/IL10/IL12RB1/IL18/IL2RA/IL6R/ITGA4/ITGA5/ITGA6/ITGB2/ITPKB/LEP/LGALS9/LILRB1/LILRB2/LILRB4/LYN/MALT1/MAP4K4/MMRN2/MYOC/NCK1/NCKAP1L/NEDD9/NFKBID/NLRP3/NOD2/NR4A3/NRP1/…	95
BP	GO:0051249	regulation of lymphocyte activation	3.63912e-15	ADA/AHR/AIF1/ANXA1/BTK/CASP3/CCL5/CCR7/CD209/CD276/CD300A/CD4/CD74/CD80/CD83/CD86/CDC42/CEBPB/CLEC7A/CLPTM1/CR1/CTNNB1/DOCK8/DPP4/DUSP10/FANCD2/FCGR2B/FYN/GPNMB/GPR183/GRB2/HAVCR2/HLA-DMB/HLA-DOA/HLA-DPA1/HLA-DPB1/HLA-E/HLA-F/HMGB3/IGF1/IL10/IL12RB1/IL18/IL27RA/IL2RA/IL6R/INPP5D/ITPKB/LAMP1/LEP/LGALS3/LGALS9/LILRB1/LILRB2/LILRB4/LST1/LYN/MAD1L1/MALT1/MERTK/NCK1/NCKAP1L/NFAM1/NFATC2/NFKBID/NLRP3/N…	107
BP	GO:1903039	positive regulation of leukocyte cell-cell adhesion	7.39611e-15	ADA/AIF1/ANXA1/CCL5/CCR7/CD209/CD276/CD4/CD74/CD80/CD83/CD86/CDC42/DOCK8/DPP4/DUSP10/FYN/GRB2/HAS2/HAVCR2/HLA-DMB/HLA-DPA1/HLA-DPB1/HLA-E/ICAM1/IGF1/IL12RB1/IL18/IL2RA/IL6R/ITGA4/ITGB2/ITPKB/LEP/LGALS9/LILRB1/LILRB2/LILRB4/LYN/MALT1/NCK1/NCKAP1L/NFKBID/NLRP3/NOD2/NR4A3/PAK2/PDCD1LG2/PIK3R6/PNP/PTAFR/PTPN6/PTPRC/RAC1/RIPK2/SASH3/SIRPA/SIRPB1/SYK/TFRC/TNFSF13B/TNFSF9/VAV1/ZMIZ1	64
BP	GO:0022407	regulation of cell-cell adhesion	7.53105e-15	ADA/ADTRP/AIF1/ANXA1/CASP3/CCL5/CCR7/CD209/CD276/CD300A/CD4/CD74/CD80/CD83/CD86/CDC42/CEBPB/CITED2/DOCK8/DPP4/DUSP10/FCGR2B/FERMT3/FXYD5/FYN/GPNMB/GRB2/HAS2/HAVCR2/HLA-DMB/HLA-DPA1/HLA-DPB1/HLA-E/ICAM1/IGF1/IL10/IL12RB1/IL18/IL1RN/IL2RA/IL6R/ITGA4/ITGA6/ITGB2/ITPKB/LEP/LGALS3/LGALS9/LILRB1/LILRB2/LILRB4/LYN/MAD1L1/MALT1/MBP/MINK1/NCK1/NCKAP1L/NFKBID/NLRP3/NOD2/NR4A3/PAK2/PDCD1LG2/PDPN/PELI1/PIK3R…	94
BP	GO:1902105	regulation of leukocyte differentiation	9.4686e-15	ADA/ANXA1/ATP6AP1/BTK/C1QC/CA2/CARTPT/CASP8/CCR1/CD4/CD74/CD80/CD83/CD86/CEBPB/CLPTM1/CR1/CSF1/CTNNB1/DCSTAMP/DUSP10/EVI2B/FANCD2/FCGR2B/HCLS1/HLA-DOA/HMGB3/IL12RB1/IL18/IL2RA/INPP5D/ITPKB/LGALS9/LILRB1/LILRB2/LILRB3/LILRB4/LYN/MAFB/MALT1/MITF/MYC/NCKAP1L/NFAM1/NFATC2/NFKBID/NLRP3/NOTCH2/PIK3R6/PNP/PPARGC1B/PRDM1/PTPN6/PTPRC/RASSF2/RB1/RIPK1/RIPK2/SASH3/SIGLEC15/SLAMF8/SOD1/SYK/TLR4/TMEM176A/TMEM…	73
BP	GO:0006909	phagocytosis	1.71459e-14	ABCA1/ACTB/ACTR2/ACTR3/AIF1/ANXA1/ARHGAP25/ARPC3/ARPC5/BAIAP2/BECN1/BIN2/C2/CALR/CAMK1D/CD14/CD300A/CD300LF/CD36/CD93/CDC42/CDC42SE1/CLEC7A/COLEC12/CORO1C/CRK/CYFIP1/DNM2/DOCK2/DYSF/EIF2AK1/ELMO1/FCER1G/FCGR2A/FCGR2B/FCN1/FGR/FPR2/FYN/GRB2/HCK/IL2RG/IRF8/ITGAL/ITGAM/ITGB2/LEP/LYN/MARCO/MERTK/MSR1/MYD88/MYO7A/NCF2/NCF4/NCK1/NCKAP1L/NR1H3/P2RX7/PECAM1/PLCG2/PPARG/PRKCD/PTPRC/PTPRJ/RAB14/RAB20/RAB31…	88
BP	GO:0071346	cellular response to interferon-gamma	3.54219e-14	ACTR2/ACTR3/AIF1/B2M/CASP1/CCL13/CCL18/CCL4/CCL5/CIITA/DAPK1/DAPK3/FCGR1B/GBP4/GBP5/HCK/HLA-A/HLA-B/HLA-C/HLA-DPA1/HLA-DPB1/HLA-DRA/HLA-E/HLA-F/ICAM1/IFNGR1/IFNGR2/IL12RB1/IRF2/IRF5/IRF8/IRF9/JAK1/LGALS9/MRC1/NR1H3/OAS1/OAS2/OAS3/OASL/PARP14/PARP9/PPARG/PRKCD/PTAFR/RAB20/RAB7B/SIRPA/STAT1/STXBP2/TLR2/TLR4/TP53/TRIM22/TRIM38/WAS	56
BP	GO:0022409	positive regulation of cell-cell adhesion	1.45759e-13	ADA/AIF1/ANXA1/CCL5/CCR7/CD209/CD276/CD4/CD74/CD80/CD83/CD86/CDC42/CITED2/DOCK8/DPP4/DUSP10/FYN/GRB2/HAS2/HAVCR2/HLA-DMB/HLA-DPA1/HLA-DPB1/HLA-E/ICAM1/IGF1/IL10/IL12RB1/IL18/IL2RA/IL6R/ITGA4/ITGA6/ITGB2/ITPKB/LEP/LGALS9/LILRB1/LILRB2/LILRB4/LYN/MALT1/NCK1/NCKAP1L/NFKBID/NLRP3/NOD2/NR4A3/PAK2/PDCD1LG2/PDPN/PIK3R6/PNP/PTAFR/PTPN6/PTPRC/RAC1/RIPK2/SASH3/SIRPA/SIRPB1/SYK/TFRC/TNFSF13B/TNFSF9/VAV1/ZMI…	68
BP	GO:0030099	myeloid cell differentiation	1.62402e-13	ANXA2/APP/ATP6AP1/B2M/C1QC/CA2/CARTPT/CASP3/CASP8/CCR1/CCR7/CD109/CD4/CD74/CDC42/CDKN2B/CEBPB/CLEC5A/CSF1/CSF1R/CSF3R/CTNNB1/DCSTAMP/DNASE2/EIF2AK1/EP300/EVI2B/FCER1G/FLI1/GPR171/GPR183/HCLS1/HIF1A/HMGB3/HSPA9/IFI16/IKZF1/INPP5D/IRF8/ITPKB/LBR/LEO1/LGALS3/LILRB1/LILRB3/LILRB4/LTBR/LYN/MAFB/MFHAS1/MITF/MMP9/MOV10/MYC/NCKAP1L/NFKBIA/NOTCH2/NR4A3/NRROS/OSCAR/PARP1/PPARG/PPARGC1B/PRKX/PSEN1/PTBP3/PTK…	93
BP	GO:0050870	positive regulation of T cell activation	5.3046e-13	ADA/AIF1/ANXA1/CCL5/CCR7/CD209/CD276/CD4/CD74/CD80/CD83/CD86/CDC42/DOCK8/DPP4/DUSP10/FYN/GRB2/HAVCR2/HLA-DMB/HLA-DPA1/HLA-DPB1/HLA-E/IGF1/IL12RB1/IL18/IL2RA/IL6R/ITPKB/LEP/LGALS9/LILRB1/LILRB2/LILRB4/LYN/MALT1/NCK1/NCKAP1L/NFKBID/NLRP3/NOD2/PAK2/PDCD1LG2/PIK3R6/PNP/PTPN6/PTPRC/RAC1/RIPK2/SASH3/SIRPA/SIRPB1/SYK/TFRC/TNFSF13B/TNFSF9/VAV1/ZMIZ1	58
BP	GO:0002683	negative regulation of immune system process	1.01838e-12	ADA/ADCYAP1/ADTRP/ANXA1/ARRB2/BTK/C1QBP/C1QC/CARTPT/CASP3/CD14/CD300A/CD300LF/CD59/CD74/CD80/CD84/CD86/CEBPB/COL3A1/CR1/CRK/CST7/CTNNB1/DUSP10/ELF1/EZR/FCER1G/FCGR2B/GPNMB/GPR171/GRAMD4/GREM1/GRN/HAVCR2/HLA-DOA/HLA-E/HLA-F/HMGB3/HSPA9/IFI16/IL10/IL27RA/IL2RA/INPP5D/ITPKB/LEO1/LGALS3/LGALS9/LILRA2/LILRB1/LILRB2/LILRB3/LILRB4/LPXN/LST1/LYN/MAD1L1/MAFB/MERTK/MFHAS1/MICB/MMP12/MYC/NFKBIA/NFKBID/NR1H3…	98
BP	GO:0045089	positive regulation of innate immune response	1.01838e-12	ARRB2/BIRC2/BTK/C1QBP/CADM1/CASP8/CCL5/CD14/CD209/CD300A/CD300LF/CD36/CLEC10A/CLEC4A/CLEC4E/CLEC7A/CNPY3/COLEC12/CTSB/CTSL/CTSS/EP300/EREG/FCER1G/FCN1/FPR2/FYN/GBP5/GRAMD4/HAVCR2/HCK/HLA-E/HLA-F/HMGB3/IFI16/IFIH1/IKBKB/IRAK2/ITGAM/ITGB2/LAMP1/LGMN/LILRA2/LYN/MALT1/MAPKAPK2/MAPKAPK3/MARCO/MFHAS1/MICB/MMP12/MYD88/NFKBIA/NLRC4/NOD2/NR1H3/NRAS/PAK2/PARP9/PELI1/PIK3AP1/PLCG2/PLSCR1/PRKCD/PRKDC/PSMB3/P…	86
BP	GO:0060326	cell chemotaxis	1.28945e-12	ADAM10/AIF1/ANXA1/ARRB2/BIN2/C1QBP/C3AR1/C5AR1/CALR/CAMK1D/CCL13/CCL18/CCL4/CCL5/CCR1/CCR10/CCR4/CCR5/CCR7/CCRL2/CD74/CMKLR1/CRK/CSF1/CSF3R/CXADR/CXCL16/CXCR4/DOCK4/DYSF/FCER1G/FGF2/FPR2/GPR183/GPSM3/GREM1/HBEGF/HGF/HSD3B7/IL10/IL16/IL17RA/IL1RN/IL6R/ITGB2/LGALS3/LGALS9/LGMN/LYN/MPP1/NCKAP1L/NRP1/P2RX4/PDE4B/PIK3CG/PLA2G7/PRKCD/PTK2B/PTPRO/RAC1/RAC2/RHOG/S1PR1/SLAMF8/SLC8B1/SWAP70/SYK/THBS1/TIAM1…	74
BP	GO:0048002	antigen processing and presentation of peptide antigen	1.30881e-12	ACE/ACTR1A/AP1B1/AP1S3/AP2B1/AP2M1/AP2S1/B2M/BCAP31/CALR/CANX/CAPZA2/CD209/CD36/CD74/CENPE/CLEC4A/CTSD/CTSL/CTSS/CYBB/DNM2/DYNC1H1/ERAP1/FCER1G/FCGR1B/FCGR2B/HLA-A/HLA-B/HLA-C/HLA-DMA/HLA-DMB/HLA-DOA/HLA-DPA1/HLA-DPB1/HLA-DRA/HLA-E/HLA-F/IKBKB/KIF18A/LGMN/NCF1/NCF2/NCF4/PDIA3/PSMB3/PSMD9/PSME1/RACGAP1/SEC31A/SLC11A1/TAP1/TAPBP/TREM2/VAMP8	55
BP	GO:0042129	regulation of T cell proliferation	1.39949e-12	AIF1/ANXA1/CASP3/CCL5/CD209/CD276/CD4/CD80/CD86/CEBPB/CTNNB1/GPNMB/HAVCR2/HLA-DMB/HLA-DPA1/HLA-DPB1/HLA-E/IGF1/IL10/IL12RB1/IL18/IL2RA/IL6R/LEP/LGALS3/LGALS9/LILRB1/LILRB2/MAD1L1/NCK1/NCKAP1L/PDCD1LG2/PELI1/PNP/PRKAR1A/PTPN6/PTPRC/RAC2/RIPK2/RIPK3/SASH3/SYK/TFRC/TNFRSF1B/TNFRSF21/TNFSF13B/TNFSF8/TNFSF9/VSIG4	49
BP	GO:0050867	positive regulation of cell activation	2.45151e-12	ADA/AIF1/ANXA1/BTK/CCL5/CCR7/CD209/CD276/CD4/CD74/CD80/CD83/CD86/CDC42/CLEC7A/CTSC/DOCK8/DPP4/DUSP10/FCER1G/FGR/FYN/GPR183/GRB2/HAVCR2/HLA-DMB/HLA-DPA1/HLA-DPB1/HLA-E/HLA-F/IGF1/IL10/IL12RB1/IL18/IL2RA/IL6R/INPP5D/ITGAM/ITGB2/ITPKB/LAMP1/LEP/LGALS9/LILRA2/LILRA5/LILRB1/LILRB2/LILRB4/LYN/MALT1/NCK1/NCKAP1L/NFATC2/NFKBID/NLRP3/NOD2/NR4A3/PAK2/PDCD1LG2/PDPN/PELI1/PIK3R6/PLEK/PNP/PTAFR/PTPN6/PTPRC/RA…	87
BP	GO:0032635	interleukin-6 production	5.24029e-12	ADCYAP1/AIF1/AKIRIN2/APP/ARRB1/ARRB2/CD36/CD74/CEBPB/CLEC7A/EREG/FCER1G/HAVCR2/HGF/IFIH1/IL10/IL18/IL1RN/IL27RA/IL6R/INPP5D/LEP/LGALS9/LILRA2/LILRA5/LILRB2/LPL/MAPK13/MAPKAPK2/MBP/MYD88/NCKAP1L/NLRP12/NOD2/P2RX7/PTAFR/PTPN22/PTPN6/RAB7B/RIPK2/SIRPA/STAT3/SYK/TLR2/TLR4/TLR8/TNFAIP3/TREM2/TYROBP	49
BP	GO:0032675	regulation of interleukin-6 production	8.79512e-12	ADCYAP1/AIF1/AKIRIN2/APP/ARRB1/ARRB2/CD36/CD74/CEBPB/CLEC7A/EREG/FCER1G/HAVCR2/HGF/IFIH1/IL10/IL1RN/IL27RA/IL6R/INPP5D/LGALS9/LILRA2/LILRA5/LILRB2/LPL/MAPK13/MAPKAPK2/MBP/MYD88/NCKAP1L/NLRP12/NOD2/P2RX7/PTAFR/PTPN22/PTPN6/RAB7B/RIPK2/SIRPA/STAT3/SYK/TLR2/TLR4/TLR8/TNFAIP3/TREM2/TYROBP	47
BP	GO:0002573	myeloid leukocyte differentiation	1.00937e-11	ANXA2/APP/ATP6AP1/C1QC/CA2/CARTPT/CASP8/CCR1/CCR7/CD109/CD4/CD74/CDC42/CEBPB/CSF1/CSF1R/CTNNB1/DCSTAMP/EIF2AK1/EVI2B/FCER1G/GPR183/HCLS1/IFI16/INPP5D/LBR/LILRB1/LILRB3/LILRB4/LTBR/LYN/MAFB/MITF/MMP9/MYC/NOTCH2/NRROS/OSCAR/PARP1/PPARG/PPARGC1B/PSEN1/RASSF2/RB1/RIPK1/SIGLEC15/SIRT1/SNX10/TFRC/TLR2/TLR4/TNFRSF11A/TREM2/TRIB1/TYROBP/UBASH3B	56
BP	GO:0002237	response to molecule of bacterial origin	1.00937e-11	ABCA1/ACP5/ADAM9/AKIRIN2/B2M/C5AR1/CARD16/CARD8/CASP1/CASP3/CASP8/CCL5/CCR5/CCR7/CD14/CD180/CD36/CD80/CD86/CEBPB/CMPK2/CSF2RB/CYP27B1/DUSP10/FCGR2B/GCH1/HAVCR2/HCK/HPGD/ICAM1/IFNAR1/IL10/IL10RA/IL18/IL1RN/IRAK2/IRF5/IRF8/KMO/LGALS9/LILRA2/LILRB1/LILRB2/LITAF/LY86/LYN/MALT1/MAPK8/MAPKAPK2/MAPKAPK3/MRC1/NFKBIA/NLRP3/NOD2/NR1H3/P2RX7/PDCD1LG2/PDE4B/PELI1/PLCG2/PTAFR/PTPN22/RIPK2/RPS6KA3/SCARB1/SELE/…	78
BP	GO:1903706	regulation of hemopoiesis	2.95139e-11	ACE/ADA/ANXA1/ATP6AP1/B2M/BTK/C1QC/CA2/CARTPT/CASP8/CCR1/CD4/CD74/CD80/CD83/CD86/CEBPB/CLPTM1/CR1/CSF1/CSF3R/CTNNB1/DCSTAMP/DUSP10/EP300/EVI2B/FANCD2/FCGR2B/GPR171/HCLS1/HIF1A/HLA-DOA/HMGB3/HSPA9/IL12RB1/IL18/IL2RA/INPP5D/ITPKB/LEO1/LGALS3/LGALS9/LILRB1/LILRB2/LILRB3/LILRB4/LYN/MAFB/MALT1/MITF/MOV10/MYC/NCKAP1L/NFAM1/NFATC2/NFKBIA/NFKBID/NLRP3/NOTCH2/NR4A3/PIK3R6/PNP/PPARGC1B/PRDM1/PSMB3/PSMD9/PS…	96
BP	GO:0032496	response to lipopolysaccharide	3.02241e-11	ABCA1/ACP5/ADAM9/AKIRIN2/C5AR1/CARD16/CARD8/CASP1/CASP3/CASP8/CCL5/CCR5/CCR7/CD14/CD180/CD36/CD80/CD86/CEBPB/CMPK2/CSF2RB/CYP27B1/DUSP10/GCH1/HAVCR2/HCK/HPGD/ICAM1/IFNAR1/IL10/IL10RA/IL18/IL1RN/IRAK2/IRF8/KMO/LGALS9/LILRA2/LILRB1/LILRB2/LITAF/LY86/LYN/MALT1/MAPK8/MAPKAPK2/MAPKAPK3/MRC1/NFKBIA/NLRP3/NOD2/NR1H3/P2RX7/PDCD1LG2/PDE4B/PELI1/PLCG2/PTAFR/PTPN22/RIPK2/RPS6KA3/SCARB1/SELE/SIRPA/SLC11A1/SM…	75
BP	GO:0002224	toll-like receptor signaling pathway	3.02972e-11	ARRB2/BIRC2/BTK/CASP8/CD14/CD300A/CD300LF/CD36/CNPY3/COLEC12/CTSB/CTSL/CTSS/GRAMD4/HAVCR2/IKBKB/IRAK2/ITGAM/ITGB2/LGMN/LILRA2/LYN/MAPKAPK2/MAPKAPK3/MFHAS1/MYD88/NFKBIA/NR1H3/PELI1/PIK3AP1/PTPN22/RAB7B/RIPK1/RIPK2/RPS6KA3/RSAD2/TLR2/TLR4/TLR5/TLR8/TNFAIP3/TRAF3/UBB/UBE2D1/WDFY1	45
BP	GO:0007265	Ras protein signal transduction	3.35558e-11	ABCA1/ABL2/AIF1/AKAP13/APOE/ARHGDIB/ARHGEF11/ARHGEF37/ARHGEF40/ARRB1/CDC42/CDC42SE1/CDKN2A/CELSR1/CFL1/COL1A2/COL3A1/CRK/CSF1/CYFIP1/CYTH1/CYTH4/DNM2/DNMT1/DOK2/ELMO1/EPHB2/FARP1/FBP1/FGD3/FGD5/FGD6/FGF2/G3BP1/G3BP2/GNA13/GNB1/GPR20/GPR65/GRB2/HEG1/IGF1/ITPKB/KPNB1/LPAR6/LYN/MAP4K4/MYOC/NOTCH2/NRAS/NRP1/NUP62/PDPN/PECAM1/PHACTR4/PSD3/PSD4/RAB10/RAB14/RAB20/RAB31/RAB32/RAB35/RAB39A/RAB5C/RAB7B/RAB…	92
BP	GO:0002696	positive regulation of leukocyte activation	4.25297e-11	ADA/AIF1/ANXA1/BTK/CCL5/CCR7/CD209/CD276/CD4/CD74/CD80/CD83/CD86/CDC42/CLEC7A/CTSC/DOCK8/DPP4/DUSP10/FCER1G/FGR/FYN/GPR183/GRB2/HAVCR2/HLA-DMB/HLA-DPA1/HLA-DPB1/HLA-E/HLA-F/IGF1/IL10/IL12RB1/IL18/IL2RA/IL6R/INPP5D/ITGAM/ITGB2/ITPKB/LAMP1/LEP/LGALS9/LILRB1/LILRB2/LILRB4/LYN/MALT1/NCK1/NCKAP1L/NFATC2/NFKBID/NLRP3/NOD2/NR4A3/PAK2/PDCD1LG2/PELI1/PIK3R6/PNP/PTAFR/PTPN6/PTPRC/RAC1/RIPK2/SASH3/SIRPA/SIR…	82
BP	GO:0030595	leukocyte chemotaxis	4.7837e-11	ADAM10/AIF1/ANXA1/C1QBP/C3AR1/C5AR1/CALR/CAMK1D/CCL13/CCL18/CCL4/CCL5/CCR1/CCR5/CCR7/CD74/CMKLR1/CSF1/CSF3R/CXADR/CXCL16/CXCR4/DYSF/FCER1G/FPR2/GPR183/GPSM3/GREM1/HSD3B7/IL10/IL16/IL17RA/IL1RN/IL6R/ITGB2/LGALS3/LGALS9/LGMN/LYN/MPP1/NCKAP1L/PDE4B/PIK3CG/PLA2G7/PTK2B/PTPRO/RAC1/RAC2/S1PR1/SLAMF8/SLC8B1/SWAP70/SYK/THBS1/TNFRSF11A/VAV1/VAV3/VEGFC	58
BP	GO:0060333	interferon-gamma-mediated signaling pathway	4.98676e-11	B2M/CIITA/FCGR1B/HCK/HLA-A/HLA-B/HLA-C/HLA-DPA1/HLA-DPB1/HLA-DRA/HLA-E/HLA-F/ICAM1/IFNGR1/IFNGR2/IRF2/IRF5/IRF8/IRF9/JAK1/NR1H3/OAS1/OAS2/OAS3/OASL/PARP14/PARP9/PPARG/PRKCD/PTAFR/STAT1/TP53/TRIM22/TRIM38	34
BP	GO:0002703	regulation of leukocyte mediated immunity	5.99588e-11	ARRB2/B2M/BTK/C12orf4/CADM1/CD300A/CD84/CR1/CRK/DNASE1L3/FCER1G/FCGR2B/FGR/HAVCR2/HLA-A/HLA-B/HLA-C/HLA-E/HLA-F/IL10/IL12RB1/IL18/IL27RA/ITGAM/ITGB2/LAMP1/LEP/LGALS9/LILRB1/LYN/MALT1/MICB/NLRP3/NOD2/P2RX7/PIK3R6/PTAFR/PTPN6/PTPRC/RAC2/RIPK3/RSAD2/SASH3/SERPINB9/SLAMF6/STXBP2/SYK/TFRC/TLR4/TNFRSF1B/TNFSF13/VAMP8/VAV1/WAS	54
BP	GO:0050663	cytokine secretion	9.18879e-11	ABCA1/AIF1/ALOX15B/ANXA1/BTN3A1/BTN3A2/CADM1/CARD16/CARD8/CASP1/CCR7/CD14/CD36/CHI3L1/CLEC4E/CLEC5A/CSF1R/DYSF/EZR/FCGR2B/FCN1/FGR/GBP5/HAVCR2/IFIH1/IFNGR1/IL10/IL17RA/IL27RA/LCP2/LEP/LGALS9/LILRA2/LILRA5/LILRB1/LPL/LYN/MBP/MCOLN2/MMP12/NLRC4/NLRP12/NLRP3/NOD2/P2RX7/PNP/PTPN22/RGCC/RIPK2/SERPINB1/SRGN/SYK/TLR2/TLR4/TLR5/TLR8/TMSB4X/TNFAIP3/TNFRSF1B/TNFRSF21	60
BP	GO:0002478	antigen processing and presentation of exogenous peptide antigen	1.29523e-10	ACTR1A/AP1B1/AP1S3/AP2B1/AP2M1/AP2S1/B2M/CALR/CANX/CAPZA2/CD36/CD74/CENPE/CLEC4A/CTSD/CTSL/CTSS/CYBB/DNM2/DYNC1H1/FCER1G/FCGR1B/FCGR2B/HLA-A/HLA-B/HLA-C/HLA-DMA/HLA-DMB/HLA-DOA/HLA-DPA1/HLA-DPB1/HLA-DRA/HLA-E/HLA-F/IKBKB/KIF18A/LGMN/NCF1/NCF2/NCF4/PDIA3/PSMB3/PSMD9/PSME1/RACGAP1/SEC31A/TAP1/TAPBP/VAMP8	49
BP	GO:0071216	cellular response to biotic stimulus	1.37099e-10	ABCA1/ADAM9/BCL2L11/BTK/CARD16/CARD8/CASP1/CCDC47/CCL5/CCR5/CD14/CD180/CD36/CD80/CD86/CEBPB/CLEC7A/CMPK2/EIF2AK3/FCGR2B/HAVCR2/HCK/HSPA5/ICAM1/IL10/IL18/IL1RN/IRAK2/IRF8/KMO/LILRA2/LILRB1/LILRB2/LITAF/LY86/LYN/MALT1/MAPK8/MRC1/NFKBIA/NLRP3/NOD2/NR1H3/PDCD1LG2/PDE4B/PPP1R15B/PTAFR/PTPN22/RIPK2/SCARB1/SIRPA/SYK/TLR2/TLR4/TNFAIP3/TNFRSF1B/TP53/TREM2/TRIB1	59
BP	GO:0045453	bone resorption	1.597e-10	ACP5/ADRB2/ATP6AP1/CA2/CARTPT/CSF1R/CTNNB1/DCSTAMP/INPP5D/P2RX7/PLEKHM1/PPARGC1B/PTH1R/PTK2B/RAC1/RAC2/S1PR1/SIGLEC15/SNX10/SPP1/SYK/TFRC/TMEM119/TNFAIP3/TNFRSF11A/TPP1/UBASH3B	27
BP	GO:0032946	positive regulation of mononuclear cell proliferation	1.62936e-10	ADA/AIF1/ANXA1/CCL5/CD209/CD276/CD4/CD74/CD80/CD86/CSF1/GPR183/HAVCR2/HLA-DMB/HLA-DPA1/HLA-DPB1/HLA-E/IGF1/IL12RB1/IL18/IL2RA/IL6R/LEP/LGALS9/LILRB2/NCK1/NCKAP1L/NFATC2/PDCD1LG2/PELI1/PNP/PTPRC/RIPK2/SASH3/SLC39A10/SYK/TFRC/TLR4/TNFSF13B/TNFSF9/VAV3	41
BP	GO:0002758	innate immune response-activating signal transduction	2.57442e-10	ARRB2/BIRC2/BTK/C1QBP/CASP8/CD14/CD209/CD300A/CD300LF/CD36/CLEC10A/CLEC4A/CLEC4E/CLEC7A/CNPY3/COLEC12/CTSB/CTSL/CTSS/EP300/FCER1G/FCN1/FYN/GRAMD4/HAVCR2/HCK/IFIH1/IKBKB/IRAK2/ITGAM/ITGB2/LGMN/LILRA2/LYN/MALT1/MAPKAPK2/MAPKAPK3/MARCO/MFHAS1/MYD88/NFKBIA/NOD2/NR1H3/NRAS/PAK2/PELI1/PIK3AP1/PLCG2/PRKCD/PSMB3/PSMD9/PSME1/PTPN22/RAB7B/RIPK1/RIPK2/RPS6KA3/RSAD2/SYK/TLR2/TLR4/TLR5/TLR8/TNFAIP3/TRAF3/UBB/…	68
BP	GO:1902107	positive regulation of leukocyte differentiation	2.67306e-10	ADA/ANXA1/ATP6AP1/BTK/CA2/CASP8/CCR1/CD4/CD74/CD80/CD83/CD86/CSF1/DCSTAMP/DUSP10/EVI2B/HCLS1/IL12RB1/IL18/IL2RA/INPP5D/ITPKB/LGALS9/LILRB2/LILRB4/MALT1/NCKAP1L/NFKBID/NLRP3/PIK3R6/PNP/PPARGC1B/PTPRC/RB1/RIPK1/RIPK2/SASH3/SYK/TNFSF9/TREM2/TRIB1/TYROBP/ZMIZ1	43
BP	GO:0030098	lymphocyte differentiation	2.78523e-10	ADA/ANXA1/B2M/BTK/CCR7/CD4/CD74/CD80/CD83/CD86/CLEC4E/CLPTM1/CMTM7/CR1/CTNNB1/DOCK11/DOCK2/DUSP10/EP300/FANCD2/FCER1G/FCGR2B/GPR183/HHEX/HLA-DOA/HMGB3/IKZF1/IL10/IL12RB1/IL18/IL2RA/INPP5D/ITGA4/ITPKB/KLF6/LEP/LGALS9/LILRB2/LILRB4/MAFB/MALT1/MERTK/MFNG/NCKAP1L/NFAM1/NFATC2/NFKBID/NLRP3/NOTCH2/PIK3R6/PLCG2/PNP/PRDM1/PRKDC/PTK2B/PTPN22/PTPN6/PTPRC/PTPRJ/RHOH/RIPK2/RIPK3/RSAD2/SASH3/SEMA4A/SLAMF6/SLA…	76
BP	GO:0002218	activation of innate immune response	2.78523e-10	ARRB2/BIRC2/BTK/C1QBP/CASP8/CD14/CD209/CD300A/CD300LF/CD36/CLEC10A/CLEC4A/CLEC4E/CLEC7A/CNPY3/COLEC12/CTSB/CTSL/CTSS/EP300/FCER1G/FCN1/FYN/GRAMD4/HAVCR2/HCK/IFI16/IFIH1/IKBKB/IRAK2/ITGAM/ITGB2/LGMN/LILRA2/LYN/MALT1/MAPKAPK2/MAPKAPK3/MARCO/MFHAS1/MYD88/NFKBIA/NLRC4/NOD2/NR1H3/NRAS/PAK2/PELI1/PIK3AP1/PLCG2/PRKCD/PRKDC/PSMB3/PSMD9/PSME1/PTPN22/RAB7B/RIPK1/RIPK2/RPS6KA3/RSAD2/SYK/TLR2/TLR4/TLR5/TLR8/…	71
BP	GO:0002221	pattern recognition receptor signaling pathway	2.78523e-10	ARRB2/BIRC2/BTK/C1QBP/CASP8/CD14/CD300A/CD300LF/CD36/CLEC4E/CLEC7A/CNPY3/COLEC12/CTSB/CTSL/CTSS/FCN1/GRAMD4/HAVCR2/IFIH1/IKBKB/IRAK2/ITGAM/ITGB2/LGMN/LILRA2/LYN/MAPKAPK2/MAPKAPK3/MARCO/MFHAS1/MYD88/NFKBIA/NOD2/NR1H3/PELI1/PIK3AP1/PTPN22/RAB7B/RIPK1/RIPK2/RPS6KA3/RSAD2/TLR2/TLR4/TLR5/TLR8/TNFAIP3/TRAF3/UBB/UBE2D1/WDFY1	52
BP	GO:1903708	positive regulation of hemopoiesis	2.78523e-10	ADA/ANXA1/ATP6AP1/BTK/CA2/CASP8/CCR1/CD4/CD74/CD80/CD83/CD86/CSF1/DCSTAMP/DUSP10/EVI2B/HCLS1/HIF1A/IL12RB1/IL18/IL2RA/INPP5D/ITPKB/LGALS9/LILRB2/LILRB4/MALT1/NCKAP1L/NFKBID/NLRP3/PIK3R6/PNP/PPARGC1B/PTPRC/RAB7B/RB1/RIPK1/RIPK2/SASH3/SCIN/SMAP1/STAT1/STAT3/STAT5B/SYK/TNFSF9/TREM2/TRIB1/TYROBP/ZMIZ1	50
BP	GO:0070665	positive regulation of leukocyte proliferation	2.85119e-10	ADA/AIF1/ANXA1/CCL5/CD209/CD276/CD4/CD74/CD80/CD86/CSF1/GPR183/HAVCR2/HLA-DMB/HLA-DPA1/HLA-DPB1/HLA-E/IGF1/IL12RB1/IL18/IL2RA/IL6R/LEP/LGALS9/LILRB2/LYN/NCK1/NCKAP1L/NFATC2/PDCD1LG2/PELI1/PNP/PTPRC/RIPK2/SASH3/SLC39A10/SYK/TFRC/TLR4/TNFSF13B/TNFSF9/VAV3	42
BP	GO:0001909	leukocyte mediated cytotoxicity	2.99166e-10	ARRB2/B2M/CADM1/CRK/CTSC/CTSH/DNASE1L3/FCGR2B/HAVCR2/HLA-A/HLA-B/HLA-C/HLA-E/HLA-F/HPRT1/ICAM1/IL12RB1/IL18/ITGAM/LAMP1/LEP/LGALS9/LILRB1/MICB/P2RX7/PIK3R6/PRDX1/PTPN6/PTPRC/RIPK3/SERPINB9/SLAMF6/STXBP2/TUBB/TYROBP/VAV1	36
BP	GO:0050671	positive regulation of lymphocyte proliferation	4.78339e-10	ADA/AIF1/ANXA1/CCL5/CD209/CD276/CD4/CD74/CD80/CD86/GPR183/HAVCR2/HLA-DMB/HLA-DPA1/HLA-DPB1/HLA-E/IGF1/IL12RB1/IL18/IL2RA/IL6R/LEP/LGALS9/LILRB2/NCK1/NCKAP1L/NFATC2/PDCD1LG2/PELI1/PNP/PTPRC/RIPK2/SASH3/SLC39A10/SYK/TFRC/TLR4/TNFSF13B/TNFSF9/VAV3	40
BP	GO:0019884	antigen processing and presentation of exogenous antigen	5.02289e-10	ACTR1A/AP1B1/AP1S3/AP2B1/AP2M1/AP2S1/B2M/CALR/CANX/CAPZA2/CD36/CD74/CENPE/CLEC4A/CTSD/CTSL/CTSS/CYBB/DNM2/DYNC1H1/FCER1G/FCGR1B/FCGR2B/HLA-A/HLA-B/HLA-C/HLA-DMA/HLA-DMB/HLA-DOA/HLA-DPA1/HLA-DPB1/HLA-DRA/HLA-E/HLA-F/IKBKB/KIF18A/LGMN/NCF1/NCF2/NCF4/PDIA3/PSMB3/PSMD9/PSME1/RACGAP1/SEC31A/TAP1/TAPBP/VAMP8	49
BP	GO:0002697	regulation of immune effector process	5.5783e-10	ANXA1/ARRB2/B2M/BIRC2/BTK/C12orf4/C1QA/C1QB/C1QBP/C1QC/C2/C3AR1/C5AR1/CADM1/CD300A/CD36/CD59/CD74/CD80/CD84/CD86/CR1/CRK/DNASE1L3/DTX3L/DUSP10/FCER1G/FCGR2B/FGR/GRN/HAVCR2/HLA-A/HLA-B/HLA-C/HLA-DMB/HLA-E/HLA-F/IFNLR1/IL10/IL12RB1/IL18/IL27RA/IL2RA/ITGAM/ITGB2/LAMP1/LEP/LGALS3/LGALS9/LILRB1/LYN/MALT1/MICB/MMP12/NFKBID/NLRP3/NOD2/NR4A3/P2RX7/PARP9/PIK3R6/PRKDC/PTAFR/PTPN6/PTPRC/PTPRJ/RAC2/RAPGEF1/R…	90
BP	GO:0032612	interleukin-1 production	6.46765e-10	ABCA1/ACP5/ANXA1/APP/ARRB2/CARD16/CARD8/CASP1/CASP8/CCR7/CD33/CD36/CLEC7A/GBP5/HAVCR2/IFI16/IGF1/IL10/LGALS9/LILRA2/LILRA5/LPL/MALT1/MEFV/NLRC4/NLRP12/NLRP3/NOD2/P2RX7/RIPK2/SERPINB1/SIRPA/TLR4/TLR8/TNFAIP3/TREM2/TYROBP	37
BP	GO:0046849	bone remodeling	8.23491e-10	ACP5/ADRB2/ATP6AP1/CA2/CARTPT/CSF1R/CTNNB1/DCSTAMP/GREM1/INPP5D/LEP/MITF/NOTCH2/P2RX7/PLEKHM1/PPARGC1B/PTH1R/PTK2B/RAC1/RAC2/RASSF2/S1PR1/SIGLEC15/SNX10/SPP1/SYK/TFRC/TMEM119/TNFAIP3/TNFRSF11A/TPP1/UBASH3B	32
BP	GO:0032611	interleukin-1 beta production	1.07e-09	ABCA1/ACP5/APP/ARRB2/CARD16/CARD8/CASP1/CASP8/CCR7/CD33/CD36/CLEC7A/GBP5/IFI16/IGF1/LGALS9/LILRA2/LILRA5/LPL/MALT1/MEFV/NLRC4/NLRP12/NLRP3/NOD2/P2RX7/RIPK2/SERPINB1/SIRPA/TLR4/TLR8/TNFAIP3/TREM2/TYROBP	34
BP	GO:1901653	cellular response to peptide	1.13754e-09	ADIPOR1/ADRB2/AKR1B1/ANXA5/APP/ATP2B1/ATP6AP1/ATP6V0A1/ATP6V0C/ATP6V0D1/ATP6V0D2/ATP6V1A/ATP6V1B2/ATP6V1C1/ATP6V1D/ATP6V1H/BAIAP2/BCL2L11/CA2/CCND3/CD36/CISH/CRK/CYFIP1/EIF4EBP1/FCGR2B/FPR2/FYN/GCK/GCLC/GNAI2/GRB2/ICAM1/IGF1/ITGA4/KLF3/LEP/LGMN/LPL/LYN/MAX/MDM2/MYO5A/NAMPT/NCK1/NOD2/NR4A2/NR4A3/OSBPL8/PARP1/PCK2/PIK3R3/POR/PPARG/PRKAR1A/PRKCD/PRKDC/PSEN1/PTPN22/PTPRE/RAB10/RAB31/RAB8A/RAB8B/RIPK2…	79
BP	GO:0050866	negative regulation of cell activation	1.27001e-09	ANXA1/APOE/BTK/CASP3/CD300A/CD300LF/CD74/CD80/CD84/CD86/CEBPB/CST7/CYGB/FCGR2B/GCLC/GPNMB/GRN/HAVCR2/HLA-F/HMGB3/IL10/IL2RA/INPP5D/LGALS3/LGALS9/LILRB1/LILRB2/LST1/LYN/MAD1L1/MERTK/NFKBID/NR1H3/PDCD1LG2/PELI1/PRKAR1A/PRKCD/PTPN22/PTPN6/PTPRC/SAMSN1/SH2B3/SOCS6/THBD/TIGIT/TNFAIP3/TNFAIP8L2/TNFRSF21/TYROBP/UBASH3B/VSIG4	51
BP	GO:0002429	immune response-activating cell surface receptor signaling pathway	1.31029e-09	ACTB/ACTR2/ACTR3/ADA/ARPC3/ARPC5/BAIAP2/BTK/BTN3A1/BTN3A2/C3AR1/C5AR1/CCR7/CD209/CD276/CD300A/CD4/CDC42/CLEC10A/CLEC4A/CLEC4E/CMKLR1/CMTM3/CR1/CRK/CYFIP1/ELF1/ELMO1/EP300/EZR/FCER1G/FCGR2A/FCGR2B/FCN1/FGR/FPR1/FPR2/FPR3/FYN/GRB2/HCK/HLA-DPA1/HLA-DPB1/HLA-DRA/IKBKB/INPP5D/KCNN4/KLHL6/LAT2/LCP2/LGALS3/LILRA2/LILRB4/LPXN/LYN/MALT1/MICB/NCK1/NCKAP1L/NFAM1/NFATC2/NFKBID/NR4A3/NRAS/PAK2/PDE4B/PLCG2/PLS…	91
BP	GO:0051251	positive regulation of lymphocyte activation	2.20935e-09	ADA/AIF1/ANXA1/BTK/CCL5/CCR7/CD209/CD276/CD4/CD74/CD80/CD83/CD86/CDC42/CLEC7A/DOCK8/DPP4/DUSP10/FYN/GPR183/GRB2/HAVCR2/HLA-DMB/HLA-DPA1/HLA-DPB1/HLA-E/HLA-F/IGF1/IL12RB1/IL18/IL2RA/IL6R/INPP5D/ITPKB/LAMP1/LEP/LGALS9/LILRB1/LILRB2/LILRB4/LYN/MALT1/NCK1/NCKAP1L/NFATC2/NFKBID/NLRP3/NOD2/PAK2/PDCD1LG2/PELI1/PIK3R6/PNP/PTPN6/PTPRC/RAC1/RIPK2/SASH3/SIRPA/SIRPB1/SLC39A10/SYK/TFRC/TLR4/TNFSF13/TNFSF13B/T…	71
BP	GO:0002685	regulation of leukocyte migration	2.30826e-09	ADA/ADAM10/ADTRP/AIF1/ANXA1/APP/C1QBP/C3AR1/C5AR1/CALR/CAMK1D/CCL4/CCL5/CCR1/CCR7/CD300A/CD74/CMKLR1/CRK/CSF1/DOCK8/DYSF/ECM1/FPR2/GPSM3/GREM1/ICAM1/IL27RA/IL6R/ITGA4/LGALS3/LGALS9/LGMN/LYN/MPP1/NCKAP1L/P2RX4/PLA2G7/PTAFR/PTK2B/RAC1/RAC2/RIPK3/SLAMF8/SLC8B1/STK10/SWAP70/THBS1/TREM2/VEGFC	50
BP	GO:0071887	leukocyte apoptotic process	2.47243e-09	ADA/ANXA1/BCL2L11/BTK/CASP3/CCL5/CCR5/CCR7/CD74/CDKN2A/CTSL/DOCK8/FCER1G/GIMAP8/HCLS1/HIF1A/IL10/IL2RA/ITPKB/LGALS3/LGALS9/LILRB1/LYN/MERTK/NFKBID/NOD2/NR4A3/P2RX7/RIPK1/RIPK3/SIRT1/SLC39A10/TNFRSF21/TP53	34
BP	GO:2001233	regulation of apoptotic signaling pathway	2.54678e-09	ACVR1/ARRB2/ATF3/BCAP31/BCL2A1/BCL2L1/BCL2L11/BDKRB2/BECN1/CASP2/CASP8/CD74/CTNNB1/CTSC/CTSH/DAPK3/DDX3X/DEDD2/EIF2AK3/EYA2/FYN/GCLC/GNAI2/GRINA/HGF/HIF1A/HYOU1/ICAM1/IFI6/IGF1/ING2/ITGA6/ITPRIP/IVNS1ABP/LGALS3/LGALS9/LTBR/MAPK8/MCL1/MDM2/MMP9/MSX1/NCK1/NR4A2/NRP1/PAK2/PARP1/PDIA3/PELI3/PLAUR/PMAIP1/PPIF/PPP1CA/PRKCD/PSEN1/PTPMT1/PTPRC/RB1/RIPK1/RIPK3/RRM2B/RRN3/SIAH2/SIRT1/SLC35F6/SOD1/SOD2/THBS…	81
BP	GO:0032103	positive regulation of response to external stimulus	3.16168e-09	ADAM10/AIF1/BTK/C1QBP/C3AR1/C5AR1/CALR/CAMK1D/CCL18/CCL4/CCL5/CCR1/CCR4/CCR7/CD180/CD74/CEBPB/CLEC7A/CMKLR1/CSF1/CTSC/CXCR4/CYP27B1/DYSF/FCER1G/FGF2/FPR2/GBP5/GPSM3/GRN/HAVCR2/HLA-E/IL16/IL17RA/IL18/IL6R/LGALS9/LGMN/LILRA5/LPL/LY86/MAPK13/MYD88/NCKAP1L/NFKBIA/NLRP12/NOD2/NRP1/P2RX4/PIK3CG/PLA2G7/PTK2B/RAC1/RAC2/RIPK2/S1PR1/SNCA/STX3/SWAP70/THBD/THBS1/TIAM1/TLR2/TLR4/TMSB4X/TNFRSF11A/TREM2/VAMP8/V…	69
BP	GO:0042102	positive regulation of T cell proliferation	3.70667e-09	AIF1/ANXA1/CCL5/CD209/CD276/CD4/CD80/CD86/HAVCR2/HLA-DMB/HLA-DPA1/HLA-DPB1/HLA-E/IGF1/IL12RB1/IL18/IL2RA/IL6R/LEP/LGALS9/LILRB2/NCK1/NCKAP1L/PDCD1LG2/PNP/PTPRC/RIPK2/SASH3/SYK/TFRC/TNFSF13B/TNFSF9	32
BP	GO:1903555	regulation of tumor necrosis factor superfamily cytokine production	4.50754e-09	ACP5/APP/ARRB2/CD14/CD33/CD36/CD86/CLEC4A/CLEC7A/CYBB/FCER1G/GPNMB/HAVCR2/HLA-E/IFIH1/IFNGR1/IGF1/IL10/IL27RA/LEP/LGALS9/LILRA2/LILRA5/LILRB1/LPL/MAPKAPK2/NOD2/PSEN1/PTAFR/PTPN22/PTPN6/PTPRC/PTPRJ/RIPK1/RIPK2/SASH3/SIRPA/SYK/THBS1/TLR2/TLR4/TNFAIP3/TREM2/TYROBP	44
BP	GO:0009615	response to virus	4.70125e-09	ABCE1/ATG7/BCL2L1/BCL2L11/BECN1/BIRC2/C1QBP/CCL4/CCL5/CCT5/CFL1/CXCR4/DDX3X/DTX3L/FGR/G3BP1/HMGA1/HMGA2/HNRNPUL1/IFI16/IFI44/IFI44L/IFI6/IFIH1/IFIT3/IFIT5/IFNAR1/IFNGR1/IFNGR2/IFNLR1/IKBKB/IL10RB/IL12RB1/IL2RA/IRF2/IRF5/IRF9/IVNS1ABP/LGALS9/LILRB1/MAP3K14/MICB/MMP12/MX1/MX2/NLRP3/NPC2/OAS1/OAS2/OAS3/OASL/PARP9/PLSCR1/PMAIP1/PTPRC/RNASE2/RNASE6/RNASEL/RSAD2/SAMHD1/SERINC5/SLFN11/STAT1/STAT2/TLR8/T…	69
BP	GO:0000041	transition metal ion transport	4.91914e-09	ATP2C1/ATP6AP1/ATP6V0A1/ATP6V0C/ATP6V0D1/ATP6V0D2/ATP6V1A/ATP6V1B2/ATP6V1C1/ATP6V1D/ATP6V1H/B2M/CUTC/DNM2/FTH1/FTL/MCOLN1/SCO1/SLC11A1/SLC11A2/SLC30A4/SLC30A5/SLC30A7/SLC31A1/SLC31A2/SLC39A1/SLC39A10/SLC39A11/SLC39A7/SLC39A8/STEAP3/STEAP4/TCN2/TFRC/TMEM163	35
BP	GO:2000116	regulation of cysteine-type endopeptidase activity	5.09579e-09	ARL6IP1/ARRB1/ARRB2/ASPH/BCAP31/BCL2L11/BIRC2/CARD16/CARD8/CASP1/CASP8/CLEC7A/CST7/CTSD/CTSH/DAPK1/DDX3X/EGLN3/EIF2AK3/FYN/GRAMD4/HGF/IFI16/IFI6/LAMP3/LGALS9/LGMN/MALT1/MDM2/MEFV/MMP9/MYC/NAIP/NLRC4/NLRP12/NLRP3/PAK2/PLAUR/PMAIP1/POR/PPARG/PRDX5/RIPK1/RIPK2/RPS6KA1/RPS6KA3/SERPINB9/SIAH2/SIRT1/SNCA/SYK/THBS1/TNFRSF10A/TNFRSF10B/TNFSF15/YWHAE	56
BP	GO:0050921	positive regulation of chemotaxis	5.73023e-09	ADAM10/AIF1/C1QBP/C3AR1/C5AR1/CALR/CAMK1D/CCL4/CCL5/CCR1/CCR4/CCR7/CD74/CMKLR1/CSF1/CXCR4/DYSF/FGF2/FPR2/GPSM3/IL16/IL6R/LGALS9/LGMN/NCKAP1L/NRP1/P2RX4/PLA2G7/PTK2B/RAC1/RAC2/S1PR1/STX3/SWAP70/THBS1/TIAM1/TMSB4X/TREM2/VEGFC	39
BP	GO:0032652	regulation of interleukin-1 production	7.88038e-09	ACP5/ANXA1/APP/ARRB2/CARD16/CARD8/CASP1/CASP8/CCR7/CD33/CLEC7A/HAVCR2/IFI16/IGF1/IL10/LGALS9/LILRA2/LILRA5/LPL/MALT1/MEFV/NLRP12/NLRP3/NOD2/P2RX7/RIPK2/SERPINB1/SIRPA/TLR4/TLR8/TNFAIP3/TREM2/TYROBP	33
BP	GO:0032680	regulation of tumor necrosis factor production	8.04628e-09	ACP5/APP/ARRB2/CD14/CD33/CD36/CLEC4A/CLEC7A/CYBB/FCER1G/GPNMB/HAVCR2/HLA-E/IFIH1/IFNGR1/IGF1/IL10/IL27RA/LEP/LGALS9/LILRA2/LILRA5/LILRB1/LPL/MAPKAPK2/NOD2/PSEN1/PTAFR/PTPN22/PTPN6/PTPRC/PTPRJ/RIPK1/RIPK2/SASH3/SIRPA/SYK/THBS1/TLR2/TLR4/TNFAIP3/TREM2/TYROBP	43
BP	GO:0031341	regulation of cell killing	8.35861e-09	ARRB2/B2M/BCL2L11/CADM1/CD59/CLEC7A/CRK/DNASE1L3/FCGR2B/HAVCR2/HLA-A/HLA-B/HLA-C/HLA-E/HLA-F/ICAM1/IL12RB1/ITGAM/LAMP1/LEP/LGALS9/LILRB1/MICB/P2RX7/PIK3R6/PTPRC/RIPK3/SERPINB9/SLAMF6/SYK/TYROBP/VAV1	32
BP	GO:0018212	peptidyl-tyrosine modification	8.35861e-09	ABL2/ACE/ACVR1/APP/AREG/ARRB2/BTK/CAMKK2/CCL5/CD300A/CD36/CD4/CD74/CD80/CSF1R/EHD4/ENPP2/EPHB2/EREG/FGFR4/FGR/FYN/GREM1/HBEGF/HCK/HCLS1/HGF/ICAM1/IGF1/IL18/IL6R/ITGA5/ITGB2/JAK1/LEP/LILRA5/LYN/MAP2K1/MERTK/NCF1/NEDD9/NRP1/NTRK2/PAK2/PARP14/PARP9/PECAM1/PKDCC/PPP2CA/PRKCD/PSEN1/PTK2B/PTPN6/PTPRC/PTPRJ/RAP2B/RAP2C/RIPK2/SAMSN1/SEMA4D/SH2B3/SH3BP5/SLA/SNX6/STAT3/SYK/TEC/TEK/TESK2/TGFA/TP53/TPST2/TRE…	74
BP	GO:0097529	myeloid leukocyte migration	8.50301e-09	AIF1/ANXA1/C1QBP/C3AR1/C5AR1/CAMK1D/CCL13/CCL18/CCL4/CCL5/CCR1/CCR7/CD300A/CD74/CMKLR1/CSF1/CSF3R/CXADR/DYSF/FCER1G/FPR2/GREM1/IL17RA/IL1RN/IL6R/ITGB2/LGALS3/LGMN/LYN/MCOLN2/MPP1/NCKAP1L/P2RX4/PDE4B/PECAM1/PIK3CG/PLA2G7/PTK2B/PTPRO/RAC1/RAC2/SIRPA/SLAMF8/SWAP70/SYK/THBS1/TNFRSF11A/TREM2/VAV1/VAV3/VEGFC	51
BP	GO:0050730	regulation of peptidyl-tyrosine phosphorylation	8.88933e-09	ACE/ACVR1/APP/AREG/ARRB2/CCL5/CD300A/CD36/CD4/CD74/CD80/CSF1R/EHD4/ENPP2/EREG/FYN/GREM1/HBEGF/HCLS1/HGF/ICAM1/IGF1/IL18/IL6R/ITGA5/ITGB2/LEP/LILRA5/LYN/NCF1/NEDD9/NRP1/NTRK2/PAK2/PARP14/PARP9/PECAM1/PPP2CA/PRKCD/PSEN1/PTK2B/PTPN6/PTPRC/PTPRJ/RAP2B/RAP2C/RIPK2/SAMSN1/SEMA4D/SH2B3/SH3BP5/SNX6/STAT3/SYK/TEC/TGFA/TP53/TREM2	58
BP	GO:1903557	positive regulation of tumor necrosis factor superfamily cytokine production	9.15279e-09	APP/CD14/CD36/CD86/CLEC7A/CYBB/FCER1G/HAVCR2/HLA-E/IFIH1/IFNGR1/LEP/LGALS9/LILRA2/LILRA5/LPL/MAPKAPK2/NOD2/PSEN1/PTAFR/PTPRC/PTPRJ/RIPK1/RIPK2/SASH3/SYK/THBS1/TLR2/TLR4/TYROBP	30
BP	GO:0001910	regulation of leukocyte mediated cytotoxicity	9.31388e-09	ARRB2/B2M/CADM1/CRK/DNASE1L3/FCGR2B/HAVCR2/HLA-A/HLA-B/HLA-C/HLA-E/HLA-F/ICAM1/IL12RB1/ITGAM/LAMP1/LEP/LGALS9/LILRB1/MICB/P2RX7/PIK3R6/PTPRC/RIPK3/SERPINB9/SLAMF6/TYROBP/VAV1	28
BP	GO:1901136	carbohydrate derivative catabolic process	9.77036e-09	ADA/AMPD3/AOAH/ARSB/CEMIP/CHIT1/CHP1/CST3/DERA/DPYD/DPYS/EDEM1/EDEM2/FBXO6/FGF2/FUCA1/FUCA2/GALC/GALNS/GLA/GM2A/GNS/GPD2/GUSB/HEXA/HEXB/HGSNAT/HMMR/HPRT1/HPSE/MANBA/MGAT1/MMP12/NAGA/NAGK/NEU1/NEU3/NPL/NTHL1/PDE4B/PNP/PRKCD/PSAP/SAMHD1/SDC2/SDC3/STAB2/TYMP	48
BP	GO:0071706	tumor necrosis factor superfamily cytokine production	1.11661e-08	ACP5/APP/ARRB2/CD14/CD33/CD36/CD86/CLEC4A/CLEC7A/CYBB/FCER1G/GPNMB/HAVCR2/HLA-E/IFIH1/IFNGR1/IGF1/IL10/IL27RA/LEP/LGALS9/LILRA2/LILRA5/LILRB1/LPL/MAPKAPK2/NOD2/PSEN1/PTAFR/PTPN22/PTPN6/PTPRC/PTPRJ/RIPK1/RIPK2/SASH3/SIRPA/SYK/THBS1/TLR2/TLR4/TNFAIP3/TREM2/TYROBP	44
BP	GO:0043087	regulation of GTPase activity	1.12321e-08	ADCYAP1/ADPRH/AGFG1/AGFG2/ALDH1A1/ANKRD27/ARAP1/ARHGAP17/ARHGAP18/ARHGAP22/ARHGAP25/ARHGAP26/ARHGAP28/ARHGAP30/ARHGAP31/ARHGDIB/ARHGEF11/ARRB1/ARRB2/ASAP1/CCL13/CCL18/CCL4/CCL5/CCR7/CDC42SE1/CORO1C/CRK/DOCK11/DOCK2/DOCK4/DOCK8/EZH2/F11R/FGD3/FGD5/FGD6/GIT2/GMIP/GPR65/ICAM1/IQGAP2/ITGA6/MAP4K4/NCKAP1L/NEDD9/NRP1/NTRK2/NUP50/PLXND1/PTK2B/RACGAP1/RAPGEF1/RASA3/RASGRP2/RASGRP3/RCC2/RGS1/RGS18/RGS2/RH…	89
BP	GO:0032640	tumor necrosis factor production	1.37015e-08	ACP5/APP/ARRB2/CD14/CD33/CD36/CLEC4A/CLEC7A/CYBB/FCER1G/GPNMB/HAVCR2/HLA-E/IFIH1/IFNGR1/IGF1/IL10/IL27RA/LEP/LGALS9/LILRA2/LILRA5/LILRB1/LPL/MAPKAPK2/NOD2/PSEN1/PTAFR/PTPN22/PTPN6/PTPRC/PTPRJ/RIPK1/RIPK2/SASH3/SIRPA/SYK/THBS1/TLR2/TLR4/TNFAIP3/TREM2/TYROBP	43
BP	GO:0042116	macrophage activation	1.49474e-08	AIF1/APP/C1QA/C5AR1/CD74/CD93/CST7/CTSC/DYSF/FCGR2B/FPR2/GRN/HAVCR2/IFNGR1/IL10/ITGAM/ITGB2/MFHAS1/NAMPT/NR1H3/PTPRC/SLC11A1/SNCA/SYK/THBS1/TLR2/TLR4/TLR8/TREM2/TYROBP/VSIG4	31
BP	GO:0030217	T cell differentiation	1.55011e-08	ADA/ANXA1/B2M/CCR7/CD4/CD74/CD80/CD83/CD86/CLEC4E/CLPTM1/CR1/CTNNB1/DOCK2/DUSP10/FANCD2/FCER1G/GPR183/HLA-DOA/IL12RB1/IL18/IL2RA/ITPKB/LEP/LGALS9/LILRB2/LILRB4/MAFB/MALT1/NCKAP1L/NFATC2/NFKBID/NLRP3/PIK3R6/PNP/PRDM1/PRKDC/PTPN22/PTPRC/RHOH/RIPK2/RIPK3/RSAD2/SASH3/SEMA4A/SLAMF6/SOD1/STAT3/SYK/TNFSF8/TNFSF9/TP53/VAV1/ZFP36L2/ZMIZ1	55
BP	GO:0032651	regulation of interleukin-1 beta production	1.5774e-08	ACP5/APP/ARRB2/CARD16/CARD8/CASP1/CASP8/CCR7/CD33/CLEC7A/IFI16/IGF1/LGALS9/LILRA2/LILRA5/LPL/MALT1/MEFV/NLRP12/NLRP3/NOD2/P2RX7/RIPK2/SERPINB1/SIRPA/TLR4/TLR8/TNFAIP3/TREM2/TYROBP	30
BP	GO:0032615	interleukin-12 production	1.64973e-08	ACP5/ARRB2/C1QBP/CCR7/CD36/CLEC7A/CMKLR1/IL10/IRF5/IRF8/LEP/LGALS9/LILRA5/LILRB1/MEFV/PRKCD/RIPK2/SYK/THBS1/TIGIT/TLR2/TLR4/TLR8	23
BP	GO:0032755	positive regulation of interleukin-6 production	1.93009e-08	ADCYAP1/AIF1/AKIRIN2/APP/CD36/CD74/CLEC7A/EREG/FCER1G/IFIH1/IL1RN/IL6R/LGALS9/LILRA2/LILRA5/LILRB2/LPL/MAPK13/MBP/MYD88/NOD2/P2RX7/PTAFR/RAB7B/RIPK2/STAT3/SYK/TLR2/TLR4/TLR8/TYROBP	31
BP	GO:0032760	positive regulation of tumor necrosis factor production	2.21869e-08	APP/CD14/CD36/CLEC7A/CYBB/FCER1G/HAVCR2/HLA-E/IFIH1/IFNGR1/LEP/LGALS9/LILRA2/LILRA5/LPL/MAPKAPK2/NOD2/PSEN1/PTAFR/PTPRC/PTPRJ/RIPK1/RIPK2/SASH3/SYK/THBS1/TLR2/TLR4/TYROBP	29
BP	GO:0043547	positive regulation of GTPase activity	2.5088e-08	ADCYAP1/ADPRH/AGFG1/AGFG2/ALDH1A1/ANKRD27/ARAP1/ARHGAP17/ARHGAP18/ARHGAP22/ARHGAP25/ARHGAP26/ARHGAP28/ARHGAP30/ARHGAP31/ARHGDIB/ARHGEF11/ARRB1/ASAP1/CCL13/CCL18/CCL4/CCL5/CCR7/CORO1C/CRK/DOCK11/DOCK2/DOCK4/DOCK8/EZH2/F11R/GIT2/GMIP/GPR65/ICAM1/ITGA6/MAP4K4/NCKAP1L/NEDD9/NRP1/NUP50/PTK2B/RACGAP1/RAPGEF1/RASA3/RASGRP2/RASGRP3/RCC2/RGS1/RGS18/RGS2/RHOG/RIN3/RP2/S100A10/S1PR1/SEC23B/SEMA4D/SIPA1L2/SM…	78
BP	GO:0030316	osteoclast differentiation	2.5088e-08	ANXA2/ATP6AP1/CA2/CARTPT/CCR1/CD109/CEBPB/CSF1/CSF1R/CTNNB1/DCSTAMP/FCER1G/GPR183/INPP5D/LILRB1/LILRB3/LILRB4/MAFB/MITF/NOTCH2/OSCAR/PPARGC1B/RASSF2/SIGLEC15/SNX10/TFRC/TLR4/TNFRSF11A/TREM2/TYROBP/UBASH3B	31
BP	GO:0070997	neuron death	2.80148e-08	AP2B1/APOE/APP/ARRB1/ARRB2/ATG7/BCL2L1/BCL2L11/BTG2/C1QA/C5AR1/CASP2/CASP3/CASP8/CCL5/CEBPB/CHP1/CLN3/CSF1/CTNNB1/CTSZ/DNAJC5/EGLN3/EIF4G1/FCGR2B/FYN/GCLC/GPNMB/GRN/HIF1A/HLA-F/HSPA5/HYOU1/IL10/ITGAM/ITGB2/KDM2B/KMO/LGMN/MAX/MCL1/MECP2/NAIP/NAMPT/NCSTN/NR4A2/NR4A3/NRP1/NTRK2/PARP1/PPT1/PSEN1/PTK2B/RB1/REL/SERPINF1/SIRT1/SNCA/SNX6/SOD1/SOD2/SORL1/STAT3/TLR4/TNFRSF1B/TNFRSF21/TP53/TYROBP/UBB/ZNF746	70
BP	GO:0018108	peptidyl-tyrosine phosphorylation	3.00965e-08	ABL2/ACE/ACVR1/APP/AREG/ARRB2/BTK/CAMKK2/CCL5/CD300A/CD36/CD4/CD74/CD80/CSF1R/EHD4/ENPP2/EPHB2/EREG/FGFR4/FGR/FYN/GREM1/HBEGF/HCK/HCLS1/HGF/ICAM1/IGF1/IL18/IL6R/ITGA5/ITGB2/JAK1/LEP/LILRA5/LYN/MAP2K1/MERTK/NCF1/NEDD9/NRP1/NTRK2/PAK2/PARP14/PARP9/PECAM1/PKDCC/PPP2CA/PRKCD/PSEN1/PTK2B/PTPN6/PTPRC/PTPRJ/RAP2B/RAP2C/RIPK2/SAMSN1/SEMA4D/SH2B3/SH3BP5/SLA/SNX6/STAT3/SYK/TEC/TEK/TESK2/TGFA/TP53/TREM2	72
BP	GO:0071219	cellular response to molecule of bacterial origin	3.20017e-08	ABCA1/ADAM9/CARD16/CARD8/CASP1/CCL5/CCR5/CD14/CD180/CD36/CD80/CD86/CEBPB/CMPK2/FCGR2B/HAVCR2/HCK/ICAM1/IL10/IL18/IL1RN/IRAK2/IRF8/KMO/LILRA2/LILRB1/LILRB2/LITAF/LY86/LYN/MALT1/MAPK8/MRC1/NFKBIA/NLRP3/NOD2/NR1H3/PDCD1LG2/PDE4B/PTAFR/PTPN22/RIPK2/SCARB1/SIRPA/TLR2/TLR4/TNFAIP3/TNFRSF1B/TREM2/TRIB1	50
BP	GO:0050764	regulation of phagocytosis	3.21742e-08	C2/CALR/CAMK1D/CD300A/CD300LF/CD36/CLEC7A/DNM2/DOCK2/DYSF/FCER1G/FCGR2B/FGR/FPR2/HCK/IL2RG/MERTK/NCKAP1L/PPARG/PTPRC/PTPRJ/RAB31/RAPGEF1/SCARB1/SIRPA/SIRPB1/SLC11A1/SOD1/SYK/TLR2/TREM2	31
BP	GO:0001906	cell killing	3.37924e-08	APOL1/ARRB2/B2M/BCL2L11/CADM1/CCL13/CD59/CLEC7A/CRK/CTSC/CTSH/DNASE1L3/FCGR2B/HAVCR2/HLA-A/HLA-B/HLA-C/HLA-E/HLA-F/HPRT1/ICAM1/IL12RB1/IL18/ITGAM/LAMP1/LEP/LGALS9/LILRB1/LYZ/MICB/P2RX7/PIK3R6/PRDX1/PTPN6/PTPRC/RIPK3/SERPINB9/SLAMF6/STXBP2/SYK/TUBB/TYROBP/VAV1	43
BP	GO:0002285	lymphocyte activation involved in immune response	3.71852e-08	ADA/ANXA1/APBB1IP/CD180/CD80/CD86/CLEC4E/DOCK11/ERCC1/FCER1G/FCGR2B/GPR183/HAVCR2/HLA-DMB/HLA-F/ICAM1/IL10/IL12RB1/IL18/IL27RA/ITGAL/LAMP1/LCP1/LGALS3/LGALS9/LILRB1/MALT1/MFNG/NFKBID/NLRP3/NOTCH2/PLCG2/PSEN1/PTK2B/PTPRC/RIPK2/SEMA4A/SLAMF6/SLC11A1/STAT3/SWAP70/TFRC/TLR4/TNFSF13/TP53	45
BP	GO:0002695	negative regulation of leukocyte activation	3.87936e-08	ANXA1/BTK/CASP3/CD300A/CD300LF/CD74/CD80/CD84/CD86/CEBPB/CST7/FCGR2B/GPNMB/GRN/HAVCR2/HLA-F/HMGB3/IL10/IL2RA/INPP5D/LGALS3/LGALS9/LILRB1/LILRB2/LST1/LYN/MAD1L1/MERTK/NFKBID/NR1H3/PDCD1LG2/PELI1/PRKAR1A/PTPN22/PTPN6/PTPRC/SAMSN1/SOCS6/TIGIT/TNFAIP3/TNFAIP8L2/TNFRSF21/TYROBP/VSIG4	44
BP	GO:2000106	regulation of leukocyte apoptotic process	3.99747e-08	ADA/ANXA1/BTK/CCL5/CCR5/CCR7/CD74/CDKN2A/DOCK8/FCER1G/GIMAP8/HCLS1/HIF1A/IL10/ITPKB/LGALS3/LGALS9/LILRB1/LYN/MERTK/NFKBID/NOD2/NR4A3/P2RX7/RIPK3/SIRT1/SLC39A10/TP53	28
BP	GO:0030100	regulation of endocytosis	4.08561e-08	ABL2/ANXA2/AP2B1/AP2S1/APOC1/APOC2/APOE/ARRB1/ARRB2/B2M/C2/CALR/CAMK1D/CD14/CD300A/CD300LF/CD36/CD63/CLEC7A/DNM2/DOCK2/DYSF/EHD4/FCER1G/FCGR2B/FGR/FPR2/GREM1/HCK/IL2RG/LGALS3/LILRB1/MCTP1/MERTK/NCKAP1L/NEDD4L/NR1H3/PLCG2/PPARG/PPT1/PTPRC/PTPRJ/RAB20/RAB31/RAB5C/RAC1/RAPGEF1/SCARB1/SDCBP/SELE/SIRPA/SIRPB1/SLC11A1/SMAP1/SNCA/SOD1/STON2/SYK/TLR2/TREM2	60
BP	GO:0070664	negative regulation of leukocyte proliferation	4.08561e-08	BTK/CASP3/CD300A/CD80/CD86/CEBPB/FCGR2B/GPNMB/GREM1/HAVCR2/IL10/IL2RA/INPP5D/LGALS9/LILRB1/LILRB2/LST1/LYN/MAD1L1/PDCD1LG2/PELI1/PRKAR1A/PTPN6/TNFAIP3/TNFRSF21/TYROBP/VSIG4	27
BP	GO:0002687	positive regulation of leukocyte migration	4.97425e-08	ADAM10/AIF1/APP/C1QBP/C3AR1/C5AR1/CALR/CAMK1D/CCL4/CCL5/CCR1/CCR7/CD74/CMKLR1/CSF1/DOCK8/DYSF/FPR2/GPSM3/ICAM1/IL6R/ITGA4/LGALS3/LGALS9/LGMN/NCKAP1L/P2RX4/PLA2G7/PTAFR/PTK2B/RAC1/RAC2/SWAP70/THBS1/TREM2/VEGFC	36
BP	GO:0006914	autophagy	5.69418e-08	ABL2/ACBD5/ADRB2/ANXA7/ARSB/ATG16L2/ATG7/ATP6V0A1/ATP6V0C/ATP6V0D1/ATP6V0D2/ATP6V1A/ATP6V1B2/ATP6V1C1/ATP6V1D/ATP6V1H/BCL2L11/BECN1/CAMKK2/CASP3/CD84/CISD2/CLN3/CTSA/DAPK1/DAPK3/DHRSX/DRAM1/DRAM2/EIF4G1/EP300/GABARAPL2/HGF/HIF1A/HK2/IFI16/IL10/IL10RA/IRF8/LAMP2/LAMP3/LEP/MAP1LC3B/MAPK8/MCL1/MCOLN1/MEFV/MLST8/MTM1/MTMR14/NAMPT/NPC1/NRBF2/PAFAH1B2/PLEKHM1/POLDIP2/PRKAG2/PSAP/PSEN1/PTPN22/RAB39A/RAB…	89
BP	GO:0061919	process utilizing autophagic mechanism	5.69418e-08	ABL2/ACBD5/ADRB2/ANXA7/ARSB/ATG16L2/ATG7/ATP6V0A1/ATP6V0C/ATP6V0D1/ATP6V0D2/ATP6V1A/ATP6V1B2/ATP6V1C1/ATP6V1D/ATP6V1H/BCL2L11/BECN1/CAMKK2/CASP3/CD84/CISD2/CLN3/CTSA/DAPK1/DAPK3/DHRSX/DRAM1/DRAM2/EIF4G1/EP300/GABARAPL2/HGF/HIF1A/HK2/IFI16/IL10/IL10RA/IRF8/LAMP2/LAMP3/LEP/MAP1LC3B/MAPK8/MCL1/MCOLN1/MEFV/MLST8/MTM1/MTMR14/NAMPT/NPC1/NRBF2/PAFAH1B2/PLEKHM1/POLDIP2/PRKAG2/PSAP/PSEN1/PTPN22/RAB39A/RAB…	89
BP	GO:0002699	positive regulation of immune effector process	5.7144e-08	ANXA1/B2M/BTK/C12orf4/CADM1/CD300A/CD36/CD74/CD80/CD84/CD86/FCER1G/FGR/HLA-A/HLA-B/HLA-C/HLA-DMB/HLA-E/HLA-F/IL12RB1/IL18/ITGAM/ITGB2/LAMP1/LGALS9/LILRB1/LYN/MALT1/MICB/NFKBID/NLRP3/NOD2/NR4A3/P2RX7/PTAFR/PTPRC/PTPRJ/RAC2/RAPGEF1/RIPK2/RSAD2/SASH3/SLAMF6/STXBP2/SYK/TFRC/TLR4/TNFSF13/VAMP8/VAV1	50
BP	GO:0060337	type I interferon signaling pathway	5.7144e-08	ABCE1/HLA-A/HLA-B/HLA-C/HLA-E/HLA-F/IFI6/IFIT3/IFNAR1/IRF2/IRF5/IRF8/IRF9/JAK1/MMP12/MX1/MX2/MYD88/OAS1/OAS2/OAS3/OASL/PTPN6/RNASEL/RSAD2/SAMHD1/STAT1/STAT2/USP18/XAF1	30
BP	GO:0071357	cellular response to type I interferon	5.7144e-08	ABCE1/HLA-A/HLA-B/HLA-C/HLA-E/HLA-F/IFI6/IFIT3/IFNAR1/IRF2/IRF5/IRF8/IRF9/JAK1/MMP12/MX1/MX2/MYD88/OAS1/OAS2/OAS3/OASL/PTPN6/RNASEL/RSAD2/SAMHD1/STAT1/STAT2/USP18/XAF1	30
BP	GO:0050920	regulation of chemotaxis	6.64794e-08	ADAM10/AIF1/C1QBP/C3AR1/C5AR1/CALR/CAMK1D/CCL4/CCL5/CCR1/CCR4/CCR7/CD74/CMKLR1/CSF1/CXCR4/DYSF/FGF2/FPR2/GPR183/GPSM3/GREM1/IL16/IL6R/LGALS9/LGMN/LYN/MPP1/NCKAP1L/NRP1/P2RX4/PLA2G7/PTK2B/PTPRO/RAC1/RAC2/S1PR1/SEMA3F/SEMA4A/SEMA4D/SLAMF8/SLC8B1/STX3/SWAP70/THBS1/TIAM1/TMSB4X/TREM2/VEGFC/YTHDF1	50
BP	GO:0045637	regulation of myeloid cell differentiation	7.17407e-08	ATP6AP1/B2M/C1QC/CA2/CARTPT/CASP8/CCR1/CD4/CD74/CEBPB/CSF1/CSF3R/CTNNB1/DCSTAMP/EP300/EVI2B/GPR171/HCLS1/HIF1A/HMGB3/HSPA9/INPP5D/ITPKB/LEO1/LGALS3/LILRB1/LILRB3/LILRB4/LYN/MAFB/MITF/MOV10/MYC/NCKAP1L/NFKBIA/NOTCH2/NR4A3/PPARGC1B/PTK2B/RAB7B/RASSF2/RB1/RIPK1/SCIN/SIGLEC15/SMAP1/STAT1/STAT3/STAT5B/THBS1/TLR4/TREM2/TRIB1/TYROBP/UBASH3B	55
BP	GO:0002819	regulation of adaptive immune response	7.17407e-08	ADA/ANXA1/B2M/BTK/CD4/CD80/CR1/DUSP10/FCER1G/FCGR2B/HAVCR2/HLA-A/HLA-B/HLA-C/HLA-E/HLA-F/IL10/IL12RB1/IL18/IL27RA/IL6R/LILRB1/MALT1/NFKBID/NLRP3/P2RX7/PTPN6/PTPRC/RIPK2/RIPK3/RSAD2/SAMSN1/SASH3/SIRT1/SLC11A1/TFRC/TNFAIP3/TNFRSF1B/TNFSF13/TNFSF13B/WAS	41
BP	GO:0071222	cellular response to lipopolysaccharide	7.83903e-08	ABCA1/ADAM9/CARD16/CARD8/CASP1/CCL5/CCR5/CD14/CD180/CD36/CD80/CD86/CEBPB/CMPK2/HAVCR2/HCK/ICAM1/IL10/IL18/IL1RN/IRAK2/IRF8/KMO/LILRA2/LILRB1/LILRB2/LITAF/LY86/LYN/MALT1/MAPK8/MRC1/NFKBIA/NLRP3/NOD2/NR1H3/PDCD1LG2/PDE4B/PTAFR/PTPN22/RIPK2/SCARB1/SIRPA/TLR2/TLR4/TNFAIP3/TNFRSF1B/TRIB1	48
BP	GO:0002791	regulation of peptide secretion	8.04541e-08	ABCG1/ADAM9/ADCYAP1/ADRA2C/ADTRP/AIF1/ALOX15B/ANXA1/ANXA5/APOE/ARRB1/C2CD2L/CADM1/CARD16/CARD8/CARTPT/CASP1/CCL5/CCR7/CD14/CD33/CD74/CLEC4E/CLEC5A/CSF1R/DPP4/EZR/FCGR2B/FCN1/FGR/GCK/GLUD1/GLUL/HAVCR2/HIF1A/HLA-E/IFIH1/IFNGR1/IGF1/IL10/IL17RA/IL27RA/KCNN4/LEP/LGALS9/LILRA2/LILRA5/LILRB1/LPL/LYN/MAP4K4/MBP/MMP12/MYRIP/NLRP12/NLRP3/NOD2/NR1H3/P2RX7/PASK/PSMD9/PTPN22/RAB11FIP1/RAB8B/RAC1/RGCC/RHBDF2/…	89
BP	GO:0002706	regulation of lymphocyte mediated immunity	9.0714e-08	ARRB2/B2M/BTK/CADM1/CR1/CRK/FCER1G/FCGR2B/HAVCR2/HLA-A/HLA-B/HLA-C/HLA-E/HLA-F/IL10/IL12RB1/IL18/IL27RA/LAMP1/LEP/LGALS9/LILRB1/MALT1/MICB/NLRP3/P2RX7/PIK3R6/PTPN6/PTPRC/RIPK3/RSAD2/SASH3/SERPINB9/SLAMF6/TFRC/TNFRSF1B/TNFSF13/VAV1/WAS	39
BP	GO:0051235	maintenance of location	9.22868e-08	ABCA1/ABCG1/ANXA5/ANXA6/APOE/CALR/CCR5/CCR7/CD36/CD4/CEMIP/CLIC2/CLMN/DYSF/EPB41L3/EZR/FGF2/FTH1/FTL/G3BP2/GM2A/HEXB/HK2/HSPA5/IL10/KDELR2/LEP/LPL/LYN/MCOLN1/MCOLN2/MCOLN3/MSR1/MYO5A/NFKBIA/NFKBIE/NR1H3/NRIP1/NRROS/OS9/OSBPL11/OSBPL8/P2RX7/PLCB2/PLCG2/PLIN2/PPARG/PTK2B/PTPN6/PTPRC/RASA3/SCARB1/SCIN/SIRT1/SLC30A4/SLC30A7/SLC8B1/SNCA/SOAT1/SORL1/SRGN/SUN1/TMSB10/TMSB4X/UBASH3B/YWHAB	66
BP	GO:0030888	regulation of B cell proliferation	9.58046e-08	ADA/AHR/BTK/CASP3/CD300A/CD74/FCGR2B/GPR183/IL10/INPP5D/LYN/NCKAP1L/NFATC2/PELI1/PTPRC/SASH3/SLC39A10/TFRC/TLR4/TNFRSF21/TNFSF13B/TYROBP/VAV3	23
BP	GO:0002688	regulation of leukocyte chemotaxis	9.81076e-08	ADAM10/AIF1/C1QBP/C3AR1/C5AR1/CALR/CAMK1D/CCL4/CCL5/CCR1/CCR7/CD74/CMKLR1/CSF1/DYSF/FPR2/GPSM3/GREM1/IL6R/LGALS9/LGMN/LYN/MPP1/NCKAP1L/PLA2G7/PTK2B/RAC1/RAC2/SLAMF8/SLC8B1/SWAP70/THBS1/VEGFC	33
BP	GO:0050708	regulation of protein secretion	1.01711e-07	ABCG1/ADAM9/ADRA2C/ADTRP/AIF1/ALOX15B/ANXA1/ANXA5/APOE/ARRB1/C2CD2L/CADM1/CARD16/CARD8/CARTPT/CASP1/CCL5/CCR7/CD14/CD33/CLEC4E/CLEC5A/CSF1R/DPP4/EZR/FCGR2B/FCN1/FGR/GCK/GLUD1/GLUL/HAVCR2/HIF1A/HLA-E/IFIH1/IFNGR1/IGF1/IL10/IL17RA/IL27RA/KCNN4/LEP/LGALS9/LILRA2/LILRA5/LILRB1/LPL/LYN/MAP4K4/MBP/MMP12/MYRIP/NLRP12/NLRP3/NOD2/NR1H3/P2RX7/PSMD9/PTPN22/RAB11FIP1/RAC1/RGCC/RHBDF2/RIPK2/RSAD2/SERPINB1/SID…	85
BP	GO:0002690	positive regulation of leukocyte chemotaxis	1.15033e-07	ADAM10/AIF1/C1QBP/C3AR1/C5AR1/CALR/CAMK1D/CCL4/CCL5/CCR1/CCR7/CD74/CMKLR1/CSF1/DYSF/FPR2/GPSM3/IL6R/LGALS9/LGMN/NCKAP1L/PLA2G7/PTK2B/RAC1/RAC2/SWAP70/THBS1/VEGFC	28
BP	GO:0006979	response to oxidative stress	1.21703e-07	ADA/ADAM9/AIF1/ANXA1/APOE/APP/AREG/ATG7/ATRN/BECN1/BTG1/BTK/CAMKK2/CASP3/CCR7/CD36/CDK1/CLN8/CRK/CTNNB1/CYBB/CYGB/CYP1B1/DAPK1/DNM2/ERCC1/ETV5/EZH2/FANCD2/FUT8/FYN/GCH1/GCLC/GGT7/GSR/HGF/HIF1A/HMOX2/IDH1/IL10/MAPK13/MAPK8/MCL1/MCTP1/MDM2/MICB/MMP9/MSRA/NCF1/NCF2/NCF4/NR4A2/NR4A3/PARP1/PCNA/PNPT1/PPARGC1B/PPIF/PPP1R15B/PRDX1/PRDX5/PRKCD/PRR5L/PSAP/PSEN1/PTGS1/PTK2B/RIPK1/RIPK3/RRM2B/SETX/SIRPA/SIR…	82
BP	GO:0032147	activation of protein kinase activity	1.28966e-07	ADAM9/ADRA2C/ADRB2/ARRB1/AVPI1/C5AR1/CARTPT/CCDC88A/CCL5/CD300A/CD74/CDK1/CHI3L1/CRK/CXCR4/DUSP5/DUSP6/FGF2/FPR1/GREM1/HGF/IGF1/IL18/IL6R/IRAK2/LEP/MALT1/MAP2K1/MAP3K14/MAP4K4/MAPKAPK2/MAPKAPK3/MDFIC/MINK1/MLKL/MLST8/NCKAP1L/NOD2/OSBPL8/P2RX7/PAK2/PDE6G/PRKAG2/PRKAR1A/PRKCD/PRRC1/PSEN1/PTK2B/PTPRC/RAPGEF1/RGCC/RIPK1/RIPK2/RIPK3/SLC11A1/SOD1/STK10/SYK/TGFA/THBS1/TLR4/TNFRSF10A/TNFRSF10B/TNFSF15/TP…	66
BP	GO:0043281	regulation of cysteine-type endopeptidase activity involved in apoptotic process	1.28966e-07	ARL6IP1/ARRB1/ARRB2/BCAP31/BCL2L11/BIRC2/CARD16/CARD8/CASP1/CASP8/CLEC7A/CTSD/CTSH/DAPK1/DDX3X/EGLN3/EIF2AK3/GRAMD4/HGF/IFI6/LAMP3/LGALS9/MALT1/MDM2/MMP9/MYC/NAIP/NLRC4/NLRP12/NLRP3/PAK2/PLAUR/PMAIP1/POR/PPARG/PRDX5/RIPK1/RPS6KA1/RPS6KA3/SERPINB9/SIAH2/SIRT1/SNCA/SYK/THBS1/TNFRSF10A/TNFRSF10B/TNFSF15/YWHAE	49
BP	GO:0002822	regulation of adaptive immune response based on somatic recombination of immune receptors built from immunoglobulin superfamily domains	1.30276e-07	ADA/ANXA1/B2M/BTK/CD4/CD80/CR1/FCER1G/FCGR2B/HAVCR2/HLA-A/HLA-B/HLA-C/HLA-E/HLA-F/IL10/IL12RB1/IL18/IL27RA/IL6R/LILRB1/MALT1/NFKBID/NLRP3/P2RX7/PTPN6/PTPRC/RIPK2/RIPK3/RSAD2/SASH3/SLC11A1/TFRC/TNFAIP3/TNFRSF1B/TNFSF13/TNFSF13B/WAS	38
BP	GO:0046850	regulation of bone remodeling	1.30276e-07	ATP6AP1/CA2/CARTPT/CSF1R/DCSTAMP/GREM1/INPP5D/LEP/P2RX7/PLEKHM1/PPARGC1B/S1PR1/SIGLEC15/SPP1/SYK/TFRC/TMEM119/TNFAIP3/TNFRSF11A/UBASH3B	20
BP	GO:0071902	positive regulation of protein serine/threonine kinase activity	1.42461e-07	ACSL1/ADAM9/ADRB2/AKAP13/ARRB1/AVPI1/C5AR1/CAMK1/CARTPT/CCND3/CCNK/CCNYL1/CD74/CDK1/CEMIP/CRK/CSF1R/CXCR4/DAZAP2/DBF4/DDX3X/DUSP5/DUSP6/EZH2/FAM20A/FGF2/FPR1/HGF/HMGA2/IGF1/IRAK2/MAP2K1/MAP3K14/MAPKAPK2/MAPKAPK3/MDFIC/MLKL/MLST8/NEK10/NOD2/P2RX7/PDE6G/PIK3CG/PIK3R5/PIK3R6/PPP2CA/PSEN1/PTK2B/PTPRC/RALB/RAPGEF1/RGCC/RIPK1/RIPK2/SIRT1/SNCA/SOD1/SYAP1/SYK/TGFA/THBS1/TIAM1/TLR4/TNFRSF11A/UBB/ZEB2	66
BP	GO:0010506	regulation of autophagy	1.45299e-07	ABL2/ADRB2/ATG7/ATP6V0A1/ATP6V0C/ATP6V0D1/ATP6V0D2/ATP6V1A/ATP6V1B2/ATP6V1C1/ATP6V1D/ATP6V1H/BCL2L11/BECN1/CAMKK2/CASP3/CISD2/CTSA/DAPK1/DAPK3/DHRSX/DRAM1/DRAM2/EIF4G1/EP300/HGF/HIF1A/HK2/IFI16/IL10/IL10RA/LAMP3/LEP/MAPK8/MCL1/MEFV/MLST8/MTM1/NAMPT/NPC1/PAFAH1B2/POLDIP2/PRKAG2/PSAP/PTPN22/RAB8A/RALB/RIPK2/RRAGD/SIRT1/SMCR8/SNCA/SNX5/SNX6/SPTLC2/SREBF1/STAT3/TBC1D14/TP53/TREM2/TRIM22/USP10/USP13/U…	65
BP	GO:0034340	response to type I interferon	1.47833e-07	ABCE1/HLA-A/HLA-B/HLA-C/HLA-E/HLA-F/IFI6/IFIT3/IFNAR1/IRF2/IRF5/IRF8/IRF9/JAK1/MMP12/MX1/MX2/MYD88/OAS1/OAS2/OAS3/OASL/PTPN6/RNASEL/RSAD2/SAMHD1/STAT1/STAT2/USP18/XAF1	30
BP	GO:1901214	regulation of neuron death	1.49786e-07	AP2B1/APOE/ARRB1/ARRB2/ATG7/BCL2L1/BCL2L11/BTG2/C1QA/C5AR1/CASP2/CASP3/CASP8/CCL5/CEBPB/CHP1/CLN3/CSF1/CTNNB1/CTSZ/DNAJC5/EGLN3/EIF4G1/FCGR2B/FYN/GCLC/GPNMB/GRN/HIF1A/HLA-F/HYOU1/IL10/ITGAM/ITGB2/KDM2B/KMO/LGMN/MCL1/MECP2/NAIP/NR4A2/NR4A3/NRP1/NTRK2/PARP1/PPT1/PSEN1/PTK2B/REL/SERPINF1/SIRT1/SNCA/SNX6/SOD1/SOD2/SORL1/STAT3/TLR4/TNFRSF1B/TP53/TYROBP/UBB/ZNF746	63
BP	GO:0090382	phagosome maturation	1.50647e-07	ATP6V0A1/ATP6V0C/ATP6V0D1/ATP6V0D2/ATP6V1A/ATP6V1B2/ATP6V1C1/ATP6V1D/ATP6V1H/MREG/MYO7A/P2RX7/RAB14/RAB20/RAB31/RAB32/RAB39A/RAB7B/SLAMF8	19
BP	GO:0050702	interleukin-1 beta secretion	1.50647e-07	ABCA1/CARD16/CARD8/CASP1/CCR7/CD36/GBP5/LGALS9/LILRA2/LILRA5/LPL/NLRC4/NLRP12/NLRP3/NOD2/P2RX7/RIPK2/SERPINB1/TLR4/TLR8/TNFAIP3	21
BP	GO:0051250	negative regulation of lymphocyte activation	1.52046e-07	ANXA1/BTK/CASP3/CD300A/CD74/CD80/CD86/CEBPB/FCGR2B/GPNMB/HAVCR2/HLA-F/HMGB3/IL10/IL2RA/INPP5D/LGALS3/LGALS9/LILRB1/LILRB2/LST1/LYN/MAD1L1/MERTK/NFKBID/PDCD1LG2/PELI1/PRKAR1A/PTPN22/PTPN6/SAMSN1/SOCS6/TIGIT/TNFAIP3/TNFAIP8L2/TNFRSF21/TYROBP/VSIG4	38
BP	GO:0050707	regulation of cytokine secretion	1.56761e-07	AIF1/ALOX15B/ANXA1/CADM1/CARD16/CARD8/CASP1/CCR7/CD14/CLEC4E/CLEC5A/CSF1R/EZR/FCGR2B/FCN1/FGR/HAVCR2/IFIH1/IFNGR1/IL10/IL17RA/IL27RA/LGALS9/LILRA2/LILRA5/LILRB1/LPL/LYN/MBP/MMP12/NLRP12/NLRP3/NOD2/P2RX7/PTPN22/RGCC/RIPK2/SERPINB1/SRGN/SYK/TLR2/TLR4/TLR5/TLR8/TMSB4X/TNFAIP3/TNFRSF1B/TNFRSF21	48
BP	GO:0031663	lipopolysaccharide-mediated signaling pathway	1.65616e-07	CARD16/CARD8/CCL5/CD14/CD180/CD36/HCK/IL18/IRAK2/LILRA2/LY86/LYN/MALT1/NFKBIA/PTAFR/PTPN22/RIPK2/SCARB1/TLR2/TLR4/TNFAIP3/TRIB1	22
BP	GO:0045124	regulation of bone resorption	1.68375e-07	ATP6AP1/CA2/CARTPT/CSF1R/DCSTAMP/INPP5D/P2RX7/PLEKHM1/PPARGC1B/S1PR1/SIGLEC15/SPP1/SYK/TFRC/TMEM119/TNFAIP3/TNFRSF11A/UBASH3B	18
BP	GO:0032945	negative regulation of mononuclear cell proliferation	1.70606e-07	BTK/CASP3/CD300A/CD80/CD86/CEBPB/FCGR2B/GPNMB/HAVCR2/IL10/IL2RA/INPP5D/LGALS9/LILRB1/LILRB2/LST1/LYN/MAD1L1/PDCD1LG2/PELI1/PRKAR1A/PTPN6/TNFRSF21/TYROBP/VSIG4	25
BP	GO:0050672	negative regulation of lymphocyte proliferation	1.70606e-07	BTK/CASP3/CD300A/CD80/CD86/CEBPB/FCGR2B/GPNMB/HAVCR2/IL10/IL2RA/INPP5D/LGALS9/LILRB1/LILRB2/LST1/LYN/MAD1L1/PDCD1LG2/PELI1/PRKAR1A/PTPN6/TNFRSF21/TYROBP/VSIG4	25
BP	GO:0052548	regulation of endopeptidase activity	1.70794e-07	AKIRIN2/APLP2/APP/ARL6IP1/ARRB1/ARRB2/ASPH/BCAP31/BCL2L11/BIRC2/CARD16/CARD8/CASP1/CASP8/CD109/CLEC7A/COL6A3/CPAMD8/CR1/CST3/CST7/CSTA/CSTB/CTSD/CTSH/DAPK1/DDX3X/EGLN3/EIF2AK3/FYN/GRAMD4/HGF/IFI16/IFI6/LAMP3/LGALS9/LGMN/LYN/MALT1/MBP/MDM2/MEFV/MMP9/MYC/NAIP/NLRC4/NLRP12/NLRP3/PAK2/PAPLN/PLAUR/PMAIP1/POR/PPARG/PRDX5/PSME1/RARRES1/RIPK1/RIPK2/RPS6KA1/RPS6KA3/SERPINA1/SERPINB1/SERPINB9/SERPINF1/SIAH…	78
BP	GO:0045807	positive regulation of endocytosis	1.72128e-07	ANXA2/AP2B1/APOE/ARRB1/ARRB2/B2M/C2/CALR/CAMK1D/CD14/CD300LF/CD36/CD63/CLEC7A/DNM2/DOCK2/FCER1G/FCGR2B/FPR2/GREM1/IL2RG/MERTK/NCKAP1L/NEDD4L/PLCG2/PPARG/PPT1/PTPRC/PTPRJ/RAB31/RAPGEF1/SELE/SIRPA/SIRPB1/SLC11A1/SNCA/SOD1/SYK/TREM2	39
BP	GO:0002761	regulation of myeloid leukocyte differentiation	1.72661e-07	ATP6AP1/C1QC/CA2/CARTPT/CASP8/CCR1/CD4/CD74/CEBPB/CSF1/CTNNB1/DCSTAMP/EVI2B/HCLS1/INPP5D/LILRB1/LILRB3/LILRB4/LYN/MAFB/MITF/MYC/NOTCH2/PPARGC1B/RASSF2/RB1/RIPK1/SIGLEC15/TLR4/TREM2/TRIB1/TYROBP/UBASH3B	33
BP	GO:1904951	positive regulation of establishment of protein localization	1.78896e-07	ABCG1/ADAM9/AIF1/ALOX15B/ARRB1/BCAP31/C2CD2L/CADM1/CAMK1/CARD8/CASP1/CASP8/CCT5/CD14/CD33/CEMIP/CHP1/CLEC4E/CLEC5A/CSF1R/EDEM1/EDEM2/EZR/FCN1/FGR/FYN/GCK/GLUD1/GLUL/HAVCR2/HCLS1/HIF1A/HLA-E/HPS4/IFIH1/IFNGR1/IGF1/IL10/IL17RA/ITGAM/ITGB2/KCNN4/LEP/LGALS9/LILRA2/LILRA5/LPL/MAPK8/MBP/MDM2/MMP12/MYRIP/NLRP12/NLRP3/NOD2/P2RX7/PMAIP1/PRKCD/PRR5L/PSEN1/PSMD9/PTP4A3/PTPN22/RAC1/RAC2/RGCC/RIPK2/SORL1/SYK/…	82
BP	GO:0050731	positive regulation of peptidyl-tyrosine phosphorylation	1.96946e-07	ACE/ACVR1/AREG/ARRB2/CCL5/CD36/CD4/CD74/CD80/CSF1R/EHD4/ENPP2/EREG/FYN/GREM1/HBEGF/HCLS1/HGF/ICAM1/IGF1/IL18/IL6R/ITGA5/LEP/LILRA5/LYN/NCF1/NEDD9/NRP1/NTRK2/PAK2/PARP14/PARP9/PECAM1/PTK2B/PTPRC/PTPRJ/RIPK2/SEMA4D/STAT3/SYK/TEC/TGFA/TP53/TREM2	45
BP	GO:0032655	regulation of interleukin-12 production	2.07058e-07	ACP5/ARRB2/C1QBP/CCR7/CD36/CLEC7A/CMKLR1/IL10/IRF5/IRF8/LGALS9/LILRA5/LILRB1/MEFV/RIPK2/SYK/THBS1/TIGIT/TLR2/TLR4/TLR8	21
BP	GO:0070371	ERK1 and ERK2 cascade	2.26562e-07	ADCYAP1/APOE/APP/ARRB1/ARRB2/ATF3/ATP6AP1/C5AR1/CCL13/CCL18/CCL4/CCL5/CCR1/CCR7/CD36/CD4/CD74/CHI3L1/CSF1R/CTSH/DUSP10/DUSP4/DUSP6/EPHB2/EZR/FGF2/FGFR4/FPR2/FSHR/GLIPR2/GNAI2/GPNMB/GPR183/HAVCR2/ICAM1/IGF1/LGALS9/LYN/MAP2K1/MARCO/MFHAS1/MYC/NEK10/NLRP12/NOD2/NOTCH2/NRP1/PTK2B/PTPN22/PTPN6/PTPRC/RAPGEF1/RIPK2/SCIMP/SIRPA/SYK/TEK/TIAM1/TIMP3/TLR4/TNFRSF11A/TREM2/ZFP36L2	63
BP	GO:0007599	hemostasis	2.9705e-07	ACTB/ADRA2C/ADTRP/ANXA2/ANXA5/ANXA7/APOE/ARRB1/ARRB2/C1QBP/CAPZA2/CD36/CD59/CDC42/CLIC1/COL1A2/COL3A1/DOCK11/DOCK8/F13A1/FCER1G/FERMT3/FLI1/FYN/GNA13/GNB1/GNG2/HPS4/HPSE/IRF2/LCP2/LYN/MERTK/P2RX4/P2RX7/PAPSS2/PDPN/PIK3CG/PIK3R5/PIK3R6/PLAU/PLAUR/PLCG2/PLEK/PLSCR1/PRCP/PRKAR1A/PRKCD/PRKCH/PTPN6/RAC1/RAP2B/SERPINA1/SH2B3/SYK/TEC/THBD/THBS1/TLR4/TREML1/UBASH3B/VAV1/VAV3/WAS/YWHAZ/ZNF385A	66
BP	GO:0008360	regulation of cell shape	3.10945e-07	ANXA1/ANXA7/ARAP1/ARHGAP18/BAIAP2/CCL13/CDC42/CDC42SE1/CRK/CSF1R/CYFIP1/DAPK3/EPB41L3/EZR/FGD3/FGD5/FGD6/FGR/FMNL1/FMNL2/FYN/GAS2/GNA13/HCK/HEXB/ICAM1/ITGB2/LST1/PARVB/PDPN/PLXND1/PTK2B/RHOG/RHOH/RND3/SEMA4A/SEMA4D/STRIP2	38
BP	GO:0050766	positive regulation of phagocytosis	3.1688e-07	C2/CALR/CAMK1D/CD300LF/CD36/CLEC7A/DNM2/DOCK2/FCER1G/FCGR2B/FPR2/IL2RG/MERTK/NCKAP1L/PPARG/PTPRC/PTPRJ/RAB31/RAPGEF1/SIRPA/SIRPB1/SLC11A1/SOD1/TREM2	24
BP	GO:0007229	integrin-mediated signaling pathway	3.61602e-07	ADAM10/ADAM9/CD63/CDC42/COL3A1/FCER1G/FERMT3/FGR/FUT8/HCK/ITGA4/ITGA5/ITGA6/ITGAD/ITGAL/ITGAM/ITGAX/ITGB2/ITGB7/NEDD9/NRP1/PHACTR4/PLEK/PTK2B/RCC2/SYK/TEC/TYROBP/VAV1/VAV3	30
BP	GO:0043405	regulation of MAP kinase activity	4.3265e-07	ADAM9/AKAP13/APOE/ARRB1/AVPI1/C5AR1/CARTPT/CD300A/CD74/CDK1/CRK/CXCR4/DUSP10/DUSP14/DUSP16/DUSP18/DUSP4/DUSP5/DUSP6/EPHB2/EZH2/FGF2/FPR1/HGF/IGF1/IRAK2/LYN/MAP2K1/MAP3K14/MAPKAPK2/MAPKAPK3/MDFIC/MLKL/NEK10/NOD2/NUP62/P2RX7/PDE6G/PIK3CG/PIK3R5/PIK3R6/PPP2CA/PRKCD/PSEN1/PTK2B/PTPN22/PTPN6/PTPRC/PTPRJ/RAPGEF1/RGS2/RIPK1/RIPK2/SH2B3/SOD1/SORL1/SYK/TGFA/THBS1/TIAM1/TLR4/TNFRSF11A/TRIB1/UBB/ZEB2	65
BP	GO:0072511	divalent inorganic cation transport	4.56337e-07	ANXA2/ANXA5/ANXA6/ARRB2/ATP1B1/ATP2B1/ATP2C1/BEST1/CACNA2D4/CCL4/CCL5/CCR1/CCR5/CCR7/CD33/CD4/CD84/CEMIP/CLIC2/CTNNB1/CXCR4/CYP27B1/DYSF/FGF2/FYN/GCK/GJA4/GNAI2/HSPA2/ICAM1/IL16/KCNE3/KCNJ2/KCNN4/LGALS3/LILRA2/LILRA5/LILRB1/LILRB2/LYN/MAGT1/MCOLN1/MCOLN2/MCOLN3/MYO5A/NIPA2/P2RX4/P2RX7/PDE4B/PIK3CG/PLCB2/PLCG2/PMPCA/PSEN1/PSEN2/PTK2B/PTPN6/PTPRC/RAMP2/RASA3/SARAF/SLC11A1/SLC11A2/SLC30A4/SLC30A5/SL…	85
BP	GO:0032695	negative regulation of interleukin-12 production	4.79526e-07	ACP5/ARRB2/C1QBP/CMKLR1/IL10/LILRA5/LILRB1/MEFV/THBS1/TIGIT/TLR8	11
BP	GO:0015711	organic anion transport	4.82666e-07	ABCA1/ABCC5/ABCG1/ACE/ACSL1/ANXA1/APOC1/APOC2/APOE/AQP9/ARL6IP1/ATP11A/BDKRB2/C2CD2L/CA2/CD36/CLN3/CLN8/CTNS/FOLR2/KCNN4/KMO/LEP/LRRC8D/MFSD2A/MID1IP1/NFKBIE/NMB/NPC2/NTRK2/OCA2/OSBPL8/P2RX4/P2RX7/PCTP/PDPN/PITPNA/PITPNC1/PLA2G4A/PLIN2/PLTP/PPARG/PRKAG2/PRKCD/PSAP/PSEN1/RGS2/SCARB1/SCARB2/SLC11A1/SLC16A10/SLC16A6/SLC17A5/SLC19A2/SLC1A3/SLC1A4/SLC25A20/SLC25A24/SLC2A1/SLC2A9/SLC35B1/SLC35B4/SLC36A…	84
BP	GO:0030260	entry into host cell	4.82666e-07	ANPEP/CCR5/CD209/CD4/CD74/CD80/CD86/CDK1/CLEC5A/CR1/CTNNB1/CTSB/CXADR/CXCR4/DPP4/EXOC2/F11R/FCN1/FUCA2/GRB2/HAVCR1/ICAM1/ITGA5/ITGB7/LAMP1/LGALS9/MRC1/NPC1/SCARB1/SCARB2/SELPLG/TFRC/TRIM38/VAMP8/WWP1	35
BP	GO:0044409	entry into host	4.82666e-07	ANPEP/CCR5/CD209/CD4/CD74/CD80/CD86/CDK1/CLEC5A/CR1/CTNNB1/CTSB/CXADR/CXCR4/DPP4/EXOC2/F11R/FCN1/FUCA2/GRB2/HAVCR1/ICAM1/ITGA5/ITGB7/LAMP1/LGALS9/MRC1/NPC1/SCARB1/SCARB2/SELPLG/TFRC/TRIM38/VAMP8/WWP1	35
BP	GO:0051806	entry into cell of other organism involved in symbiotic interaction	4.82666e-07	ANPEP/CCR5/CD209/CD4/CD74/CD80/CD86/CDK1/CLEC5A/CR1/CTNNB1/CTSB/CXADR/CXCR4/DPP4/EXOC2/F11R/FCN1/FUCA2/GRB2/HAVCR1/ICAM1/ITGA5/ITGB7/LAMP1/LGALS9/MRC1/NPC1/SCARB1/SCARB2/SELPLG/TFRC/TRIM38/VAMP8/WWP1	35
BP	GO:0051828	entry into other organism involved in symbiotic interaction	4.82666e-07	ANPEP/CCR5/CD209/CD4/CD74/CD80/CD86/CDK1/CLEC5A/CR1/CTNNB1/CTSB/CXADR/CXCR4/DPP4/EXOC2/F11R/FCN1/FUCA2/GRB2/HAVCR1/ICAM1/ITGA5/ITGB7/LAMP1/LGALS9/MRC1/NPC1/SCARB1/SCARB2/SELPLG/TFRC/TRIM38/VAMP8/WWP1	35
BP	GO:0052547	regulation of peptidase activity	5.144e-07	AKIRIN2/APLP2/APP/ARL6IP1/ARRB1/ARRB2/ASPH/BCAP31/BCL2L11/BIRC2/CARD16/CARD8/CASP1/CASP8/CD109/CLEC7A/COL6A3/CPAMD8/CR1/CST3/CST7/CSTA/CSTB/CTSD/CTSH/DAPK1/DDX3X/ECM1/EGLN3/EIF2AK3/FYN/GRAMD4/GRN/HGF/IFI16/IFI6/LAMP3/LGALS9/LGMN/LYN/MALT1/MBP/MDM2/MEFV/MMP9/MYC/NAIP/NLRC4/NLRP12/NLRP3/PAK2/PAPLN/PLAUR/PMAIP1/POR/PPARG/PRDX5/PSME1/RARRES1/RIPK1/RIPK2/RPS6KA1/RPS6KA3/SERPINA1/SERPINB1/SERPINB9/SERP…	80
BP	GO:0070838	divalent metal ion transport	5.144e-07	ANXA2/ANXA5/ANXA6/ARRB2/ATP1B1/ATP2B1/ATP2C1/BEST1/CACNA2D4/CCL4/CCL5/CCR1/CCR5/CCR7/CD33/CD4/CD84/CEMIP/CLIC2/CTNNB1/CXCR4/CYP27B1/DYSF/FGF2/FYN/GCK/GJA4/GNAI2/HSPA2/ICAM1/IL16/KCNE3/KCNJ2/KCNN4/LGALS3/LILRA2/LILRA5/LILRB1/LILRB2/LYN/MAGT1/MCOLN1/MCOLN2/MCOLN3/MYO5A/NIPA2/P2RX4/P2RX7/PDE4B/PIK3CG/PLCB2/PLCG2/PMPCA/PSEN1/PSEN2/PTK2B/PTPN6/PTPRC/RAMP2/RASA3/SARAF/SLC11A1/SLC11A2/SLC30A4/SLC30A5/SL…	84
BP	GO:0030168	platelet activation	5.144e-07	ACTB/ADRA2C/APOE/ARRB1/ARRB2/CLIC1/COL1A2/COL3A1/FCER1G/FERMT3/FYN/GNA13/GNB1/GNG2/LCP2/LYN/MERTK/PDPN/PIK3CG/PIK3R5/PIK3R6/PLCG2/PLEK/PLSCR1/PRKCD/PRKCH/PTPN6/RAP2B/SH2B3/SYK/TEC/THBD/TLR4/TREML1/UBASH3B/VAV1/VAV3/YWHAZ	38
BP	GO:0048771	tissue remodeling	5.47581e-07	ACE/ACP5/ADRB2/ANXA1/ATP6AP1/CA2/CARTPT/CSF1R/CST3/CTNNB1/DCSTAMP/GPNMB/GREM1/HIF1A/IL18/INPP5D/LEP/LIPA/MDM2/MERTK/MITF/NOTCH2/P2RX7/PLEKHM1/PPARGC1B/PTH1R/PTK2B/RAC1/RAC2/RASSF2/S1PR1/SIGLEC15/SNX10/SPP1/SYK/TFRC/TMEM119/TNFAIP3/TNFRSF11A/TP53/TPP1/UBASH3B	42
BP	GO:0045621	positive regulation of lymphocyte differentiation	5.99906e-07	ADA/ANXA1/BTK/CD74/CD80/CD83/CD86/DUSP10/IL12RB1/IL18/IL2RA/INPP5D/ITPKB/LGALS9/LILRB2/LILRB4/MALT1/NCKAP1L/NFKBID/NLRP3/PIK3R6/PNP/PTPRC/RIPK2/SASH3/SYK/TNFSF9/ZMIZ1	28
BP	GO:0045582	positive regulation of T cell differentiation	6.039e-07	ADA/ANXA1/CD74/CD80/CD83/CD86/DUSP10/IL12RB1/IL18/IL2RA/ITPKB/LGALS9/LILRB2/LILRB4/MALT1/NCKAP1L/NFKBID/NLRP3/PIK3R6/PNP/PTPRC/RIPK2/SASH3/SYK/TNFSF9/ZMIZ1	26
BP	GO:0045851	pH reduction	7.7567e-07	ATP6AP1/ATP6V0A1/ATP6V0C/ATP6V0D1/ATP6V0D2/ATP6V1A/ATP6V1B2/ATP6V1C1/ATP6V1D/ATP6V1H/CA2/CLN3/CLN6/DMXL2/GRN/PPT1/RAB20/RAB39A/SLAMF8/SLC11A1	20
BP	GO:0034142	toll-like receptor 4 signaling pathway	7.79491e-07	CD14/ITGAM/ITGB2/LILRA2/LYN/MFHAS1/NFKBIA/NR1H3/PELI1/PIK3AP1/PTPN22/RAB7B/RIPK2/TLR4/TNFAIP3/WDFY1	16
BP	GO:0070372	regulation of ERK1 and ERK2 cascade	8.92784e-07	ADCYAP1/APOE/APP/ARRB1/ARRB2/ATF3/ATP6AP1/C5AR1/CCL13/CCL18/CCL4/CCL5/CCR1/CCR7/CD36/CD4/CD74/CHI3L1/CSF1R/DUSP10/DUSP4/DUSP6/EPHB2/EZR/FGF2/FGFR4/FPR2/FSHR/GLIPR2/GNAI2/GPNMB/GPR183/HAVCR2/ICAM1/LGALS9/LYN/MAP2K1/MARCO/MFHAS1/NEK10/NLRP12/NOD2/NOTCH2/NRP1/PTK2B/PTPN22/PTPN6/PTPRC/RAPGEF1/RIPK2/SCIMP/SIRPA/SYK/TEK/TIAM1/TIMP3/TLR4/TNFRSF11A/TREM2	59
BP	GO:0045619	regulation of lymphocyte differentiation	8.92784e-07	ADA/ANXA1/BTK/CD74/CD80/CD83/CD86/CLPTM1/CR1/DUSP10/FANCD2/HLA-DOA/HMGB3/IL12RB1/IL18/IL2RA/INPP5D/ITPKB/LGALS9/LILRB2/LILRB4/MALT1/NCKAP1L/NFAM1/NFATC2/NFKBID/NLRP3/PIK3R6/PNP/PRDM1/PTPN6/PTPRC/RIPK2/SASH3/SLAMF8/SOD1/SYK/TNFSF9/ZFP36L2/ZMIZ1	40
BP	GO:0002474	antigen processing and presentation of peptide antigen via MHC class I	9.64209e-07	ACE/B2M/BCAP31/CALR/CANX/CD36/CLEC4A/CYBB/ERAP1/FCER1G/FCGR1B/HLA-A/HLA-B/HLA-C/HLA-E/HLA-F/IKBKB/NCF1/NCF2/NCF4/PDIA3/PSMB3/PSMD9/PSME1/SEC31A/TAP1/TAPBP/VAMP8	28
BP	GO:2001234	negative regulation of apoptotic signaling pathway	9.82641e-07	ACVR1/ARRB2/BCL2A1/BCL2L1/BDKRB2/CASP8/CD74/CTNNB1/DDX3X/EYA2/FYN/GCLC/GNAI2/GRINA/HGF/HIF1A/HYOU1/ICAM1/IFI6/IGF1/ING2/ITGA6/ITPRIP/IVNS1ABP/LGALS3/MCL1/MDM2/MMP9/NR4A2/NRP1/PELI3/PLAUR/PPIF/PSEN1/RB1/RIPK1/RRM2B/RRN3/SIAH2/SIRT1/SLC35F6/SOD2/THBS1/TMBIM6/TNFAIP3/TNFRSF10A/TNFRSF10B/TXNDC12/ZNF385A	49
BP	GO:0002504	antigen processing and presentation of peptide or polysaccharide antigen via MHC class II	1.01713e-06	ACTR1A/AP1B1/AP1S3/AP2B1/AP2M1/AP2S1/CANX/CAPZA2/CD74/CENPE/CTSD/CTSL/CTSS/DNM2/DYNC1H1/FCER1G/FCGR2B/HLA-DMA/HLA-DMB/HLA-DOA/HLA-DPA1/HLA-DPB1/HLA-DRA/KIF18A/LGMN/RACGAP1/SEC31A/THBS1/TREM2	29
BP	GO:0051056	regulation of small GTPase mediated signal transduction	1.02777e-06	ABCA1/ABL2/AKAP13/APOE/ARAP1/ARHGAP17/ARHGAP18/ARHGAP22/ARHGAP25/ARHGAP26/ARHGAP28/ARHGAP30/ARHGAP31/ARHGDIB/ARHGEF11/ARHGEF37/ARHGEF40/ARRB1/CDC42/CDC42SE1/COL3A1/CRK/CSF1/CYTH1/CYTH4/DNM2/EPHB2/FARP1/FBP1/FGD3/FGD5/FGD6/GMIP/GNA13/GPR20/GPR65/GRB2/HEG1/IGF1/ITPKB/LPAR6/LYN/MAP4K4/MYOC/NOTCH2/NRP1/NUP62/PSD3/PSD4/RAC1/RAC2/RACGAP1/RAPGEF1/RASA3/RHOG/RHOH/SHOC2/SIPA1L2/SRGAP1/STARD8/TAGAP/TIAM1/V…	64
BP	GO:0048013	ephrin receptor signaling pathway	1.30109e-06	ACTB/ACTR2/ACTR3/AP2B1/AP2M1/AP2S1/APH1A/APH1B/ARPC3/ARPC5/CDC42/CRK/EPHB2/FYN/LYN/MMP9/NCK1/NCSTN/PSEN1/PSEN2/PSENEN/RAC1/SDC2/SDCBP/TIAM1/VAV3	26
BP	GO:0010950	positive regulation of endopeptidase activity	1.31898e-06	AKIRIN2/ARRB1/ASPH/BCAP31/BCL2L11/CARD8/CASP1/CASP8/CLEC7A/CR1/CTSD/CTSH/DAPK1/DDX3X/EGLN3/EIF2AK3/FYN/GRAMD4/IFI16/LGALS9/LGMN/LYN/MALT1/MBP/MEFV/MYC/NLRC4/NLRP12/NLRP3/PMAIP1/PPARG/PSME1/RIPK1/RIPK2/SIRT1/SNCA/STAT3/SYK/TNFRSF10A/TNFRSF10B/TNFSF15	41
BP	GO:0050817	coagulation	1.60041e-06	ACTB/ADRA2C/ADTRP/ANXA2/ANXA5/APOE/ARRB1/ARRB2/C1QBP/CAPZA2/CD36/CD59/CDC42/CLIC1/COL1A2/COL3A1/DOCK11/DOCK8/F13A1/FCER1G/FERMT3/FYN/GNA13/GNB1/GNG2/HPS4/HPSE/IRF2/LCP2/LYN/MERTK/P2RX4/P2RX7/PAPSS2/PDPN/PIK3CG/PIK3R5/PIK3R6/PLAU/PLAUR/PLCG2/PLEK/PLSCR1/PRCP/PRKAR1A/PRKCD/PRKCH/PSEN1/PTPN6/RAC1/RAP2B/SERPINA1/SH2B3/SYK/TEC/THBD/THBS1/TLR4/TREML1/UBASH3B/VAV1/VAV3/WAS/YWHAZ	64
BP	GO:0051222	positive regulation of protein transport	1.62198e-06	ABCG1/ADAM9/AIF1/ALOX15B/ARRB1/BCAP31/C2CD2L/CADM1/CAMK1/CARD8/CASP1/CD14/CD33/CEMIP/CHP1/CLEC4E/CLEC5A/CSF1R/EDEM1/EDEM2/EZR/FCN1/FGR/FYN/GCK/GLUD1/GLUL/HAVCR2/HCLS1/HIF1A/HLA-E/HPS4/IFIH1/IFNGR1/IGF1/IL10/IL17RA/ITGAM/ITGB2/KCNN4/LEP/LGALS9/LILRA2/LILRA5/LPL/MBP/MDM2/MMP12/MYRIP/NLRP12/NLRP3/NOD2/P2RX7/PRKCD/PRR5L/PSEN1/PSMD9/PTPN22/RAC1/RAC2/RGCC/RIPK2/SORL1/SYK/TLR2/TLR4/TLR8/TM7SF3/TM9SF4/TP…	74
BP	GO:0097530	granulocyte migration	1.75266e-06	ANXA1/C1QBP/C3AR1/C5AR1/CAMK1D/CCL13/CCL18/CCL4/CCL5/CCR7/CD300A/CD74/CMKLR1/CSF1/CSF3R/CXADR/DYSF/FCER1G/IL17RA/IL1RN/ITGB2/LGALS3/MCOLN2/MPP1/NCKAP1L/PDE4B/PECAM1/PIK3CG/RAC1/RAC2/SLAMF8/SYK/THBS1/VAV1/VAV3	35
BP	GO:0007596	blood coagulation	1.8569e-06	ACTB/ADRA2C/ADTRP/ANXA2/ANXA5/APOE/ARRB1/ARRB2/C1QBP/CAPZA2/CD36/CD59/CDC42/CLIC1/COL1A2/COL3A1/DOCK11/DOCK8/F13A1/FCER1G/FERMT3/FYN/GNA13/GNB1/GNG2/HPS4/HPSE/IRF2/LCP2/LYN/MERTK/P2RX4/P2RX7/PAPSS2/PDPN/PIK3CG/PIK3R5/PIK3R6/PLAU/PLAUR/PLCG2/PLEK/PLSCR1/PRCP/PRKAR1A/PRKCD/PRKCH/PTPN6/RAC1/RAP2B/SERPINA1/SH2B3/SYK/TEC/THBD/THBS1/TLR4/TREML1/UBASH3B/VAV1/VAV3/WAS/YWHAZ	63
BP	GO:0002821	positive regulation of adaptive immune response	1.96706e-06	ADA/ANXA1/B2M/BTK/CD4/CD80/FCER1G/HLA-A/HLA-B/HLA-C/HLA-E/HLA-F/IL12RB1/IL18/IL27RA/IL6R/MALT1/NFKBID/NLRP3/P2RX7/PTPRC/RIPK2/RSAD2/SASH3/SIRT1/SLC11A1/TFRC/TNFSF13/TNFSF13B	29
BP	GO:0051047	positive regulation of secretion	1.99345e-06	ABCG1/ADAM9/ADCYAP1/AIF1/ALOX15B/ARRB1/ATP6AP1/C2CD2L/CADM1/CARD8/CARTPT/CASP1/CD14/CD33/CLEC4E/CLEC5A/CSF1R/EZR/FCER1G/FCN1/FGR/GCK/GLUD1/GLUL/GNAI2/HAVCR2/HIF1A/HLA-E/HLA-F/IFIH1/IFNGR1/IGF1/IL10/IL17RA/ITGAM/ITGB2/KCNN4/KMO/LAMP1/LEP/LGALS9/LILRA2/LILRA5/LPL/MBP/MMP12/MYRIP/NLRP12/NLRP3/NMB/NOD2/P2RX4/P2RX7/PSMD9/PTAFR/PTPN22/RAB8B/RAB9A/RAC1/RGCC/RIPK2/SCIN/SDCBP/SNCA/SNX5/SPP1/SYK/TLR2/TLR4/…	75
BP	GO:0051452	intracellular pH reduction	2.03049e-06	ATP6V0A1/ATP6V0C/ATP6V0D1/ATP6V0D2/ATP6V1A/ATP6V1B2/ATP6V1C1/ATP6V1D/ATP6V1H/CA2/CLN3/CLN6/DMXL2/GRN/PPT1/RAB20/RAB39A/SLAMF8/SLC11A1	19
BP	GO:0050701	interleukin-1 secretion	2.05059e-06	ABCA1/CARD16/CARD8/CASP1/CCR7/CD36/GBP5/LGALS9/LILRA2/LILRA5/LPL/NLRC4/NLRP12/NLRP3/NOD2/P2RX7/RIPK2/SERPINB1/TLR4/TLR8/TNFAIP3	21
BP	GO:0002824	positive regulation of adaptive immune response based on somatic recombination of immune receptors built from immunoglobulin superfamily domains	2.3527e-06	ADA/ANXA1/B2M/BTK/CD4/CD80/FCER1G/HLA-A/HLA-B/HLA-C/HLA-E/HLA-F/IL12RB1/IL18/IL27RA/IL6R/MALT1/NFKBID/NLRP3/P2RX7/PTPRC/RIPK2/RSAD2/SASH3/SLC11A1/TFRC/TNFSF13/TNFSF13B	28
BP	GO:0050727	regulation of inflammatory response	2.40633e-06	ABHD12/ACP5/ADA/ADCYAP1/ANXA1/APOE/BIRC2/BTK/C1QA/C1QB/C1QBP/C1QC/C2/C3AR1/C5AR1/CCL18/CCL5/CCR7/CD59/CDH5/CEBPB/CLEC7A/CR1/CST7/CTSC/DNASE1L3/DUSP10/FANCD2/FCER1G/FCGR2B/FPR2/GBP5/GPSM3/GRN/HCK/HGF/HLA-E/IGF1/IL10/IL17RA/IL18/IL2RA/LEP/LILRA5/LPL/LYN/MAPK13/MEFV/MFHAS1/MGLL/MMP9/MYD88/NFKBIA/NLRP12/NLRP3/NOD2/NR1H3/PIK3AP1/PIK3CG/PLA2G7/PPARG/PRKCD/PTPRC/RB1/SELE/SERPINF1/SIRPA/SLAMF8/SNCA/SOD1/…	82
BP	GO:0050777	negative regulation of immune response	2.7433e-06	ADCYAP1/ANXA1/ARRB2/CD300A/CD59/CD84/COL3A1/CR1/CRK/DUSP10/FCGR2B/GRN/HAVCR2/HLA-E/HLA-F/IFI16/IL10/IL27RA/IL2RA/INPP5D/LGALS3/LGALS9/LILRB1/LYN/MMP12/NR1H3/PARP14/PPARG/PTPN6/PTPRC/SAMHD1/SAMSN1/SERPINB9/SLAMF8/TNFAIP3/VSIG4	36
BP	GO:0051607	defense response to virus	2.78947e-06	ABCE1/ATG7/BECN1/BIRC2/C1QBP/DTX3L/G3BP1/IFI16/IFI44L/IFI6/IFIH1/IFIT3/IFIT5/IFNLR1/IL10RB/IL12RB1/IL2RA/IRF2/IRF5/IRF9/LILRB1/MAP3K14/MICB/MMP12/MX1/MX2/NLRP3/OAS1/OAS2/OAS3/OASL/PARP9/PLSCR1/PMAIP1/PTPRC/RNASE2/RNASE6/RNASEL/RSAD2/SAMHD1/SERINC5/SLFN11/STAT1/STAT2/TLR8/TNFAIP3/TRAF3/TRIM22/TRIM38	49
BP	GO:0032731	positive regulation of interleukin-1 beta production	2.83014e-06	APP/CARD8/CASP1/CASP8/CLEC7A/IFI16/LGALS9/LILRA2/LILRA5/LPL/MALT1/NLRP12/NLRP3/NOD2/P2RX7/RIPK2/TLR4/TLR8/TYROBP	19
BP	GO:0002495	antigen processing and presentation of peptide antigen via MHC class II	2.88555e-06	ACTR1A/AP1B1/AP1S3/AP2B1/AP2M1/AP2S1/CANX/CAPZA2/CD74/CENPE/CTSD/CTSL/CTSS/DNM2/DYNC1H1/FCER1G/FCGR2B/HLA-DMA/HLA-DMB/HLA-DOA/HLA-DPA1/HLA-DPB1/HLA-DRA/KIF18A/LGMN/RACGAP1/SEC31A/TREM2	28
BP	GO:0060759	regulation of response to cytokine stimulus	2.88555e-06	ABCE1/BIRC2/CARD16/CARD8/CASP1/CASP8/CCL5/CD300LF/CD74/CSF1/CXCR4/ECM1/ELF1/HIF1A/IFIH1/IFNGR1/IFNGR2/IKBKB/IL1RN/IRAK2/JAK1/MMP12/NR1H3/PARP14/PARP9/PELI3/PPARG/PTPN6/PTPRC/RIPK1/RIPK2/RNASEL/SAMHD1/SH2B3/SPPL2A/STAT1/SYK/TLR2/TLR4/TNFAIP3/TREM2/USP18	42
BP	GO:0016042	lipid catabolic process	2.88846e-06	ABHD12/ABHD16A/ABHD6/ACBD5/ACER3/ACOX1/ADTRP/AOAH/APOC1/APOC2/APOE/ASAH1/CYP1B1/CYP27A1/CYP27B1/DAGLB/DDHD1/DECR1/ENPP2/FABP5/FUCA1/GALC/GLA/GM2A/GPCPD1/HADHB/HEXB/HSD17B11/HSD3B7/IDH1/LEP/LIPA/LPL/MGLL/NAAA/NAGA/NCEH1/NEU1/NEU3/NUDT19/PAFAH1B2/PCK2/PIK3CG/PLA1A/PLA2G15/PLA2G4A/PLA2G7/PLBD1/PLBD2/PLCB2/PLCG2/PLD3/PNPLA6/PPT1/PRKCD/PSAP/SCARB1/SGPL1/SORL1/SPP1/SRD5A3/YWHAH	62
BP	GO:0010952	positive regulation of peptidase activity	2.95502e-06	AKIRIN2/APP/ARRB1/ASPH/BCAP31/BCL2L11/CARD8/CASP1/CASP8/CLEC7A/CR1/CTSD/CTSH/DAPK1/DDX3X/EGLN3/EIF2AK3/FYN/GRAMD4/GRN/IFI16/LGALS9/LGMN/LYN/MALT1/MBP/MEFV/MYC/NLRC4/NLRP12/NLRP3/PMAIP1/PPARG/PSME1/RIPK1/RIPK2/SIRT1/SNCA/STAT3/SYK/TNFRSF10A/TNFRSF10B/TNFSF15	43
BP	GO:0048872	homeostasis of number of cells	3.06587e-06	ADA/AMPD3/ANXA1/B2M/BCL2L11/CASP3/CCR4/CCR7/CD74/CSF1/DNASE2/DOCK11/EZH2/FCER1G/GPR183/HCLS1/HIF1A/HSPA9/IKZF1/IL2RA/INPP5D/ITPKB/LGALS9/LIPA/LYN/MAFB/MERTK/MFHAS1/NCKAP1L/NCSTN/P2RX7/PDE4B/PMAIP1/PRDX1/PTBP3/RASSF2/RB1/RIPK3/RRN3/SASH3/SH2B3/SLC11A2/SMAP1/SOD1/STAT1/STAT3/STAT5B/TMOD3/TNFAIP3/TNFSF13B	50
BP	GO:1904646	cellular response to amyloid-beta	3.40383e-06	ADRB2/APP/BCL2L11/CD36/FCGR2B/FPR2/FYN/ICAM1/IGF1/ITGA4/LGMN/NAMPT/PARP1/PSEN1/SNX6/TLR4/TREM2	17
BP	GO:0007249	I-kappaB kinase/NF-kappaB signaling	3.68613e-06	AKAP13/ATP2C1/BIRC2/BTK/CARD16/CARD8/CASP1/CASP8/CCR7/CD14/CD36/CD4/CD74/CTNNB1/ECM1/FYN/IFIT5/IKBKB/IL1RN/IRAK2/LGALS9/LITAF/LTBR/MALT1/MAP3K14/MYD88/NFKBIA/NFKBID/NLRP12/NOD2/NUP62/PELI1/REL/RHOH/RIPK1/RIPK2/RIPK3/SECTM1/SIRPA/SIRT1/SLC20A1/SNIP1/STAT1/TLR2/TLR4/TLR8/TMEM9B/TNFAIP3/TNFRSF10B/TRIM22/TRIM38/UBB/USP10	53
BP	GO:0050690	regulation of defense response to virus by virus	3.6932e-06	AP1B1/AP1S3/AP2B1/AP2M1/AP2S1/ATP6V1H/B2M/CD4/DOCK2/ELMO1/FYN/HCK/PAK2/RAC1	14
BP	GO:0001774	microglial cell activation	3.6932e-06	AIF1/APP/C1QA/C5AR1/CST7/CTSC/FPR2/GRN/IFNGR1/ITGAM/ITGB2/NAMPT/PTPRC/SNCA/TLR2/TLR8/TREM2/TYROBP	18
BP	GO:0002269	leukocyte activation involved in inflammatory response	3.6932e-06	AIF1/APP/C1QA/C5AR1/CST7/CTSC/FPR2/GRN/IFNGR1/ITGAM/ITGB2/NAMPT/PTPRC/SNCA/TLR2/TLR8/TREM2/TYROBP	18
BP	GO:0072593	reactive oxygen species metabolic process	3.82669e-06	ACP5/AIF1/BECN1/BIRC2/CD36/CLEC7A/CTNS/CYBB/CYP1B1/DNM2/FPR2/FYN/GCH1/GLA/GNAI2/GRB2/HIF1A/HK2/ICAM1/IFI6/IL10/ITGAM/ITGB2/LEP/NCF1/NCF2/NCF4/NNT/NRROS/P2RX4/P2RX7/PMAIP1/POR/PRCP/PRDX1/PRDX5/PRKCD/PTK2B/RAC1/RAC2/RIPK1/RIPK3/SIRPA/SNCA/SOD1/SOD2/STAT3/SYK/THBS1/TLR2/TLR4/TP53/TYROBP/VAV1/VDAC1	55
BP	GO:0043434	response to peptide hormone	3.93312e-06	ADIPOR1/ANXA1/ANXA5/AREG/ATP2B1/ATP6AP1/ATP6V0A1/ATP6V0C/ATP6V0D1/ATP6V0D2/ATP6V1A/ATP6V1B2/ATP6V1C1/ATP6V1D/ATP6V1H/BAIAP2/BTG1/BTG2/CA2/CAD/CCND3/CISH/CRK/CYBB/CYFIP1/EGR2/EIF4EBP1/EREG/FYN/GCK/GCLC/GNAI2/GRB2/HHEX/ICAM1/IL10/LEP/LPL/LYN/MAX/MDM2/MYO5A/NCK1/NR4A2/NR4A3/OSBPL8/PARP1/PCK2/PIK3R3/PNPT1/POR/PPARG/PRKAR1A/PRKCD/PRKDC/PTPRE/RAB10/RAB31/RAB8A/RAB8B/SIRT1/SLC2A1/SORL1/SP1/SREBF1/STAT1/…	75
BP	GO:0046718	viral entry into host cell	4.11415e-06	ANPEP/CCR5/CD209/CD4/CD74/CD80/CD86/CDK1/CLEC5A/CR1/CTSB/CXADR/CXCR4/DPP4/F11R/FCN1/HAVCR1/ICAM1/ITGA5/ITGB7/LAMP1/LGALS9/MRC1/NPC1/SCARB1/SCARB2/SELPLG/TFRC/TRIM38/VAMP8/WWP1	31
BP	GO:0022604	regulation of cell morphogenesis	4.13851e-06	ACTR2/ADAM10/ANKRD27/ANXA1/ANXA7/APOE/ARAP1/ARHGAP18/BAIAP2/C1QBP/CALR/CAMSAP1/CCL13/CDC42/CDC42SE1/CFL1/CORO1C/CRK/CSF1R/CXCR4/CYFIP1/DAPK3/DISC1/DNM2/DPYSL2/ENPP2/EPB41L3/EPHB2/EZR/FGD3/FGD5/FGD6/FGR/FMNL1/FMNL2/FYN/GAS2/GNA13/HAS2/HCK/HEXB/ICAM1/ITGB2/L1CAM/LST1/MAP2K1/MOV10/MYOC/NEDD4L/NEDD9/NIN/NRP1/NTRK2/PARVB/PDPN/PLXND1/PPP1R9A/PSEN1/PTK2B/PTPRO/RAC1/RCC2/RHOG/RHOH/RND3/RREB1/S100A10/SDC2…	81
BP	GO:1903532	positive regulation of secretion by cell	4.66932e-06	ABCG1/ADAM9/ADCYAP1/AIF1/ALOX15B/ARRB1/ATP6AP1/C2CD2L/CADM1/CARD8/CARTPT/CASP1/CD14/CD33/CLEC4E/CLEC5A/CSF1R/EZR/FCER1G/FCN1/FGR/GCK/GLUD1/GLUL/HAVCR2/HIF1A/HLA-E/HLA-F/IFIH1/IFNGR1/IGF1/IL10/IL17RA/ITGAM/ITGB2/KCNN4/KMO/LAMP1/LEP/LGALS9/LILRA2/LILRA5/LPL/MBP/MMP12/MYRIP/NLRP12/NLRP3/NMB/NOD2/P2RX7/PSMD9/PTAFR/PTPN22/RAB8B/RAB9A/RAC1/RGCC/RIPK2/SDCBP/SNCA/SPP1/SYK/TLR2/TLR4/TLR8/TM7SF3/TREM2/VAMP…	70
BP	GO:0002576	platelet degranulation	4.71102e-06	ANXA5/APLP2/APP/CD109/CD36/CD63/ECM1/F13A1/FCER1G/FERMT3/HGF/IGF1/LAMP2/LGALS3BP/LHFPL2/LYN/MAGED2/PECAM1/PLEK/PSAP/SCCPDH/SERPINA1/SOD1/SRGN/STXBP2/SYK/TAGLN2/THBS1/TIMP3/TMSB4X/VEGFC/VTI1B	32
BP	GO:0045670	regulation of osteoclast differentiation	4.71102e-06	ATP6AP1/CA2/CARTPT/CCR1/CEBPB/CSF1/CTNNB1/INPP5D/LILRB1/LILRB3/LILRB4/MAFB/MITF/NOTCH2/PPARGC1B/RASSF2/SIGLEC15/TLR4/TREM2/TYROBP/UBASH3B	21
BP	GO:0030225	macrophage differentiation	4.77821e-06	APP/C1QC/CASP8/CD4/CDC42/CSF1/CSF1R/EIF2AK1/HCLS1/MMP9/NRROS/PARP1/RB1/RIPK1/SIRT1/TLR2/TRIB1	17
BP	GO:0150076	neuroinflammatory response	4.92658e-06	AIF1/APP/C1QA/C5AR1/CST7/CTSC/FPR2/GRN/IFNGR1/IGF1/IL18/ITGAM/ITGB2/MMP9/NAMPT/PSEN1/PTPRC/SNCA/TLR2/TLR8/TNFRSF1B/TREM2/TYROBP	23
BP	GO:2000117	negative regulation of cysteine-type endopeptidase activity	4.92658e-06	ARL6IP1/ARRB1/ARRB2/BIRC2/CARD16/CARD8/CST7/DDX3X/HGF/IFI16/IFI6/LAMP3/MDM2/MMP9/NAIP/PAK2/PLAUR/POR/PRDX5/RPS6KA1/RPS6KA3/SERPINB9/SIAH2/SNCA/THBS1/YWHAE	26
BP	GO:0032732	positive regulation of interleukin-1 production	4.92658e-06	APP/CARD8/CASP1/CASP8/CLEC7A/HAVCR2/IFI16/LGALS9/LILRA2/LILRA5/LPL/MALT1/NLRP12/NLRP3/NOD2/P2RX7/RIPK2/TLR4/TLR8/TYROBP	20
BP	GO:0045824	negative regulation of innate immune response	4.92658e-06	ARRB2/CR1/CRK/DUSP10/GRN/HAVCR2/HLA-E/HLA-F/IFI16/LGALS9/LILRB1/MMP12/NR1H3/PARP14/PPARG/SAMHD1/SERPINB9/SLAMF8/TNFAIP3/VSIG4	20
BP	GO:0046466	membrane lipid catabolic process	4.93828e-06	ACER3/ASAH1/CYP1B1/FUCA1/GALC/GLA/GM2A/HEXB/NAGA/NEU1/NEU3/PPT1/PRKCD/PSAP/SGPL1	15
BP	GO:0070374	positive regulation of ERK1 and ERK2 cascade	4.9799e-06	ADCYAP1/APOE/APP/ARRB1/ARRB2/ATP6AP1/C5AR1/CCL13/CCL18/CCL4/CCL5/CCR1/CCR7/CD36/CD4/CD74/CHI3L1/CSF1R/FGF2/FGFR4/FPR2/FSHR/GLIPR2/GNAI2/GPNMB/GPR183/HAVCR2/ICAM1/LGALS9/MAP2K1/MARCO/MFHAS1/NOD2/NOTCH2/NRP1/PTK2B/PTPN22/PTPRC/RAPGEF1/RIPK2/SCIMP/TEK/TLR4/TNFRSF11A/TREM2	45
BP	GO:0019886	antigen processing and presentation of exogenous peptide antigen via MHC class II	4.99266e-06	ACTR1A/AP1B1/AP1S3/AP2B1/AP2M1/AP2S1/CANX/CAPZA2/CD74/CENPE/CTSD/CTSL/CTSS/DNM2/DYNC1H1/FCER1G/FCGR2B/HLA-DMA/HLA-DMB/HLA-DOA/HLA-DPA1/HLA-DPB1/HLA-DRA/KIF18A/LGMN/RACGAP1/SEC31A	27
BP	GO:1904645	response to amyloid-beta	4.99972e-06	ADRB2/APP/BCL2L11/CD36/FCGR2B/FPR2/FYN/ICAM1/IGF1/ITGA4/LGMN/MMP12/MMP9/NAMPT/PARP1/PSEN1/SNX6/TLR4/TREM2	19
BP	GO:0034599	cellular response to oxidative stress	5.23386e-06	AIF1/ANXA1/ATG7/BECN1/BTK/CAMKK2/CD36/CDK1/CRK/CTNNB1/CYBB/CYP1B1/DAPK1/DNM2/ETV5/EZH2/FANCD2/FUT8/FYN/GCH1/GSR/HGF/HIF1A/IL10/MAPK13/MAPK8/MCL1/MDM2/MMP9/MSRA/NCF1/NCF2/NCF4/NR4A2/NR4A3/PARP1/PCNA/PNPT1/PPARGC1B/PPIF/PRDX1/PRDX5/PRKCD/PRR5L/PSAP/RIPK1/RIPK3/SETX/SIRPA/SIRT1/SLC25A24/SNCA/SOD1/SOD2/TLR4/TNFAIP3/TP53	57
BP	GO:0045862	positive regulation of proteolysis	5.64172e-06	ADAM9/AKIRIN2/APOE/APP/ARRB1/ASPH/BCAP31/BCL2L11/CARD8/CASP1/CASP8/CHFR/CLEC7A/CLN6/CR1/CSNK1D/CTSC/CTSD/CTSH/DAPK1/DDX3X/DISC1/EDEM1/EDEM2/EGLN3/EIF2AK3/FGFR4/FYN/GCLC/GRAMD4/GRN/IFI16/LGALS9/LGMN/LYN/MALT1/MBP/MDM2/MEFV/MYC/NLRC4/NLRP12/NLRP3/PMAIP1/PPARG/PSEN1/PSME1/PTK2B/RIPK1/RIPK2/RNF144B/RNF19B/SH3RF2/SIRT1/SNCA/STAT3/STUB1/SYK/TNFRSF10A/TNFRSF10B/TNFRSF1B/TNFSF15/TREM2/TRIB1/USP13	65
BP	GO:0071621	granulocyte chemotaxis	5.68806e-06	ANXA1/C1QBP/C3AR1/C5AR1/CAMK1D/CCL13/CCL18/CCL4/CCL5/CCR7/CD74/CMKLR1/CSF1/CSF3R/CXADR/DYSF/FCER1G/IL17RA/IL1RN/ITGB2/LGALS3/MPP1/NCKAP1L/PDE4B/PIK3CG/RAC1/RAC2/SYK/THBS1/VAV1/VAV3	31
BP	GO:0002291	T cell activation via T cell receptor contact with antigen bound to MHC molecule on antigen presenting cell	5.77874e-06	APBB1IP/HAVCR2/HLA-DMB/ICAM1/ITGAL/LGALS3/LGALS9/LILRB1	8
BP	GO:0036336	dendritic cell migration	5.96486e-06	C1QBP/CALR/CCL5/CCR1/CCR5/CCR7/CXCR4/DOCK8/GPR183/LGALS9/NLRP12/PIK3CG/SLAMF8	13
BP	GO:0001818	negative regulation of cytokine production	6.02553e-06	ACP5/ANXA1/ARRB1/ARRB2/ATP2B1/BTK/C1QBP/CARD16/CARD8/CD33/CD83/CD84/CLEC4A/CMKLR1/EZR/FCGR2B/GPNMB/HAVCR2/HGF/HLA-F/IFIH1/IGF1/IL10/IL27RA/INPP5D/LGALS9/LILRA5/LILRB1/MEFV/MERTK/NCKAP1L/NLRP12/NLRP3/PDCD1LG2/PTPN22/PTPN6/PTPRC/RAC1/REL/RGCC/RNF135/SERPINB1/SIRPA/SLC11A1/SRGN/THBS1/TIGIT/TLR4/TLR8/TMSB4X/TNFAIP3/TNFRSF21/TREM2/TYROBP/UBE2L6/VSIG4	56
BP	GO:2001056	positive regulation of cysteine-type endopeptidase activity	6.10285e-06	ARRB1/ASPH/BCAP31/BCL2L11/CARD8/CASP1/CASP8/CLEC7A/CTSD/CTSH/DAPK1/DDX3X/EGLN3/EIF2AK3/FYN/GRAMD4/IFI16/LGALS9/LGMN/MALT1/MEFV/MYC/NLRC4/NLRP12/NLRP3/PMAIP1/PPARG/RIPK1/RIPK2/SIRT1/SNCA/SYK/TNFRSF10A/TNFRSF10B/TNFSF15	35
BP	GO:0019377	glycolipid catabolic process	6.10285e-06	FUCA1/GALC/GLA/GM2A/HEXB/NAGA/NEU1/NEU3/PRKCD/PSAP	10
BP	GO:0007162	negative regulation of cell adhesion	6.22477e-06	ADAM10/ADAMDEC1/ADTRP/ANXA1/ARHGDIB/CASP3/CD300A/CD74/CD80/CD86/CDKN2A/CEBPB/CORO1C/CYP1B1/FAM107A/FCGR2B/FXYD5/GPNMB/HAVCR2/IL10/IL1RN/IL2RA/LGALS3/LGALS9/LILRB1/LILRB2/LPXN/MAD1L1/MAP4K4/MBP/MMP12/MYOC/NFKBID/PDCD1LG2/PELI1/PLXND1/PRKAR1A/PRKCD/PTPN22/PTPN6/PTPRC/PTPRO/RCC2/RGCC/SEMA4D/SH2B3/SOCS6/SWAP70/THBS1/TIGIT/TNC/TNFAIP8L2/TNFRSF21/UBASH3B/VSIG4	55
BP	GO:0044242	cellular lipid catabolic process	6.24391e-06	ABHD12/ABHD16A/ABHD6/ACBD5/ACER3/ACOX1/ADTRP/AOAH/APOC1/APOC2/APOE/ASAH1/CYP1B1/DAGLB/DECR1/ENPP2/FABP5/FUCA1/GALC/GLA/GM2A/GPCPD1/HADHB/HEXB/IDH1/LEP/LPL/MGLL/NAGA/NEU1/NEU3/NUDT19/PCK2/PIK3CG/PLA2G15/PLA2G4A/PLCG2/PNPLA6/PPT1/PRKCD/PSAP/SCARB1/SGPL1/SORL1/SRD5A3	45
BP	GO:0032613	interleukin-10 production	6.64034e-06	CD83/CLEC7A/FCER1G/FCGR2B/HGF/LGALS9/LILRA5/LILRB1/NOD2/PDCD1LG2/PRKCD/SASH3/SYK/TIGIT/TLR2/TLR4/TNFRSF21/TREM2/TYROBP	19
BP	GO:0070671	response to interleukin-12	6.68406e-06	ANXA2/CDC42/CFL1/HNRNPF/HSPA9/IL10/IL12RB1/JAK1/LCP1/LMNB1/PAK2/PITPNA/RALA/RIPK2/SIRPA/SOD1/SOD2/STAT4	18
BP	GO:0031348	negative regulation of defense response	6.81713e-06	ACP5/ADA/ADCYAP1/APOE/ARRB2/C1QBP/CDH5/CR1/CRK/CST7/DUSP10/FCGR2B/FPR2/GRN/HAVCR2/HGF/HLA-E/HLA-F/IFI16/IGF1/IL10/IL2RA/LGALS9/LILRB1/MEFV/MFHAS1/MICB/MMP12/NLRP12/NLRP3/NR1H3/PARP14/PPARG/PRKCD/PTPRC/RB1/SAMHD1/SERPINB9/SERPINF1/SIRPA/SLAMF8/SOD1/TEK/TNFAIP3/TNFAIP8L2/TNFRSF1B/TRIM38/VSIG4	48
BP	GO:0050714	positive regulation of protein secretion	6.87757e-06	ABCG1/ADAM9/AIF1/ALOX15B/ARRB1/C2CD2L/CADM1/CARD8/CASP1/CD14/CD33/CLEC4E/CLEC5A/CSF1R/EZR/FCN1/FGR/GCK/GLUD1/GLUL/HAVCR2/HIF1A/HLA-E/IFIH1/IFNGR1/IGF1/IL10/IL17RA/KCNN4/LGALS9/LILRA2/LILRA5/LPL/MBP/MMP12/MYRIP/NLRP12/NLRP3/NOD2/P2RX7/PSMD9/PTPN22/RAC1/RGCC/RIPK2/SYK/TLR2/TLR4/TLR8/TM7SF3/TREM2/VEGFC	52
BP	GO:1903531	negative regulation of secretion by cell	7.02951e-06	ADRA2C/ADTRP/ANXA1/ANXA5/APOE/CARD16/CARD8/CARTPT/CD300A/CD84/EZR/FCGR2B/GNAI2/HLA-F/IL10/IL27RA/LEP/LGALS9/LILRA5/LILRB1/MAP4K4/NLRP12/NLRP3/NMB/NR1H3/PNKD/PPP1R9A/PSMD9/PTPN22/RAB11FIP1/RGCC/RHBDF2/RSAD2/SERPINB1/SNCA/SREBF1/SRGN/TLR8/TMBIM6/TMSB4X/TNFAIP3/TNFRSF1B/TNFRSF21/VAMP8	44
BP	GO:0010742	macrophage derived foam cell differentiation	7.08098e-06	ABCA1/ABCG1/ALOX15B/CD36/CSF1/EP300/IL18/LPL/MSR1/NFKBIA/NR1H3/PPARG/PRKCH/SOAT1/STAT1	15
BP	GO:0090077	foam cell differentiation	7.08098e-06	ABCA1/ABCG1/ALOX15B/CD36/CSF1/EP300/IL18/LPL/MSR1/NFKBIA/NR1H3/PPARG/PRKCH/SOAT1/STAT1	15
BP	GO:0002286	T cell activation involved in immune response	7.16659e-06	ANXA1/APBB1IP/CD80/CD86/CLEC4E/FCER1G/FCGR2B/GPR183/HAVCR2/HLA-DMB/ICAM1/IL12RB1/IL18/ITGAL/LCP1/LGALS3/LGALS9/LILRB1/MALT1/NFKBID/NLRP3/PSEN1/RIPK2/SEMA4A/SLAMF6/SLC11A1/STAT3/TP53	28
BP	GO:0042326	negative regulation of phosphorylation	7.26761e-06	APOE/ARRB1/ARRB2/ATF3/BDKRB2/CASP3/CD109/CD300A/CDKN2A/CDKN2B/CEP85/CHP1/CORO1C/DUSP10/DUSP14/DUSP16/DUSP18/DUSP4/DUSP5/DUSP6/EIF4G1/EPHB2/EZR/FBP1/GMFB/GREM1/HEG1/HGF/HHEX/ITPRIP/LYN/MYC/NCK1/NLRP12/NNT/NUP62/P2RX7/PAK2/PARP14/PIK3IP1/PKIB/PPIF/PPP1R15B/PPP2CA/PRKAG2/PRKAR1A/PRKCD/PRKDC/PRR5L/PSEN1/PTPN22/PTPN6/PTPRC/PTPRJ/RAPGEF1/RASSF2/RB1/RGS2/RHOH/RNF149/SAMSN1/SEMA4D/SH2B3/SH3BP5/SH3RF2/SIR…	78
BP	GO:0001959	regulation of cytokine-mediated signaling pathway	7.31554e-06	ABCE1/BIRC2/CARD16/CARD8/CASP1/CASP8/CCL5/CD300LF/CD74/CSF1/CXCR4/ECM1/ELF1/HIF1A/IFNGR1/IFNGR2/IKBKB/IL1RN/IRAK2/JAK1/MMP12/NR1H3/PARP14/PARP9/PELI3/PPARG/PTPN6/PTPRC/RIPK1/RIPK2/RNASEL/SAMHD1/SH2B3/SPPL2A/STAT1/SYK/TNFAIP3/TREM2/USP18	39
BP	GO:0001933	negative regulation of protein phosphorylation	7.61525e-06	APOE/ARRB1/ARRB2/ATF3/BDKRB2/CASP3/CD109/CD300A/CDKN2A/CDKN2B/CEP85/CHP1/CORO1C/DUSP10/DUSP14/DUSP16/DUSP18/DUSP4/DUSP5/DUSP6/EIF4G1/EPHB2/EZR/GMFB/GREM1/HEG1/HGF/HHEX/ITPRIP/LYN/MYC/NCK1/NLRP12/NNT/NUP62/P2RX7/PAK2/PARP14/PKIB/PPP1R15B/PPP2CA/PRKAG2/PRKAR1A/PRKCD/PRKDC/PRR5L/PSEN1/PTPN22/PTPN6/PTPRC/PTPRJ/RAPGEF1/RASSF2/RB1/RGS2/RNF149/SAMSN1/SEMA4D/SH2B3/SH3BP5/SH3RF2/SIRPA/SIRT1/SMAD6/SMCR8/SN…	73
BP	GO:0048871	multicellular organismal homeostasis	7.84638e-06	ABHD6/ACP5/ACSL1/ACTB/ADCYAP1/ADIPOR1/ADIPOR2/ADRB2/AKR1B1/ALDH1A1/AMPD3/ARRDC3/ATP6AP1/B2M/CA2/CARTPT/CD36/CEBPB/CLN8/CMKLR1/CSF1/CSF1R/CTNNB1/CTSH/CXADR/CXCR4/DCSTAMP/DECR1/DRAM2/DYNC1H1/EIF4G1/FABP5/GATM/HAS2/IL18/INPP5D/LDB2/LEP/LIPA/LYZ/NOD2/NR1H3/NR4A3/P2RX4/P2RX7/PASK/PCTP/PLEKHM1/PPARGC1B/PRCP/PRDX1/PRKAR1A/PTH1R/PTK2B/RAC1/RAC2/RB1/S1PR1/SASH3/SCD/SIGLEC15/SLC11A1/SLC11A2/SLN/SNX10/SOD1/…	80
BP	GO:0007040	lysosome organization	8.1059e-06	ABCA1/ARSB/BECN1/CLN3/CLN6/CLN8/GNPTAB/GRN/HEXB/HPS4/MYO7A/NAGPA/P2RX7/PPT1/RAB14/RAB20/RAB39A/RAB7B/SCARB2/TPP1	20
BP	GO:0080171	lytic vacuole organization	8.1059e-06	ABCA1/ARSB/BECN1/CLN3/CLN6/CLN8/GNPTAB/GRN/HEXB/HPS4/MYO7A/NAGPA/P2RX7/PPT1/RAB14/RAB20/RAB39A/RAB7B/SCARB2/TPP1	20
BP	GO:0032609	interferon-gamma production	8.36669e-06	BTN3A1/BTN3A2/C1QBP/CCR7/CD14/CD276/CLEC7A/HAVCR2/HLA-DPA1/HLA-DPB1/IL10/IL12RB1/IL18/IL27RA/IL6R/IRF8/LGALS9/LILRB1/PDCD1LG2/PDE4B/PTPN22/RIPK2/RIPK3/SASH3/SIRPA/SLAMF6/SLC11A1/TLR4/TLR8	29
BP	GO:0002577	regulation of antigen processing and presentation	8.36669e-06	CCR7/CD74/FCGR2B/HLA-DOA/LILRB2/NOD2/SLC11A1/THBS1/TREM2/WAS/YTHDF1	11
BP	GO:0046514	ceramide catabolic process	8.36669e-06	ACER3/ASAH1/GALC/GLA/GM2A/HEXB/NAGA/NEU1/NEU3/PRKCD/PSAP	11
BP	GO:0031532	actin cytoskeleton reorganization	8.55945e-06	ABL2/ANXA1/ARAP1/ARHGDIB/ATP2C1/BAIAP2/CDC42/CSF1R/CXADR/DAPK3/EZR/F11R/GPR65/HCK/HCLS1/MINK1/NEDD9/NOTCH2/NRP1/PARVB/PARVG/PLEK/PLEK2/PTK2B/RALA/S1PR1/TEK	27
BP	GO:0032649	regulation of interferon-gamma production	8.55945e-06	C1QBP/CCR7/CD14/CD276/CLEC7A/HAVCR2/HLA-DPA1/HLA-DPB1/IL10/IL12RB1/IL18/IL27RA/IL6R/IRF8/LGALS9/LILRB1/PDCD1LG2/PDE4B/PTPN22/RIPK2/RIPK3/SASH3/SIRPA/SLAMF6/SLC11A1/TLR4/TLR8	27
BP	GO:0043300	regulation of leukocyte degranulation	8.5771e-06	C12orf4/CD300A/CD84/FCER1G/FCGR2B/FGR/HLA-F/ITGAM/ITGB2/LAMP1/LGALS9/LYN/PTAFR/RAC2/STXBP2/SYK/VAMP8	17
BP	GO:0050706	regulation of interleukin-1 beta secretion	8.5771e-06	CARD16/CARD8/CASP1/CCR7/LGALS9/LILRA2/LILRA5/LPL/NLRP12/NLRP3/NOD2/P2RX7/RIPK2/SERPINB1/TLR4/TLR8/TNFAIP3	17
BP	GO:0035690	cellular response to drug	9.15717e-06	ACTB/ADIRF/AHR/AIF1/ANXA1/ATG7/B2M/BAIAP2/BECN1/BLM/CAD/CDK1/CRK/CTNNB1/CXCR4/CYBB/CYP1B1/DNM2/EFTUD2/EIF4EBP1/EZH2/FBP1/FDX1/FOLR2/FYN/GCLC/GNAI2/GNB1/HGF/HMGA2/HSPA5/ICAM1/IL10/KCNQ1/MAPK13/MDM2/MSX1/MYC/NOD2/NR4A3/P2RX4/P2RX7/PCK2/PCNA/PDE4B/PPIF/PRKCD/PSAP/PTAFR/PTPN22/RIPK1/RIPK2/RIPK3/RNF149/SERPINF1/SETX/SIRPA/SIRT1/SLAMF8/SLC31A1/SOD1/TFRC/TNFAIP3/TP53/UMPS	65
BP	GO:0045580	regulation of T cell differentiation	9.22421e-06	ADA/ANXA1/CD74/CD80/CD83/CD86/CLPTM1/CR1/DUSP10/FANCD2/HLA-DOA/IL12RB1/IL18/IL2RA/ITPKB/LGALS9/LILRB2/LILRB4/MALT1/NCKAP1L/NFATC2/NFKBID/NLRP3/PIK3R6/PNP/PRDM1/PTPRC/RIPK2/SASH3/SOD1/SYK/TNFSF9/ZMIZ1	33
BP	GO:0050715	positive regulation of cytokine secretion	9.22421e-06	AIF1/ALOX15B/CADM1/CARD8/CASP1/CD14/CLEC4E/CLEC5A/CSF1R/FCN1/FGR/HAVCR2/IFIH1/IFNGR1/IL10/IL17RA/LGALS9/LILRA2/LILRA5/LPL/MBP/MMP12/NLRP12/NLRP3/NOD2/P2RX7/PTPN22/RGCC/RIPK2/SYK/TLR2/TLR4/TLR8	33
BP	GO:0071496	cellular response to external stimulus	9.70304e-06	AIF1/ATF3/ATG7/ATP2B1/BAIAP2/BECN1/CARTPT/CASP1/CASP2/CASP8/CDKN2B/CYBB/CYP27B1/DSC2/EIF2AK3/EIF4G1/FAM107A/FOLR2/FYN/GABARAPL2/GCLC/GLUL/HSPA5/ICAM1/IFI16/ITGA4/ITGA6/KCNJ2/LAMP2/LEP/LPL/LTBR/LYN/MAP1LC3B/MAP3K14/MAPK8/MAX/MDM2/MMP7/MYD88/NAMPT/NR4A2/P2RX4/P2RX7/PMAIP1/PPARG/PTPRC/RAC1/RALB/RRAGD/SIRT1/SLC2A1/SOD1/SREBF1/TLR4/TLR5/TLR8/TNC/TNFRSF10A/TNFRSF10B/TP53	61
BP	GO:0051453	regulation of intracellular pH	9.7408e-06	ATP6V0A1/ATP6V0C/ATP6V0D1/ATP6V0D2/ATP6V1A/ATP6V1B2/ATP6V1C1/ATP6V1D/ATP6V1H/CA2/CHP1/CLN3/CLN6/DMXL2/GRN/PPT1/RAB20/RAB39A/SLAMF8/SLC11A1/SLC4A8/SLC9A3/SLC9A7/TM9SF4	24
BP	GO:0045730	respiratory burst	1.00132e-05	CAMK1D/CD52/CLEC7A/CYBB/DUSP10/GRN/HCK/NCF1/NCF2/NCF4/PIK3CG/RAC1/RAC2/SLAMF8/SLC11A1	15
BP	GO:0030004	cellular monovalent inorganic cation homeostasis	1.00132e-05	ATP1B1/ATP6AP1/ATP6V0A1/ATP6V0C/ATP6V0D1/ATP6V0D2/ATP6V1A/ATP6V1B2/ATP6V1C1/ATP6V1D/ATP6V1H/CA2/CHP1/CLN3/CLN6/DMXL2/GRN/KCNJ2/NEDD4L/PPT1/RAB20/RAB39A/SLAMF8/SLC11A1/SLC4A8/SLC9A3/SLC9A7/TM9SF4	28
BP	GO:0030641	regulation of cellular pH	1.00132e-05	ATP6AP1/ATP6V0A1/ATP6V0C/ATP6V0D1/ATP6V0D2/ATP6V1A/ATP6V1B2/ATP6V1C1/ATP6V1D/ATP6V1H/CA2/CHP1/CLN3/CLN6/DMXL2/GRN/PPT1/RAB20/RAB39A/SLAMF8/SLC11A1/SLC4A8/SLC9A3/SLC9A7/TM9SF4	25
BP	GO:0032868	response to insulin	1.00132e-05	ADIPOR1/ATP2B1/ATP6AP1/ATP6V0A1/ATP6V0C/ATP6V0D1/ATP6V0D2/ATP6V1A/ATP6V1B2/ATP6V1C1/ATP6V1D/ATP6V1H/BAIAP2/CAD/CCND3/CISH/CYFIP1/EGR2/EIF4EBP1/GCK/GCLC/GNAI2/GRB2/ICAM1/IL10/LEP/LPL/LYN/MAX/MYO5A/NCK1/OSBPL8/PARP1/PCK2/PIK3R3/PPARG/PRKCD/PRKDC/PTPRE/RAB10/RAB31/RAB8A/RAB8B/SIRT1/SLC2A1/SORL1/SP1/SREBF1/STAT1/SYAP1/TBC1D4/TLR2	52
BP	GO:0048010	vascular endothelial growth factor receptor signaling pathway	1.01484e-05	BAIAP2/CDC42/CRK/CYBB/CYFIP1/ELMO1/FYN/HHEX/HIF1A/ITGA5/MAPKAPK2/MAPKAPK3/MMRN2/NCF1/NCF2/NCF4/NCK1/NCKAP1L/NRP1/NRP2/PAK2/PTK2B/RAC1/VAV1/VAV3/VEGFC	26
BP	GO:0046635	positive regulation of alpha-beta T cell activation	1.017e-05	ADA/ANXA1/CD80/CD83/CD86/HLA-E/IL12RB1/IL18/IL6R/ITPKB/LGALS9/MALT1/NCKAP1L/NFKBID/NLRP3/PNP/PTPRC/RIPK2/SASH3/SYK	20
BP	GO:1901215	negative regulation of neuron death	1.09704e-05	AP2B1/APOE/ARRB1/ARRB2/ATG7/BCL2L1/BTG2/C5AR1/CEBPB/CLN3/CSF1/CTNNB1/DNAJC5/EIF4G1/FYN/GCLC/GPNMB/GRN/HIF1A/HLA-F/HYOU1/IL10/KDM2B/LGMN/MECP2/NAIP/NR4A2/NR4A3/NRP1/NTRK2/PPT1/PSEN1/PTK2B/REL/SERPINF1/SIRT1/SNCA/SNX6/SOD1/SOD2/SORL1/STAT3/TNFRSF1B	43
BP	GO:0042590	antigen processing and presentation of exogenous peptide antigen via MHC class I	1.12934e-05	B2M/CALR/CD36/CLEC4A/CYBB/FCER1G/FCGR1B/HLA-A/HLA-B/HLA-C/HLA-E/HLA-F/IKBKB/NCF1/NCF2/NCF4/PDIA3/PSMB3/PSMD9/PSME1/TAP1/TAPBP/VAMP8	23
BP	GO:0002793	positive regulation of peptide secretion	1.12934e-05	ABCG1/ADAM9/ADCYAP1/AIF1/ALOX15B/ARRB1/C2CD2L/CADM1/CARD8/CASP1/CD14/CD33/CLEC4E/CLEC5A/CSF1R/EZR/FCN1/FGR/GCK/GLUD1/GLUL/HAVCR2/HIF1A/HLA-E/IFIH1/IFNGR1/IGF1/IL10/IL17RA/KCNN4/LGALS9/LILRA2/LILRA5/LPL/MBP/MMP12/MYRIP/NLRP12/NLRP3/NOD2/P2RX7/PSMD9/PTPN22/RAB8B/RAC1/RGCC/RIPK2/SYK/TLR2/TLR4/TLR8/TM7SF3/TREM2/VEGFC	54
BP	GO:0032653	regulation of interleukin-10 production	1.14852e-05	CD83/CLEC7A/FCER1G/FCGR2B/HGF/LGALS9/LILRA5/LILRB1/NOD2/PDCD1LG2/SASH3/SYK/TIGIT/TLR2/TLR4/TNFRSF21/TREM2/TYROBP	18
BP	GO:0046638	positive regulation of alpha-beta T cell differentiation	1.14928e-05	ADA/ANXA1/CD80/CD83/CD86/IL12RB1/IL18/ITPKB/LGALS9/MALT1/NCKAP1L/NFKBID/NLRP3/PNP/RIPK2/SASH3/SYK	17
BP	GO:0050435	amyloid-beta metabolic process	1.14928e-05	ABCG1/ACE/ADAM10/APH1A/APOE/APP/BECN1/CASP3/GSAP/IFNGR1/IGF1/MME/NCSTN/PSEN1/PSEN2/PSENEN/SORL1	17
BP	GO:0045639	positive regulation of myeloid cell differentiation	1.21454e-05	ATP6AP1/CA2/CASP8/CCR1/CD4/CD74/CSF1/DCSTAMP/EVI2B/HCLS1/HIF1A/INPP5D/NCKAP1L/PPARGC1B/RAB7B/RB1/RIPK1/SCIN/SMAP1/STAT1/STAT3/STAT5B/TREM2/TRIB1/TYROBP	25
BP	GO:0032869	cellular response to insulin stimulus	1.21454e-05	ADIPOR1/ATP2B1/ATP6AP1/ATP6V0A1/ATP6V0C/ATP6V0D1/ATP6V0D2/ATP6V1A/ATP6V1B2/ATP6V1C1/ATP6V1D/ATP6V1H/BAIAP2/CCND3/CISH/CYFIP1/EIF4EBP1/GCK/GCLC/GNAI2/GRB2/LEP/LPL/MYO5A/NCK1/OSBPL8/PARP1/PCK2/PIK3R3/PPARG/PRKCD/PRKDC/PTPRE/RAB10/RAB31/RAB8A/RAB8B/SIRT1/SORL1/SP1/SREBF1/STAT1/SYAP1/TBC1D4	44
BP	GO:0051701	interaction with host	1.21807e-05	ANPEP/ATG7/BCL2L1/BCL2L11/CASP8/CCNK/CCR5/CD209/CD4/CD74/CD80/CD86/CDK1/CLEC5A/CR1/CTNNB1/CTSB/CXADR/CXCR4/DPP4/EXOC2/F11R/FCN1/FUCA2/GRB2/HAVCR1/ICAM1/ITGA5/ITGB7/KPNA2/KPNB1/LAMP1/LGALS9/MRC1/NPC1/SCARB1/SCARB2/SELPLG/SERPINB9/TFRC/TRIM38/VAMP8/WWP1	43
BP	GO:2000377	regulation of reactive oxygen species metabolic process	1.21807e-05	ACP5/AIF1/BECN1/BIRC2/CD36/CLEC7A/CTNS/CYP1B1/DNM2/FPR2/FYN/GCH1/GLA/GNAI2/GRB2/HIF1A/HK2/ICAM1/IL10/ITGAM/ITGB2/LEP/NNT/P2RX4/PRCP/PRKCD/PTK2B/RAC1/RAC2/RIPK1/RIPK3/SIRPA/SNCA/SOD1/STAT3/SYK/THBS1/TLR4/TP53/TYROBP/VDAC1	41
BP	GO:0043900	regulation of multi-organism process	1.34763e-05	ADA/ANXA2/APOE/ARHGDIB/B4GALT1/BCL2L11/BIRC2/C1QBP/CALR/CARD16/CARD8/CCL4/CCL5/CCNK/CD180/CD36/CD4/CD74/CFL1/CHD1/CLEC7A/CSF1R/CXCR4/DDX3X/DTX3L/EP300/EXOC2/FCN1/FUCA2/GRN/HAVCR2/HMGA2/IFI16/IFIT5/IFNLR1/IGF1/IGF2R/IL12RB1/IL2RA/KPNA2/LAMP3/LGALS9/LHFPL2/LILRA2/LILRB1/LY86/MDFIC/MICB/MMP12/MX1/OAS1/OAS3/OASL/P2RX7/PARP9/PLSCR1/PPIB/PTAFR/RIPK2/RNASEL/RSAD2/SP1/STAT1/SYK/TNFAIP3/TRAF3/TRIB1/TRIM14…	69
BP	GO:0032956	regulation of actin cytoskeleton organization	1.36593e-05	ABL2/ACTR2/ACTR3/AKAP13/ARAP1/ARHGAP17/ARHGAP18/ARHGAP28/ARHGDIB/ARPC3/ARPC5/BAIAP2/CAPG/CAPZA2/CCDC88A/CCR7/CDC42/CELSR1/CFL1/COTL1/CRK/CSF1R/CYFIP1/DAPK3/F11R/FAM107A/GMFB/GPR65/GRB2/HCK/HCLS1/ICAM1/IQGAP2/MLST8/MYOC/NCK1/NCKAP1L/NOTCH2/NRP1/PFN1/PLEK/PPP1R9A/PRKCD/PTK2B/RAC1/RGCC/RHOG/RHOH/RND3/S100A10/S1PR1/SCIN/SIGLEC15/SPTB/SWAP70/TEK/TMOD3/TMSB10/TMSB4X/VASP/WAS	61
BP	GO:0019058	viral life cycle	1.40332e-05	ANPEP/ANXA2/APOE/ATG16L2/CCL5/CCNK/CCR5/CD209/CD4/CD74/CD80/CD86/CDC42/CDK1/CHMP1B/CLEC5A/CR1/CTSB/CXADR/CXCR4/DDX3X/DPP4/F11R/FCN1/HAVCR1/HMGA2/ICAM1/IFI16/IFIT5/ITGA5/ITGB7/KPNA2/KPNB1/LAMP1/LAMP3/LGALS9/MRC1/MX1/NEDD4L/NPC1/NUP50/NUP62/OAS1/OAS3/OASL/PI4KA/PLSCR1/PPIB/RNASEL/RSAD2/SCARB1/SCARB2/SELPLG/TFRC/TRIM38/UBB/VAMP8/VPS37D/WWP1	59
BP	GO:0015682	ferric iron transport	1.40529e-05	ATP6AP1/ATP6V0A1/ATP6V0C/ATP6V0D1/ATP6V0D2/ATP6V1A/ATP6V1B2/ATP6V1C1/ATP6V1D/ATP6V1H/DNM2/MCOLN1/STEAP3/STEAP4/TFRC	15
BP	GO:0072512	trivalent inorganic cation transport	1.40529e-05	ATP6AP1/ATP6V0A1/ATP6V0C/ATP6V0D1/ATP6V0D2/ATP6V1A/ATP6V1B2/ATP6V1C1/ATP6V1D/ATP6V1H/DNM2/MCOLN1/STEAP3/STEAP4/TFRC	15
BP	GO:0032722	positive regulation of chemokine production	1.41185e-05	ADCYAP1/AIF1/ALOX15B/APP/CD74/CLEC7A/CSF1R/DDX3X/HAVCR2/HIF1A/IL6R/LGALS9/LPL/MBP/MCOLN2/RIPK2/SYK/TLR2/TLR4	19
BP	GO:0061900	glial cell activation	1.41185e-05	AIF1/APP/C1QA/C5AR1/CST7/CTSC/FPR2/GRN/IFNGR1/ITGAM/ITGB2/NAMPT/PSEN1/PTPRC/SNCA/TLR2/TLR8/TREM2/TYROBP	19
BP	GO:0046479	glycosphingolipid catabolic process	1.46474e-05	GALC/GLA/GM2A/HEXB/NAGA/NEU1/NEU3/PRKCD/PSAP	9
BP	GO:0071375	cellular response to peptide hormone stimulus	1.46474e-05	ADIPOR1/ANXA5/ATP2B1/ATP6AP1/ATP6V0A1/ATP6V0C/ATP6V0D1/ATP6V0D2/ATP6V1A/ATP6V1B2/ATP6V1C1/ATP6V1D/ATP6V1H/BAIAP2/CA2/CCND3/CISH/CRK/CYFIP1/EIF4EBP1/FYN/GCK/GCLC/GNAI2/GRB2/LEP/LPL/LYN/MAX/MDM2/MYO5A/NCK1/NR4A2/NR4A3/OSBPL8/PARP1/PCK2/PIK3R3/POR/PPARG/PRKAR1A/PRKCD/PRKDC/PTPRE/RAB10/RAB31/RAB8A/RAB8B/SIRT1/SORL1/SP1/SREBF1/STAT1/STAT3/STAT5A/STAT5B/SYAP1/TBC1D4	58
BP	GO:0006644	phospholipid metabolic process	1.46715e-05	ABHD12/ABHD16A/ABHD6/AGPAT3/AGPAT4/APOC1/APOC2/CCR7/CISH/CLN3/CLN8/CSF1R/DBI/DDHD1/ENPP2/FABP5/FGF2/FGR/FPR2/GPCPD1/HADHB/HEXB/IDH1/IMPA1/INPP4A/INPP5D/ISYNA1/LPL/LYN/MBOAT1/MECP2/MFSD2A/MTM1/MTMR14/NOD2/OSBPL8/PCTP/PI4K2A/PI4KA/PIGA/PIK3CG/PIK3IP1/PIK3R3/PIK3R5/PIK3R6/PLA1A/PLA2G15/PLA2G4A/PLA2G7/PLBD1/PLCB2/PLCG2/PLEK/PLEKHA2/PLSCR1/PNPLA6/PRKCD/PTDSS1/PTK2B/PTPMT1/RAB14/SCARB1/SERINC5/SNCA/SOC…	72
BP	GO:0002228	natural killer cell mediated immunity	1.6658e-05	ARRB2/CADM1/CRK/HAVCR2/HLA-E/HLA-F/IL18/KLRD1/LAMP1/LEP/LGALS9/LILRB1/MICB/PIK3R6/PRDX1/PTPN6/SERPINB9/SLAMF6/TUBB/VAV1	20
BP	GO:0006826	iron ion transport	1.6658e-05	ATP6AP1/ATP6V0A1/ATP6V0C/ATP6V0D1/ATP6V0D2/ATP6V1A/ATP6V1B2/ATP6V1C1/ATP6V1D/ATP6V1H/B2M/DNM2/FTH1/FTL/MCOLN1/SLC11A1/SLC11A2/STEAP3/STEAP4/TFRC	20
BP	GO:0019751	polyol metabolic process	1.78521e-05	ACER3/AKR1B1/ASAH1/COQ2/COQ3/CYP27A1/CYP27B1/DYSF/FGF2/GCH1/GK/GPD2/IMPA1/INPP4A/INPP5D/ISYNA1/ITPKB/LEP/MECP2/PCK2/PLCB2/PLCG2/PLEK/PTAFR/PTH1R/PTK2B/SNCA/SORD/SPTLC2/TPI1	30
BP	GO:0031589	cell-substrate adhesion	1.82242e-05	ADAM9/BCL2L11/C1QBP/CALR/CCR7/CD36/CD63/CDC42/CDKN2A/COL3A1/CORO1C/CRK/CSF1/CTNNB1/DAPK3/DISC1/DNM2/EMILIN2/EMILIN3/FAM107A/FERMT3/HAS2/HPSE/ITGA4/ITGA5/ITGA6/ITGAL/ITGB2/ITGB7/L1CAM/LAMB1/LAMB2/MAP4K4/MERTK/MINK1/MMP12/MMRN2/MYOC/NEDD9/NRP1/PARVB/PARVG/PDPN/PECAM1/PLAU/PLEKHA2/PRKX/PTK2B/PTPRJ/PTPRO/RAC1/RAC2/RCC2/RREB1/S100A10/SIGLEC1/SMAD6/TEK/TESK2/THBS1/TIAM1/TMEM8B	62
BP	GO:0001894	tissue homeostasis	1.89108e-05	ACP5/ACTB/ADRB2/AKR1B1/ATP6AP1/B2M/CA2/CARTPT/CLN8/CSF1/CSF1R/CTNNB1/CTSH/CXADR/DCSTAMP/DRAM2/INPP5D/LDB2/LIPA/LYZ/NOD2/P2RX4/P2RX7/PLEKHM1/PPARGC1B/PRDX1/PTH1R/PTK2B/RAC1/RAC2/RB1/S1PR1/SASH3/SIGLEC15/SNX10/SOD1/SPP1/SYK/TFRC/TLR4/TMEM119/TNFAIP3/TNFRSF11A/TPP1/UBASH3B	45
BP	GO:1990266	neutrophil migration	1.8912e-05	C1QBP/C3AR1/C5AR1/CAMK1D/CCL13/CCL18/CCL4/CCL5/CCR7/CD74/CSF3R/CXADR/DYSF/FCER1G/IL1RN/ITGB2/LGALS3/MCOLN2/MPP1/NCKAP1L/PDE4B/PECAM1/PIK3CG/RAC1/RAC2/SLAMF8/SYK/VAV1/VAV3	29
BP	GO:0044262	cellular carbohydrate metabolic process	1.91758e-05	ADIPOR1/AKR1B1/AOAH/B3GNT2/B3GNT5/B4GALT1/B4GALT5/COQ2/COQ3/CSGALNACT2/DYSF/EP300/EXT2/FBP1/GCK/GK/GNPTAB/GNPTG/GPD2/GUSB/HAS2/HK2/HS2ST1/IDH1/IGF1/IMPA1/ISYNA1/LEP/MANBA/MECP2/NAGK/NLN/PASK/PCK2/PFKFB4/PGD/PLEK/PMAIP1/PPP1CA/PRKAG2/PTAFR/PTH1R/PTK2B/PYGL/SCARB2/SIRT1/SLC2A1/SLC35B4/SNCA/SORD/STAT3/TP53/TPI1	53
BP	GO:0050868	negative regulation of T cell activation	1.99039e-05	ANXA1/CASP3/CD300A/CD74/CD80/CD86/CEBPB/FCGR2B/GPNMB/HAVCR2/IL10/IL2RA/LGALS3/LGALS9/LILRB1/LILRB2/MAD1L1/NFKBID/PDCD1LG2/PELI1/PRKAR1A/PTPN22/PTPN6/SOCS6/TIGIT/TNFAIP8L2/TNFRSF21/VSIG4	28
BP	GO:0071349	cellular response to interleukin-12	2.08305e-05	ANXA2/CDC42/CFL1/HNRNPF/HSPA9/IL10/IL12RB1/JAK1/LCP1/LMNB1/PAK2/PITPNA/RALA/SIRPA/SOD1/SOD2/STAT4	17
BP	GO:0046631	alpha-beta T cell activation	2.08305e-05	ADA/ANXA1/CD300A/CD80/CD83/CD86/CLEC4A/DOCK2/ELF4/GPR183/HLA-E/IL12RB1/IL18/IL6R/ITPKB/LGALS9/LILRB1/MALT1/NCKAP1L/NFKBID/NLRP3/PNP/PRDM1/PTPRC/RIPK2/RSAD2/SASH3/SEMA4A/SLAMF6/STAT3/SYK/TNFSF8	32
BP	GO:0042987	amyloid precursor protein catabolic process	2.08305e-05	ABCG1/ADAM10/APH1A/APOE/APP/CASP3/CLN3/GSAP/IFNGR1/IGF1/LYN/NCSTN/PSEN1/PSEN2/PSENEN/SORL1	16
BP	GO:0043372	positive regulation of CD4-positive, alpha-beta T cell differentiation	2.08305e-05	ANXA1/CD80/CD83/CD86/IL12RB1/IL18/LGALS9/MALT1/NCKAP1L/NFKBID/NLRP3/RIPK2/SASH3	13
BP	GO:0032637	interleukin-8 production	2.0888e-05	ANXA1/ARRB1/CD14/CD33/CD74/CHI3L1/CLEC7A/FCN1/IL10/LEP/LGALS9/LILRA2/MYD88/NOD2/PTPN22/PTPRC/RIPK1/SYK/TLR2/TLR4/TLR5/TLR8/TMSB4X	23
BP	GO:0032642	regulation of chemokine production	2.0888e-05	ADCYAP1/AIF1/ALOX15B/APP/CD74/CLEC7A/CSF1R/DDX3X/HAVCR2/HIF1A/IL10/IL6R/LGALS9/LPL/MBP/MCOLN2/MEFV/RIPK2/SIRPA/SYK/TLR2/TLR4/TREM2	23
BP	GO:0032729	positive regulation of interferon-gamma production	2.09314e-05	CD14/CD276/CLEC7A/HAVCR2/HLA-DPA1/HLA-DPB1/IL12RB1/IL18/IL27RA/IL6R/IRF8/LGALS9/PDE4B/PTPN22/RIPK2/SASH3/SLAMF6/SLC11A1/TLR4/TLR8	20
BP	GO:0050854	regulation of antigen receptor-mediated signaling pathway	2.09314e-05	ADA/CCR7/CD300A/CMTM3/ELF1/EZR/FCGR2B/KCNN4/LGALS3/LILRB4/LPXN/LYN/MALT1/NFAM1/PRKCH/PTPN22/PTPN6/PTPRC/PTPRJ/SLC39A10	20
BP	GO:0034103	regulation of tissue remodeling	2.1199e-05	ATP6AP1/CA2/CARTPT/CSF1R/CST3/DCSTAMP/GPNMB/GREM1/IL18/INPP5D/LEP/P2RX7/PLEKHM1/PPARGC1B/S1PR1/SIGLEC15/SPP1/SYK/TFRC/TMEM119/TNFAIP3/TNFRSF11A/TP53/UBASH3B	24
BP	GO:0001911	negative regulation of leukocyte mediated cytotoxicity	2.12464e-05	ARRB2/CRK/FCGR2B/HAVCR2/HLA-E/HLA-F/LGALS9/LILRB1/PTPRC/SERPINB9	10
BP	GO:0002431	Fc receptor mediated stimulatory signaling pathway	2.17046e-05	ACTB/ACTR2/ACTR3/ARPC3/ARPC5/BAIAP2/CDC42/CRK/CYFIP1/ELMO1/FCER1G/FCGR2A/FCGR2B/FGR/FYN/GRB2/HCK/LYN/NCK1/NCKAP1L/NR4A3/PLCG2/PLSCR1/PRKCD/PTPRC/PTPRJ/RAC1/RAPGEF1/SYK/VAV1/VAV3/WAS/WIPF1	33
BP	GO:2001235	positive regulation of apoptotic signaling pathway	2.19235e-05	ATF3/BCAP31/BCL2L1/BCL2L11/BECN1/CASP2/CASP8/CTSC/CTSH/DAPK3/DEDD2/LGALS9/LTBR/MAPK8/MCL1/MMP9/MSX1/NCK1/PAK2/PDIA3/PLAUR/PMAIP1/PPIF/PPP1CA/PRKCD/PTPRC/RIPK1/RIPK3/SIRT1/SOD1/THBS1/TIMP3/TP53/UBB/YWHAB/YWHAE/YWHAH/YWHAZ	38
BP	GO:0032970	regulation of actin filament-based process	2.244e-05	ABL2/ACTR2/ACTR3/AKAP13/ARAP1/ARHGAP17/ARHGAP18/ARHGAP28/ARHGDIB/ARPC3/ARPC5/BAIAP2/CAPG/CAPZA2/CCDC88A/CCR7/CDC42/CELSR1/CFL1/COTL1/CRK/CSF1R/CYFIP1/DAPK3/DSC2/F11R/FAM107A/GMFB/GPR65/GRB2/HCK/HCLS1/ICAM1/IQGAP2/KCNE3/KCNJ2/MLST8/MYOC/NCK1/NCKAP1L/NOTCH2/NRP1/PDE4B/PDPN/PFN1/PLEK/PPP1R9A/PRKCD/PTK2B/RAC1/RGCC/RHOG/RHOH/RND3/S100A10/S1PR1/SCIN/SIGLEC15/SPTB/SWAP70/TEK/TMOD3/TMSB10/TMSB4X/VASP/WAS	66
BP	GO:0042267	natural killer cell mediated cytotoxicity	2.32361e-05	ARRB2/CADM1/CRK/HAVCR2/HLA-E/HLA-F/IL18/LAMP1/LEP/LGALS9/LILRB1/MICB/PIK3R6/PRDX1/PTPN6/SERPINB9/SLAMF6/TUBB/VAV1	19
BP	GO:0045576	mast cell activation	2.32361e-05	BTK/C12orf4/CD300A/CD300LF/CD84/FCER1G/FGR/LAT2/LCP2/LGALS9/LYN/NR4A3/PIK3CG/PLSCR1/RAC2/RHOH/STXBP2/SYK/VAMP8	19
BP	GO:0002886	regulation of myeloid leukocyte mediated immunity	2.56175e-05	BTK/C12orf4/CD300A/CD84/DNASE1L3/FCER1G/FCGR2B/FGR/HLA-E/ITGAM/ITGB2/LGALS9/LYN/PTAFR/RAC2/STXBP2/SYK/VAMP8	18
BP	GO:0042100	B cell proliferation	2.56175e-05	ADA/AHR/BTK/CASP3/CD180/CD300A/CD74/FCGR2B/GPR183/IL10/INPP5D/LYN/NCKAP1L/NFATC2/PELI1/PRKCD/PTPRC/SASH3/SLC39A10/TFRC/TLR4/TNFRSF21/TNFSF13B/TYROBP/VAV3	25
BP	GO:0032602	chemokine production	2.57082e-05	ADCYAP1/AIF1/ALOX15B/APP/CD74/CLEC7A/CSF1R/DDX3X/HAVCR2/HIF1A/IL10/IL18/IL6R/LGALS9/LPL/MBP/MCOLN2/MEFV/RIPK2/SIRPA/SYK/TLR2/TLR4/TREM2	24
BP	GO:0006687	glycosphingolipid metabolic process	2.64389e-05	ASAH1/B4GALT5/CLN3/CLN6/CREM/CTSA/GALC/GLA/GM2A/HEXA/HEXB/NAGA/NEU1/NEU3/PRKCD/PSAP/ST8SIA4/SUMF1/SUMF2/UGCG	20
BP	GO:0051048	negative regulation of secretion	2.78777e-05	ADA/ADRA2C/ADTRP/ANXA1/ANXA5/APOE/CARD16/CARD8/CARTPT/CD300A/CD74/CD84/EZR/FCGR2B/GNAI2/HLA-F/IL10/IL27RA/LEP/LGALS9/LILRA5/LILRB1/MAP4K4/NLRP12/NLRP3/NMB/NR1H3/PNKD/PPP1R9A/PSMD9/PTPN22/RAB11FIP1/RGCC/RHBDF2/RSAD2/SERPINB1/SNCA/SREBF1/SRGN/TLR8/TMBIM6/TMSB4X/TNFAIP3/TNFRSF1B/TNFRSF21/VAMP8	46
BP	GO:0002483	antigen processing and presentation of endogenous peptide antigen	3.01598e-05	B2M/ERAP1/HLA-A/HLA-B/HLA-C/HLA-E/HLA-F/TAP1/TAPBP	9
BP	GO:0019885	antigen processing and presentation of endogenous peptide antigen via MHC class I	3.01598e-05	B2M/ERAP1/HLA-A/HLA-B/HLA-C/HLA-E/HLA-F/TAP1/TAPBP	9
BP	GO:0030149	sphingolipid catabolic process	3.08162e-05	ACER3/ASAH1/GALC/GLA/GM2A/HEXB/NAGA/NEU1/NEU3/PPT1/PRKCD/PSAP/SGPL1	13
BP	GO:0051402	neuron apoptotic process	3.10563e-05	APOE/APP/ARRB1/ARRB2/BCL2L1/BCL2L11/BTG2/C5AR1/CASP2/CASP3/CEBPB/CLN3/CTNNB1/CTSZ/DNAJC5/EGLN3/FYN/GCLC/GRN/HIF1A/HSPA5/HYOU1/ITGAM/KDM2B/LGMN/MAX/MCL1/MECP2/NAIP/NCSTN/NR4A2/NR4A3/NRP1/NTRK2/PARP1/PPT1/PSEN1/PTK2B/RB1/SNCA/SNX6/SOD1/SOD2/TNFRSF21/TP53/TYROBP	46
BP	GO:0043154	negative regulation of cysteine-type endopeptidase activity involved in apoptotic process	3.11303e-05	ARL6IP1/ARRB1/ARRB2/BIRC2/CARD16/DDX3X/HGF/IFI6/LAMP3/MDM2/MMP9/NAIP/PAK2/PLAUR/POR/PRDX5/RPS6KA1/RPS6KA3/SERPINB9/SIAH2/SNCA/THBS1/YWHAE	23
BP	GO:0071674	mononuclear cell migration	3.11751e-05	AIF1/ANXA1/C3AR1/C5AR1/CCL13/CCL18/CCL4/CCL5/CCR1/CMKLR1/CSF1/FPR2/GREM1/IL6R/LGALS3/LGMN/LYN/PECAM1/PLA2G7/PTPRO/SIRPA/SLAMF8/THBS1/TNFRSF11A	24
BP	GO:0032606	type I interferon production	3.2767e-05	CD14/CTNNB1/DDX3X/DDX41/EP300/G3BP1/HAVCR2/IFI16/IFIH1/IL10/IRF5/LILRB1/MMP12/MYD88/PLCG2/PRKDC/PTPN22/REL/RIPK2/RNF135/SIRPA/STAT1/SYK/TLR2/TLR4/TLR8/TNFAIP3/TRAF3/TRIM38/UBE2L6	30
BP	GO:0002792	negative regulation of peptide secretion	3.3379e-05	ADTRP/ANXA1/ANXA5/APOE/CARD16/CARD8/CARTPT/CD74/EZR/FCGR2B/IL10/IL27RA/LEP/LILRA5/LILRB1/MAP4K4/NLRP12/NLRP3/NR1H3/PSMD9/PTPN22/RAB11FIP1/RGCC/RHBDF2/RSAD2/SERPINB1/SREBF1/SRGN/TLR8/TMBIM6/TMSB4X/TNFAIP3/TNFRSF21	33
BP	GO:0033572	transferrin transport	3.57064e-05	ATP6AP1/ATP6V0A1/ATP6V0C/ATP6V0D1/ATP6V0D2/ATP6V1A/ATP6V1B2/ATP6V1C1/ATP6V1D/ATP6V1H/DNM2/MCOLN1/STEAP3/TFRC	14
BP	GO:0010959	regulation of metal ion transport	3.67529e-05	ADCYAP1/ADRB2/ANXA2/ARRB2/ATP1B1/ATP2B1/B2M/BEST1/CCL4/CCL5/CCR1/CD33/CD4/CD63/CD84/CEMIP/CHP1/CLIC2/CTNNB1/CXCR4/DNM2/DYSF/FXYD5/FXYD6/FYN/GCK/GNAI2/HSPA2/ICAM1/IL16/KCNAB2/KCNE1/KCNE3/KCNIP3/KCNJ2/KCNQ1/LGALS3/LILRA2/LILRA5/LILRB1/LILRB2/LYN/MYO5A/NEDD4L/NETO2/P2RX4/P2RX7/PDE4B/PIK3CG/PLCG2/PSEN2/PTK2B/PTPN6/SARAF/SCN3B/SLC31A2/SLC8B1/SLN/SNCA/TMBIM6/TREM2/TRPV2/TSPAN13/UBASH3B/YWHAE/YWHAH	66
BP	GO:0038094	Fc-gamma receptor signaling pathway	3.69902e-05	ACTB/ACTR2/ACTR3/ARPC3/ARPC5/BAIAP2/CDC42/CLEC4E/CRK/CYFIP1/ELMO1/FCER1G/FCGR2A/FCGR2B/FGR/FYN/GRB2/HCK/LYN/NCK1/NCKAP1L/PLCG2/PRKCD/PTPRC/PTPRJ/RAC1/RAPGEF1/SYK/VAV1/VAV3/WAS/WIPF1	32
BP	GO:0006898	receptor-mediated endocytosis	3.71181e-05	ADRB2/ANXA2/AP2B1/AP2M1/AP2S1/APOC1/APOC2/APOE/APOL1/ARRB1/ARRB2/B2M/CALR/CANX/CD14/CD163/CD36/CD63/CLN3/COLEC12/CXCL16/DNM2/EZR/FCER1G/FCGR1B/FCGR2B/FCHO2/FOLR2/FPR2/GRB2/GREM1/HYOU1/IGF2R/ITGA4/ITGAM/ITGB2/LILRB1/M6PR/MARCO/MRC1/MSR1/PLCG2/PPT1/RAB31/RAC1/RAMP2/SCARB1/SCARB2/SDCBP/SELE/SMAP1/SNCA/SORL1/STAB2/SYK/TFRC	56
BP	GO:0032623	interleukin-2 production	3.8209e-05	ANXA1/CD4/CD80/CD83/CD86/CLEC7A/EZR/FCER1G/HAVCR2/IL18/MALT1/PDE4B/PNP/PTPRC/RIPK2/SASH3/SLC11A1/TNFAIP3/VSIG4	19
BP	GO:0038093	Fc receptor signaling pathway	3.8209e-05	ACTB/ACTR2/ACTR3/ARPC3/ARPC5/BAIAP2/BTK/CDC42/CLEC4E/CRK/CYFIP1/ELMO1/FCER1G/FCGR1B/FCGR2A/FCGR2B/FGR/FYN/GRB2/HCK/IKBKB/LAT2/LCP2/LYN/MALT1/MAPK8/NCK1/NCKAP1L/NFATC2/NR4A3/PAK2/PLCG2/PRKCD/PSMB3/PSMD9/PSME1/PTPRC/PTPRJ/RAC1/RAPGEF1/SYK/TEC/VAV1/VAV3/WAS/WIPF1	46
BP	GO:0019915	lipid storage	4.21791e-05	ABCA1/ABCG1/APOE/CD36/DYSF/GM2A/HEXB/LEP/LPL/MSR1/NFKBIA/NR1H3/NRIP1/OSBPL11/OSBPL8/PLIN2/PPARG/SCARB1/SIRT1/SOAT1	20
BP	GO:0033627	cell adhesion mediated by integrin	4.21791e-05	ADA/ADAM9/CCL5/CRK/CYP1B1/DPP4/FERMT3/ICAM1/ITGA4/ITGA5/ITGB2/ITGB7/LPXN/LYN/NCKAP1L/PIK3CG/PLAU/PTPN6/SWAP70/SYK	20
BP	GO:0030593	neutrophil chemotaxis	4.24009e-05	C1QBP/C3AR1/C5AR1/CAMK1D/CCL13/CCL18/CCL4/CCL5/CCR7/CD74/CSF3R/CXADR/DYSF/FCER1G/IL1RN/ITGB2/LGALS3/MPP1/NCKAP1L/PDE4B/PIK3CG/RAC1/RAC2/SYK/VAV1/VAV3	26
BP	GO:0015849	organic acid transport	4.24009e-05	ACE/ACSL1/ANXA1/APOE/AQP9/ARL6IP1/BDKRB2/CD36/CLN3/CLN8/CTNS/FOLR2/KMO/LEP/LRRC8D/MFSD2A/MID1IP1/NFKBIE/NMB/NTRK2/OCA2/P2RX4/P2RX7/PDPN/PLA2G4A/PLIN2/PPARG/PRKAG2/PSAP/PSEN1/RGS2/SLC11A1/SLC16A10/SLC16A6/SLC17A5/SLC19A2/SLC1A3/SLC1A4/SLC25A20/SLC36A1/SLC38A6/SLC38A7/SLC3A2/SLC43A2/SLC5A6/SLC6A6/SLC6A8/SLC7A1/SLC7A13/SLC7A7/SLC7A8/SLC7A9/SLCO2B1/SNCA/STRA6/SYK/THBS1/TNFRSF11A	58
BP	GO:0046942	carboxylic acid transport	4.24009e-05	ACE/ACSL1/ANXA1/APOE/AQP9/ARL6IP1/BDKRB2/CD36/CLN3/CLN8/CTNS/FOLR2/KMO/LEP/LRRC8D/MFSD2A/MID1IP1/NFKBIE/NMB/NTRK2/OCA2/P2RX4/P2RX7/PDPN/PLA2G4A/PLIN2/PPARG/PRKAG2/PSAP/PSEN1/RGS2/SLC11A1/SLC16A10/SLC16A6/SLC17A5/SLC19A2/SLC1A3/SLC1A4/SLC25A20/SLC36A1/SLC38A6/SLC38A7/SLC3A2/SLC43A2/SLC5A6/SLC6A6/SLC6A8/SLC7A1/SLC7A13/SLC7A7/SLC7A8/SLC7A9/SLCO2B1/SNCA/STRA6/SYK/THBS1/TNFRSF11A	58
BP	GO:0072503	cellular divalent inorganic cation homeostasis	4.25379e-05	ABL2/ADCYAP1/ANXA2/ANXA5/ANXA6/ANXA7/APOE/APP/ATP1B1/ATP2B1/ATP2C1/BCAP31/BDKRB2/C3AR1/C5AR1/CALR/CCL13/CCL5/CCR1/CCR10/CCR4/CCR5/CCR7/CCRL2/CD36/CD4/CD52/CDH5/CEMIP/CLIC2/CLN3/CMKLR1/CXCR4/DISC1/FGF2/FPR1/FPR2/FPR3/FYN/GNA13/GNB1/GPR20/GPR65/GRINA/HEXB/LPAR6/LYN/MCOLN1/MCOLN2/MCOLN3/MYO5A/NMB/P2RX4/P2RX7/PIK3CG/PLCB2/PLCG2/PSEN1/PTH1R/PTK2B/PTPN6/PTPRC/RASA3/RMDN3/S1PR1/SLC11A1/SLC30A4/SLC30A5/S…	78
BP	GO:0006469	negative regulation of protein kinase activity	4.39364e-05	APOE/CASP3/CD300A/CDKN2A/CDKN2B/CEP85/CHP1/CORO1C/DUSP10/DUSP14/DUSP16/DUSP18/DUSP4/DUSP5/DUSP6/EPHB2/GMFB/HEG1/HHEX/ITPRIP/LYN/NCK1/NUP62/PAK2/PKIB/PPP2CA/PRKAG2/PRKAR1A/PRKCD/PSEN1/PTPN22/PTPN6/PTPRC/PTPRJ/RB1/RGS2/SH2B3/SH3BP5/SIRT1/SMCR8/SNX6/SORL1/TNFAIP3/TRIB1/UBASH3B	45
BP	GO:0006885	regulation of pH	4.3983e-05	ATP6AP1/ATP6V0A1/ATP6V0C/ATP6V0D1/ATP6V0D2/ATP6V1A/ATP6V1B2/ATP6V1C1/ATP6V1D/ATP6V1H/CA2/CHP1/CLN3/CLN6/DMXL2/GRN/PPT1/RAB20/RAB39A/SLAMF8/SLC11A1/SLC4A8/SLC9A3/SLC9A7/TM9SF4	25
BP	GO:0032102	negative regulation of response to external stimulus	4.48746e-05	ACP5/ADA/ADCYAP1/ADTRP/AIF1/ANXA2/ANXA5/APOE/C1QBP/CARD16/CARD8/CARTPT/CD109/CDH5/CRK/CST7/DUSP10/EPPK1/FCGR2B/FGF2/FPR2/GREM1/GRN/HAVCR2/HGF/IGF1/IL10/IL2RA/LEP/LILRA2/MEFV/MFHAS1/MICB/NLRP12/NLRP3/NR1H3/NRP1/PLAU/PLAUR/PPARG/PRKCD/PTPRC/PTPRO/RB1/SEMA3F/SEMA4A/SEMA4D/SERPINF1/SH2B3/SIRPA/SLAMF8/SOD1/SPP1/TEK/THBD/THBS1/TNFAIP3/TNFAIP8L2/TNFRSF1B/TRIB1/TRIM38/UBASH3B	62
BP	GO:0016052	carbohydrate catabolic process	4.49171e-05	ADPGK/AKR1A1/ALDH1A1/AOAH/APP/CHIT1/CRYL1/DERA/FBP1/FUT4/FUT8/GCK/GK/GM2A/GPD2/GUSB/HEXB/HIF1A/HK2/IGF1/MAN2B1/MANBA/NAGA/NEU1/NEU3/NUP50/NUP62/P2RX7/PFKFB4/PGD/PGK1/PPP1CA/PRKAG2/PSEN1/PYGL/SCARB2/SORD/STAT3/TP53/TPI1	40
BP	GO:0035722	interleukin-12-mediated signaling pathway	5.02906e-05	ANXA2/CDC42/CFL1/HNRNPF/HSPA9/IL10/IL12RB1/JAK1/LCP1/LMNB1/PAK2/PITPNA/RALA/SOD1/SOD2/STAT4	16
BP	GO:0055074	calcium ion homeostasis	5.11553e-05	ABL2/ADCYAP1/ANXA2/ANXA5/ANXA6/ANXA7/APOE/APP/ATP1B1/ATP2B1/ATP2C1/BCAP31/BDKRB2/C3AR1/C5AR1/CALR/CCDC47/CCL13/CCL5/CCR1/CCR10/CCR4/CCR5/CCR7/CCRL2/CD36/CD4/CD52/CDH5/CEMIP/CLIC2/CLN3/CMKLR1/CXCR4/CYP27B1/DISC1/FAM20A/FGF2/FPR1/FPR2/FPR3/FYN/GNA13/GNB1/GPR20/GPR65/GRINA/HEXB/LPAR6/LYN/MCOLN1/MCOLN2/MCOLN3/MYO5A/NMB/P2RX4/P2RX7/PIK3CG/PLCB2/PLCG2/PSEN1/PTH1R/PTK2B/PTPN6/PTPRC/RASA3/RMDN3/S1PR1/SLC…	75
BP	GO:2001242	regulation of intrinsic apoptotic signaling pathway	5.22988e-05	BCAP31/BCL2A1/BCL2L1/BCL2L11/BDKRB2/BECN1/CD74/DDX3X/EIF2AK3/GRINA/HIF1A/HYOU1/ING2/IVNS1ABP/MCL1/MDM2/MMP9/MSX1/NCK1/PARP1/PLAUR/PMAIP1/PPIF/PTPMT1/RIPK3/RRM2B/RRN3/SIRT1/SOD1/SOD2/TMBIM6/TP53/TXNDC12/UBB/ZNF385A	35
BP	GO:0070227	lymphocyte apoptotic process	5.22988e-05	ADA/BCL2L11/BTK/CCL5/CD74/DOCK8/GIMAP8/HIF1A/IL10/IL2RA/LGALS3/LGALS9/LYN/NFKBID/P2RX7/RIPK1/RIPK3/SLC39A10/TNFRSF21/TP53	20
BP	GO:0090383	phagosome acidification	5.46062e-05	ATP6V0A1/ATP6V0C/ATP6V0D1/ATP6V0D2/ATP6V1A/ATP6V1B2/ATP6V1C1/ATP6V1D/ATP6V1H/RAB20/RAB39A/SLAMF8	12
BP	GO:0002479	antigen processing and presentation of exogenous peptide antigen via MHC class I, TAP-dependent	5.47239e-05	B2M/CALR/CD36/CYBB/FCGR1B/HLA-A/HLA-B/HLA-C/HLA-E/HLA-F/IKBKB/NCF1/NCF2/NCF4/PDIA3/PSMB3/PSMD9/PSME1/TAP1/TAPBP/VAMP8	21
BP	GO:0014068	positive regulation of phosphatidylinositol 3-kinase signaling	5.55913e-05	BECN1/CCL5/FGR/FSHR/FYN/HCLS1/HCST/HGF/IGF1/IL18/LEP/LYN/MYOC/NCF1/NTRK2/PIK3AP1/PIK3CG/PIK3R5/PRR5L/PTPN6/SEMA4D/SIRT1/TEK	23
BP	GO:0006865	amino acid transport	5.59345e-05	ARL6IP1/CLN3/CLN8/CTNS/KMO/LEP/LRRC8D/NFKBIE/NTRK2/OCA2/P2RX7/PDPN/PSEN1/RGS2/SLC11A1/SLC16A10/SLC17A5/SLC1A3/SLC1A4/SLC36A1/SLC38A6/SLC38A7/SLC3A2/SLC43A2/SLC6A6/SLC6A8/SLC7A1/SLC7A13/SLC7A7/SLC7A8/SLC7A9/SNCA	32
BP	GO:0030889	negative regulation of B cell proliferation	5.74799e-05	BTK/CASP3/CD300A/FCGR2B/IL10/INPP5D/LYN/TNFRSF21/TYROBP	9
BP	GO:0002456	T cell mediated immunity	5.93953e-05	B2M/BTN3A2/CTSC/CTSH/FCGR2B/HLA-A/HLA-B/HLA-C/HLA-E/HLA-F/HPRT1/ICAM1/IL12RB1/IL18/LILRB1/MALT1/MICB/NLRP3/P2RX7/PTPRC/RIPK3/RSAD2/SASH3/SLC11A1/TNFRSF1B/WAS	26
BP	GO:0050704	regulation of interleukin-1 secretion	6.11142e-05	CARD16/CARD8/CASP1/CCR7/LGALS9/LILRA2/LILRA5/LPL/NLRP12/NLRP3/NOD2/P2RX7/RIPK2/SERPINB1/TLR4/TLR8/TNFAIP3	17
BP	GO:0002460	adaptive immune response based on somatic recombination of immune receptors built from immunoglobulin superfamily domains	6.17755e-05	ADA/ANXA1/B2M/BTK/BTN3A2/C1QA/C1QB/C1QBP/C1QC/C2/CD4/CD74/CD80/CR1/CTSC/CTSH/ERCC1/FCER1G/FCGR2B/HAVCR2/HLA-A/HLA-B/HLA-C/HLA-E/HLA-F/HPRT1/ICAM1/IL10/IL12RB1/IL18/IL18BP/IL27RA/IL6R/INPP5D/KLHL6/LILRB1/MALT1/MICB/NFKBID/NLRP3/P2RX7/PRKCD/PTPN6/PTPRC/RIPK2/RIPK3/RSAD2/SASH3/SEMA4A/SLAMF6/SLC11A1/STAT3/SWAP70/TFRC/TLR4/TLR8/TNFAIP3/TNFRSF1B/TNFSF13/TNFSF13B/WAS	61
BP	GO:0002407	dendritic cell chemotaxis	6.21247e-05	C1QBP/CALR/CCL5/CCR1/CCR5/CCR7/CXCR4/GPR183/LGALS9/PIK3CG/SLAMF8	11
BP	GO:0050718	positive regulation of interleukin-1 beta secretion	6.44323e-05	CARD8/CASP1/LGALS9/LILRA2/LILRA5/LPL/NLRP12/NLRP3/NOD2/P2RX7/RIPK2/TLR4/TLR8	13
BP	GO:0097191	extrinsic apoptotic signaling pathway	6.45072e-05	ACVR1/ATF3/BCL2A1/BCL2L1/BCL2L11/BLOC1S2/CASP2/CASP3/CASP8/DAPK1/DAPK3/DDX3X/DEDD2/EYA2/FYN/GCLC/HGF/ICAM1/IFI6/IGF1/IL6R/ITGA6/ITPRIP/KRT8/LGALS3/LTBR/MCL1/NRP1/P2RX7/PAK2/PDIA3/PELI3/PMAIP1/PPP1CA/PTPRC/RIPK1/SIAH2/THBS1/TIMP3/TNFAIP3/TNFRSF10A/TNFRSF10B/TNFRSF1B	43
BP	GO:0034121	regulation of toll-like receptor signaling pathway	6.45072e-05	ARRB2/BIRC2/CD14/CD300A/CD300LF/CD36/GRAMD4/LILRA2/LYN/MFHAS1/NR1H3/PELI1/PTPN22/RAB7B/RSAD2/TLR2/TLR4/TLR5/TNFAIP3/WDFY1	20
BP	GO:0032479	regulation of type I interferon production	6.45072e-05	CD14/CTNNB1/DDX3X/DDX41/EP300/HAVCR2/IFI16/IFIH1/IL10/IRF5/LILRB1/MMP12/MYD88/PLCG2/PRKDC/PTPN22/REL/RIPK2/RNF135/SIRPA/STAT1/SYK/TLR2/TLR4/TLR8/TNFAIP3/TRAF3/TRIM38/UBE2L6	29
BP	GO:0006816	calcium ion transport	6.58994e-05	ANXA2/ANXA5/ANXA6/ARRB2/ATP1B1/ATP2B1/ATP2C1/BEST1/CACNA2D4/CCL4/CCL5/CCR1/CCR5/CCR7/CD33/CD4/CD84/CEMIP/CLIC2/CTNNB1/CXCR4/CYP27B1/DYSF/FGF2/FYN/GCK/GJA4/GNAI2/HSPA2/ICAM1/IL16/KCNE3/KCNN4/LGALS3/LILRA2/LILRA5/LILRB1/LILRB2/LYN/MCOLN1/MCOLN2/MCOLN3/MYO5A/P2RX4/P2RX7/PDE4B/PIK3CG/PLCB2/PLCG2/PMPCA/PSEN1/PSEN2/PTK2B/PTPN6/PTPRC/RAMP2/RASA3/SARAF/SLC3A2/SLC8B1/SLN/SNCA/TMBIM6/TMEM37/TRPC4AP/TRPV2/T…	70
BP	GO:0022408	negative regulation of cell-cell adhesion	6.62176e-05	ADTRP/ANXA1/CASP3/CD300A/CD74/CD80/CD86/CEBPB/FCGR2B/FXYD5/GPNMB/HAVCR2/IL10/IL1RN/IL2RA/LGALS3/LGALS9/LILRB1/LILRB2/MAD1L1/MBP/NFKBID/PDCD1LG2/PELI1/PRKAR1A/PRKCD/PTPN22/PTPN6/RGCC/SH2B3/SOCS6/SWAP70/TIGIT/TNFAIP8L2/TNFRSF21/UBASH3B/VSIG4	37
BP	GO:0043254	regulation of protein complex assembly	6.76719e-05	ABCA1/ACTR2/ACTR3/ANKRD27/APOE/ARHGAP18/ARHGAP28/ARPC3/ARPC5/ASAP1/BAIAP2/BCL2L11/BIRC2/CAMSAP1/CAPG/CAPZA2/CCR7/CD36/CDC42/CDH5/CLEC7A/COTL1/CTNNB1/CYFIP1/DDX3X/DR1/EIF4EBP1/EIF4G1/EP300/ERCC1/FNIP2/G3BP1/G3BP2/GBP5/GMFB/GRB2/HCK/HCLS1/ICAM1/IQGAP2/LCP1/MECP2/MEFV/MITF/MMP1/NCK1/NCKAP1L/NIN/PARP1/PFN1/PLEK/PMAIP1/PPP1R9A/PRKCD/PTK2B/RAC1/RALB/RB1/RRN3/SCIN/SETX/SMAD6/SNCA/SORL1/SPTB/STUB1/SYK/TL…	74
BP	GO:0002705	positive regulation of leukocyte mediated immunity	6.77425e-05	B2M/BTK/CADM1/FCER1G/FGR/HLA-A/HLA-B/HLA-C/HLA-E/HLA-F/IL12RB1/IL18/ITGAM/ITGB2/LAMP1/MALT1/MICB/NLRP3/NOD2/P2RX7/PTAFR/PTPRC/RSAD2/SASH3/SLAMF6/SYK/TFRC/TNFSF13/VAMP8/VAV1	30
BP	GO:0000302	response to reactive oxygen species	6.84192e-05	ADA/ADAM9/ANXA1/APOE/AREG/BECN1/BTK/CAMKK2/CASP3/CCR7/CD36/CDK1/CRK/CYP1B1/DNM2/EZH2/FYN/GCH1/HGF/IL10/MAPK13/MAPK8/MDM2/MMP9/NCF1/NR4A3/PCNA/PPARGC1B/PPIF/PPP1R15B/PRDX1/PRDX5/PRKCD/PSAP/PTK2B/RIPK1/RIPK3/SETX/SIRPA/SIRT1/SOD1/SOD2/STAT1/TNFAIP3	44
BP	GO:0042130	negative regulation of T cell proliferation	6.87832e-05	CASP3/CD80/CD86/CEBPB/GPNMB/HAVCR2/IL10/IL2RA/LGALS9/LILRB1/LILRB2/MAD1L1/PDCD1LG2/PELI1/PRKAR1A/PTPN6/TNFRSF21/VSIG4	18
BP	GO:0002698	negative regulation of immune effector process	6.96731e-05	ANXA1/ARRB2/C1QBP/CD300A/CD59/CD84/CR1/CRK/DUSP10/FCGR2B/GRN/HAVCR2/HLA-E/HLA-F/IL10/IL2RA/LGALS3/LGALS9/LILRB1/MICB/PRKDC/PTPN6/PTPRC/SERPINB9/SLAMF8/TMBIM6/TRIM38/VSIG4	28
BP	GO:0006066	alcohol metabolic process	7.817e-05	ABCA1/ABCG1/ACER3/ACLY/AKR1A1/AKR1B1/ALDH1A1/APOBR/APOC1/APOE/APOL1/APP/ASAH1/CLN6/CLN8/COQ2/COQ3/CYP1B1/CYP27A1/CYP27B1/DYSF/FDX1/FGF2/GCH1/GK/GPD2/HSD3B7/IGF1/IMPA1/INPP4A/INPP5D/ISYNA1/ITPKB/KPNB1/LBR/LEP/MECP2/MOXD1/NAAA/NPC1/NPC2/PCK2/PLCB2/PLCG2/PLEK/POR/PTAFR/PTH1R/PTK2B/SCARB1/SCD/SNCA/SOAT1/SOD1/SORD/SORL1/SP1/SPTLC2/SRD5A3/SREBF1/TPI1	61
BP	GO:0042113	B cell activation	8.51805e-05	ADA/AHR/BTK/CASP3/CASP8/CD180/CD300A/CD74/CMTM7/DOCK11/EP300/ERCC1/FCGR2B/GPR183/HHEX/HMGB3/IL10/IL27RA/INPP5D/ITGA4/KLF6/LAT2/LYN/MALT1/MFNG/NCKAP1L/NFAM1/NFATC2/NOD2/NOTCH2/PELI1/PLCG2/PRKCD/PRKDC/PTK2B/PTPN6/PTPRC/PTPRJ/SAMSN1/SASH3/SLAMF8/SLC39A10/SWAP70/SYK/TFRC/TLR4/TNFAIP3/TNFRSF21/TNFSF13/TNFSF13B/TP53/TYROBP/VAV3/ZFP36L2	54
BP	GO:0051098	regulation of binding	8.5348e-05	ACE/ACTB/ADRB2/ANXA2/APOE/APP/ARHGAP28/ARRB1/ARRB2/B2M/BTBD1/CAMK1/CARD16/CD36/CLIC2/CRK/CRTAC1/CTNNB1/CTSZ/DISC1/DTX3L/EIF4A3/EIF4G1/EP300/GNL3L/HMGA2/HSPA5/ID3/IFI16/IGF1/IL10/ITGA4/LGALS3/MAPK8/MFNG/MMP9/MSX1/NCBP1/NFKBIA/NRP1/PARP1/PARP9/PLAUR/PLXND1/PPARG/PPP1CA/PPP2CA/PRKCD/PSEN1/RALB/RB1/RIPK2/S100A10/SLN/SORL1/STUB1/SUMO3/SYAP1/TIAM1/TMBIM6/TMSB4X/UBASH3B	62
BP	GO:0001913	T cell mediated cytotoxicity	8.63143e-05	B2M/CTSC/CTSH/FCGR2B/HLA-A/HLA-B/HLA-C/HLA-E/HLA-F/HPRT1/IL12RB1/LILRB1/MICB/P2RX7/PTPRC/RIPK3	16
BP	GO:0002448	mast cell mediated immunity	8.63143e-05	BTK/C12orf4/CD300A/CD84/FCER1G/FGR/LAT2/LGALS9/LYN/NR4A3/PIK3CG/RAC2/SERPINB9/STXBP2/SYK/VAMP8	16
BP	GO:0033673	negative regulation of kinase activity	8.9598e-05	APOE/CASP3/CD300A/CDKN2A/CDKN2B/CEP85/CHP1/CORO1C/DUSP10/DUSP14/DUSP16/DUSP18/DUSP4/DUSP5/DUSP6/EPHB2/GMFB/HEG1/HHEX/ITPRIP/LYN/NCK1/NUP62/PAK2/PIK3IP1/PKIB/PPP2CA/PRKAG2/PRKAR1A/PRKCD/PSEN1/PTPN22/PTPN6/PTPRC/PTPRJ/RB1/RGS2/RHOH/SH2B3/SH3BP5/SIRT1/SMCR8/SNX6/SORL1/TNFAIP3/TRIB1/UBASH3B	47
BP	GO:0043062	extracellular structure organization	8.99382e-05	ABCA1/ABCG1/ADAM10/ADTRP/ANXA2/APOC1/APOC2/APOE/APP/B4GALT1/CD36/COL1A2/COL3A1/COL5A2/COL6A3/COLGALT1/CST3/CTRB2/CTSL/CTSS/CYP1B1/DPP4/F11R/FGF2/FGFR4/GAS2/GREM1/HAS2/IBSP/ICAM1/ITGA4/ITGA5/ITGA6/ITGAD/ITGAL/ITGAM/ITGAX/ITGB2/ITGB7/KAZALD1/LAMB1/LAMB2/LCP1/LPL/MMP1/MMP12/MMP19/MMP7/MMP9/MYO1E/P4HA1/PDPN/PECAM1/PLA2G7/PLOD3/PLTP/RAMP2/RB1/RGCC/SCARB1/SDCBP/SOAT1/SPINT1/SPP1/SULF2/THBS1/TNC/TNFRSF1B	68
BP	GO:0034205	amyloid-beta formation	9.04804e-05	ABCG1/ADAM10/APH1A/APOE/APP/CASP3/GSAP/IFNGR1/IGF1/NCSTN/PSEN1/PSENEN/SORL1	13
BP	GO:0071402	cellular response to lipoprotein particle stimulus	9.04804e-05	ABCA1/ABCG1/ADTRP/APOE/CD36/FCER1G/ITGB2/LPL/MYD88/NPC1/PPARG/SYK/TLR4	13
BP	GO:0042269	regulation of natural killer cell mediated cytotoxicity	9.13664e-05	ARRB2/CADM1/CRK/HAVCR2/HLA-E/HLA-F/LAMP1/LEP/LGALS9/LILRB1/MICB/PIK3R6/SERPINB9/SLAMF6/VAV1	15
BP	GO:0071622	regulation of granulocyte chemotaxis	9.13664e-05	C1QBP/C3AR1/C5AR1/CAMK1D/CCL5/CCR7/CD74/CMKLR1/CSF1/DYSF/MPP1/NCKAP1L/RAC1/RAC2/THBS1	15
BP	GO:0007220	Notch receptor processing	9.23598e-05	ADAM10/APH1A/APH1B/NCSTN/PSEN1/PSEN2/PSENEN	7
BP	GO:0046677	response to antibiotic	9.45935e-05	ACTR2/ADA/ADAM9/ADCYAP1/AHR/ANXA1/AREG/BCL2L1/BECN1/BIRC2/CASP3/CASP8/CCR4/CD14/CDK1/CIITA/CRK/CYBB/CYP1B1/EIF4EBP1/EZH2/FDX1/FYN/HGF/HPGD/HSPA5/ICAM1/ID3/IL10/JAK1/LEP/MAPK13/MDM2/NR4A3/PCNA/PLA2G4A/PPIF/PPP1R15B/PRKCD/PSAP/PTK2B/RGS19/RGS2/RIPK1/RIPK3/SETX/SIRPA/SIRT1/SLC1A3/SOD1/STAT1/STAT3/TNC/TNFAIP3/TP53/UROS	56
BP	GO:0002335	mature B cell differentiation	9.47426e-05	ADA/CMTM7/DOCK11/FCGR2B/GPR183/MALT1/MFNG/NOTCH2/PLCG2/PTK2B/SLAMF8	11
BP	GO:0006022	aminoglycan metabolic process	9.58929e-05	ABCC5/ARSB/B3GNT2/B3GNT5/B4GALT1/B4GALT5/CEMIP/CHIT1/CHP1/CHST11/CHSY1/CLN6/CSGALNACT2/DSE/EXT2/FGF2/FUCA1/GALNS/GNS/GUSB/HAS2/HEXA/HEXB/HGF/HGSNAT/HMMR/HPSE/HS2ST1/HS3ST2/HS3ST3A1/SDC2/SDC3/ST3GAL1/STAB2/XYLT1	35
BP	GO:0002532	production of molecular mediator involved in inflammatory response	9.70721e-05	ALOX5/BTK/CD36/CLEC7A/DUSP10/FCER1G/GBP5/GPSM3/GRN/IL17RA/LEP/LYN/MEFV/MYD88/NOD2/SIRPA/SLAMF8/SYK/TLR4/VAMP8	20
BP	GO:1905897	regulation of response to endoplasmic reticulum stress	9.71006e-05	ATF6/BCAP31/BCL2L1/BCL2L11/EDEM1/EDEM2/EIF2AK3/FCGR2B/GRINA/HSPA5/HYOU1/NCK1/OS9/PMAIP1/PPP1R15B/SIRT1/TMBIM6/TMEM33/TXNDC12/UBAC2/USP13/YOD1	22
BP	GO:1903038	negative regulation of leukocyte cell-cell adhesion	9.87425e-05	ADTRP/ANXA1/CASP3/CD300A/CD74/CD80/CD86/CEBPB/FCGR2B/GPNMB/HAVCR2/IL10/IL2RA/LGALS3/LGALS9/LILRB1/LILRB2/MAD1L1/NFKBID/PDCD1LG2/PELI1/PRKAR1A/PTPN22/PTPN6/SOCS6/TIGIT/TNFAIP8L2/TNFRSF21/VSIG4	29
BP	GO:0007035	vacuolar acidification	0.000104754	ATP6V0A1/ATP6V0D1/ATP6V0D2/ATP6V1H/CLN3/CLN6/DMXL2/GRN/PPT1/SLC11A1	10
BP	GO:0002449	lymphocyte mediated immunity	0.000105113	ARRB2/B2M/BTK/BTN3A2/C1QA/C1QB/C1QBP/C1QC/C2/CADM1/CD74/CR1/CRK/CTSC/CTSH/ERCC1/FCER1G/FCGR2B/HAVCR2/HLA-A/HLA-B/HLA-C/HLA-E/HLA-F/HPRT1/ICAM1/IL10/IL12RB1/IL18/IL27RA/INPP5D/KLRD1/LAMP1/LEP/LGALS9/LILRB1/MALT1/MICB/NLRP3/P2RX7/PIK3R6/PRDX1/PRKCD/PTPN6/PTPRC/RIPK3/RSAD2/SASH3/SERPINB9/SLAMF6/SLC11A1/SWAP70/TFRC/TLR8/TNFRSF1B/TNFSF13/TUBB/VAV1/WAS	59
BP	GO:0043122	regulation of I-kappaB kinase/NF-kappaB signaling	0.000113915	AKAP13/ATP2C1/BIRC2/CARD16/CARD8/CASP1/CASP8/CCR7/CD36/CD4/CD74/CTNNB1/ECM1/FYN/IFIT5/IKBKB/IL1RN/LGALS9/LITAF/LTBR/MALT1/MAP3K14/MYD88/NFKBID/NLRP12/NOD2/NUP62/PELI1/REL/RHOH/RIPK1/RIPK2/SECTM1/SIRPA/SIRT1/SLC20A1/STAT1/TLR4/TMEM9B/TNFAIP3/TNFRSF10B/TRIM22/TRIM38/USP10	44
BP	GO:0051224	negative regulation of protein transport	0.000115375	ADTRP/ANXA1/ANXA5/APOE/CARD16/CARD8/CD36/CHP1/EZR/FCGR2B/IL10/IL27RA/KCNE1/LILRA5/LILRB1/MAP4K4/MDFIC/NLRP12/NLRP3/NR1H3/OS9/PKDCC/PSMD9/PTPN22/RAB11FIP1/RGCC/RHBDF2/RSAD2/SERPINB1/SREBF1/SRGN/TLR8/TMBIM6/TMSB4X/TNFAIP3/TNFRSF21/UBAC2/YOD1	38
BP	GO:0010743	regulation of macrophage derived foam cell differentiation	0.000115375	ABCA1/ABCG1/ALOX15B/CD36/CSF1/IL18/LPL/MSR1/NFKBIA/NR1H3/PPARG/PRKCH	12
BP	GO:0050869	negative regulation of B cell activation	0.000115375	BTK/CASP3/CD300A/FCGR2B/HMGB3/IL10/INPP5D/LYN/SAMSN1/TNFAIP3/TNFRSF21/TYROBP	12
BP	GO:0042108	positive regulation of cytokine biosynthetic process	0.000115694	APP/CD276/CD4/CD74/CD80/CD86/CLEC7A/CYBB/EREG/MAPKAPK2/PSEN1/PTAFR/PTPRC/STAT3/SYK/THBS1/TLR4/TLR8/TYROBP	19
BP	GO:1901222	regulation of NIK/NF-kappaB signaling	0.000119407	ADIPOR1/APP/BIRC2/CALR/CD14/CHI3L1/EP300/HAVCR2/IL18/LGALS9/LITAF/MALT1/NFKBIA/NLRP12/NLRP3/NOD2/PRDX1/PTP4A3/PTPN22/RASSF2/TLR2/TLR4/TMSB4X/TNFRSF10A/TNFRSF10B/TNFSF15/TREM2	27
BP	GO:0019216	regulation of lipid metabolic process	0.000120642	ABCA1/ABCG1/ABHD6/ACOX1/ACSL1/ADIPOR1/ADIPOR2/ALAS1/ANXA1/APOC1/APOC2/APOE/ASAH1/CCR7/CD36/CD74/CISH/CNEP1R1/CREBL2/CTDNEP1/CYP27B1/FABP5/FGF2/FGFR4/FGR/FPR2/GOLM1/IDH1/KPNB1/LACTB/LEP/LYN/MID1IP1/NOD2/NPC2/NR1H3/NR4A3/NRBF2/PIK3CG/PIK3IP1/PIK3R3/PIK3R5/PIK3R6/PLIN2/POR/PPARG/PRKAG2/PRKCD/PSAP/PTK2B/RB1/RGL1/SCARB1/SCD/SIRT1/SNCA/SOCS6/SOD1/SORL1/SP1/SREBF1/STUB1/TEK/TNFRSF21/VAV3/WDR91	66
BP	GO:0046578	regulation of Ras protein signal transduction	0.000125052	ABCA1/ABL2/AKAP13/APOE/ARHGDIB/ARHGEF11/ARHGEF37/ARHGEF40/ARRB1/CDC42SE1/COL3A1/CRK/CSF1/CYTH1/CYTH4/DNM2/EPHB2/FARP1/FBP1/FGD3/FGD5/FGD6/GPR20/GPR65/GRB2/HEG1/IGF1/ITPKB/LPAR6/LYN/MAP4K4/MYOC/NOTCH2/NRP1/NUP62/PSD3/PSD4/RAC1/RAPGEF1/RASA3/SHOC2/TIAM1/VAV1/VAV3	44
BP	GO:0009395	phospholipid catabolic process	0.000125753	ABHD12/ABHD16A/ABHD6/APOC1/APOC2/ENPP2/GPCPD1/IDH1/PLA2G15/PLA2G4A/PLCG2/PNPLA6/PRKCD/SCARB1	14
BP	GO:1903509	liposaccharide metabolic process	0.000130029	AOAH/ASAH1/B3GNT5/B4GALT5/CLN3/CLN6/CREM/CTSA/FUCA1/GALC/GBGT1/GLA/GM2A/HEXA/HEXB/NAGA/NEU1/NEU3/PIGA/PRKCD/PSAP/SCCPDH/ST8SIA4/SUMF1/SUMF2/UGCG	26
BP	GO:0055076	transition metal ion homeostasis	0.000131253	ACO1/APP/ATP6AP1/ATP6V0D1/ATP6V1A/B2M/CUTC/EIF2AK1/FTH1/FTL/HIF1A/HMOX2/MYC/NCOA4/SCO1/SLC11A1/SLC11A2/SLC30A4/SLC30A5/SLC30A7/SLC31A1/SLC31A2/SLC39A10/SLC39A7/SLC39A8/SOD1/STEAP3/STEAP4/TFRC	29
BP	GO:0008154	actin polymerization or depolymerization	0.000134266	ACTR2/ACTR3/AIF1/ARHGAP18/ARHGAP28/ARPC3/ARPC5/BAIAP2/CAPG/CAPZA2/CCR7/CFL1/COTL1/CYFIP1/FAM107A/GAS7/GMFB/GRB2/HCK/HCLS1/ICAM1/IQGAP2/NCK1/NCKAP1L/PFN1/PLEK/PPP1R9A/PRKCD/PSTPIP2/PTK2B/RAC1/SCIN/SPTB/SWAP70/TMOD3/TMSB10/TMSB4X/VASP/WAS/WIPF1	40
BP	GO:0051924	regulation of calcium ion transport	0.000136314	ANXA2/ARRB2/ATP1B1/ATP2B1/BEST1/CCL4/CCL5/CCR1/CD33/CD4/CD84/CEMIP/CLIC2/CTNNB1/CXCR4/DYSF/FYN/GNAI2/HSPA2/ICAM1/IL16/KCNE3/LGALS3/LILRA2/LILRA5/LILRB1/LILRB2/LYN/MYO5A/P2RX4/P2RX7/PDE4B/PIK3CG/PLCG2/PSEN2/PTK2B/PTPN6/SARAF/SLC8B1/SLN/SNCA/TMBIM6/TRPV2/TSPAN13/UBASH3B/YWHAE	46
BP	GO:0050852	T cell receptor signaling pathway	0.000139035	ADA/BTK/BTN3A1/BTN3A2/CCR7/CD276/CD300A/CD4/ELF1/EZR/FYN/HLA-DPA1/HLA-DPB1/HLA-DRA/IKBKB/INPP5D/KCNN4/LCP2/LGALS3/LILRB4/MALT1/NCK1/NFKBID/PAK2/PDE4B/PLCG2/PSEN1/PSMB3/PSMD9/PSME1/PTPN22/PTPN6/PTPRC/PTPRJ/RIPK2/TEC/THEMIS2/TNFRSF21/WAS	39
BP	GO:0001776	leukocyte homeostasis	0.00013996	ADA/ANXA1/BCL2L11/CASP3/CD74/DOCK11/FCER1G/GPR183/HIF1A/IL2RA/ITPKB/LGALS9/LYN/MERTK/NCKAP1L/P2RX7/PDE4B/PMAIP1/RIPK3/SH2B3/TNFAIP3/TNFSF13B	22
BP	GO:0051348	negative regulation of transferase activity	0.000140413	APOE/CASP3/CD300A/CDKN2A/CDKN2B/CEP85/CHP1/CORO1C/DTX3L/DUSP10/DUSP14/DUSP16/DUSP18/DUSP4/DUSP5/DUSP6/EPHB2/GMFB/HEG1/HHEX/ITPRIP/LYN/NCK1/NUP62/PAK2/PIK3IP1/PKIB/PPARG/PPP2CA/PRKAG2/PRKAR1A/PRKCD/PSEN1/PTPN22/PTPN6/PTPRC/PTPRJ/RB1/RGS2/RHOH/SH2B3/SH3BP5/SIRT1/SMCR8/SNX6/SORL1/TNFAIP3/TP53/TRIB1/UBASH3B	50
BP	GO:0031343	positive regulation of cell killing	0.000142174	B2M/BCL2L11/CADM1/CLEC7A/HLA-A/HLA-B/HLA-C/HLA-E/HLA-F/IL12RB1/ITGAM/LAMP1/MICB/P2RX7/PTPRC/SLAMF6/SYK/TYROBP/VAV1	19
BP	GO:0043393	regulation of protein binding	0.00014226	ACE/ACTB/ADRB2/ANXA2/APOE/APP/ARRB1/ARRB2/B2M/BTBD1/CAMK1/CARD16/CD36/CRK/CRTAC1/CTSZ/DISC1/DTX3L/EP300/GNL3L/HSPA5/IL10/ITGA4/LGALS3/MAPK8/MFNG/MMP9/NRP1/PLXND1/PPP1CA/PPP2CA/PRKCD/PSEN1/RALB/RIPK2/SORL1/STUB1/SYAP1/TIAM1/TMBIM6/UBASH3B	41
BP	GO:0097237	cellular response to toxic substance	0.000142793	ABTB2/ACTB/ADIRF/AKR1A1/ALOX5AP/ANXA1/APOE/B2M/BECN1/CD36/CDK1/CLIC2/CYBB/CYGB/CYP1B1/DNM2/EZH2/GCH1/GSR/GSTK1/HGF/IL10/KDM3B/MAPK13/MDM2/MSX1/NNT/NR4A3/PCNA/PPIF/PPP1R9A/PRDX1/PRDX5/PRKCD/PSAP/PTGS1/RIPK1/RIPK3/SETX/SIRPA/SIRT1/SLC31A1/SOD1/SOD2/TNFAIP3	45
BP	GO:0032677	regulation of interleukin-8 production	0.000143543	ANXA1/ARRB1/CD14/CD33/CD74/CLEC7A/FCN1/IL10/LGALS9/MYD88/NOD2/PTPN22/PTPRC/RIPK1/SYK/TLR2/TLR4/TLR5/TLR8/TMSB4X	20
BP	GO:0046394	carboxylic acid biosynthetic process	0.000145779	ABCC5/ACLY/ACSM5/ADIPOR1/ADIPOR2/ADPGK/AKR1A1/ALOX15B/ALOX5/ALOX5AP/ANXA1/APOC1/APOC2/APP/BCAT1/CAD/CD74/CEMIP/CYP27A1/DPYD/DSE/FABP5/FBP1/FGFR4/GART/GATM/GCH1/GCK/GGT7/GLUD1/GLUL/HAS2/HIF1A/HK2/HPGD/HSD3B7/IGF1/KMO/KYNU/LPL/MGLL/MID1IP1/MYO5A/NANP/NR1H3/NUP50/NUP62/OSBPL3/P2RX7/PFKFB4/PGK1/PLA2G4A/PLOD3/PRKAG2/PSAT1/PSEN1/PTGS1/QKI/SCD/SDS/SEPHS2/SERINC5/SHMT1/SIRT1/SLC1A3/STAT3/SYK/TBXAS1/TECR/…	72
BP	GO:0043523	regulation of neuron apoptotic process	0.000147398	APOE/ARRB1/ARRB2/BCL2L1/BCL2L11/BTG2/C5AR1/CASP2/CASP3/CEBPB/CLN3/CTNNB1/CTSZ/DNAJC5/EGLN3/FYN/GCLC/GRN/HIF1A/HYOU1/ITGAM/KDM2B/LGMN/MCL1/MECP2/NAIP/NR4A2/NR4A3/NRP1/NTRK2/PARP1/PPT1/PSEN1/PTK2B/SNCA/SNX6/SOD1/SOD2/TP53/TYROBP	40
BP	GO:0043280	positive regulation of cysteine-type endopeptidase activity involved in apoptotic process	0.000148828	ARRB1/BCAP31/BCL2L11/CARD8/CASP1/CASP8/CLEC7A/CTSD/CTSH/DAPK1/DDX3X/EGLN3/EIF2AK3/GRAMD4/LGALS9/MALT1/MYC/NLRC4/NLRP12/NLRP3/PMAIP1/PPARG/RIPK1/SIRT1/SNCA/SYK/TNFRSF10A/TNFRSF10B/TNFSF15	29
BP	GO:0016050	vesicle organization	0.000150749	ABCA1/AGFG1/ANKRD27/ANXA1/ANXA2/AP2M1/AREG/BLOC1S2/CALR/CD59/CHMP1B/CORO1C/CSNK1D/CTSC/CTSZ/DNM2/DYSF/HPS4/KLHL12/MYO7A/P2RX7/PI4K2A/RAB14/RAB20/RAB32/RAB39A/RAB7B/RAB8A/RAB8B/S100A10/SAMD9L/SCARB2/SDCBP/SEC23B/SEC31A/SERPINA1/SNCA/SNX10/SNX11/SRGN/STX11/STX3/STX6/TAP1/TAPBP/TBC1D4/TGFA/TMED2/TMEM127/TYRP1/VAV3/VPS37D/VTI1B/ZEB2/ZNF385A	55
BP	GO:0045953	negative regulation of natural killer cell mediated cytotoxicity	0.000151498	ARRB2/CRK/HAVCR2/HLA-E/HLA-F/LGALS9/LILRB1/SERPINB9	8
BP	GO:0002433	immune response-regulating cell surface receptor signaling pathway involved in phagocytosis	0.000151498	ACTB/ACTR2/ACTR3/ARPC3/ARPC5/BAIAP2/CDC42/CRK/CYFIP1/ELMO1/FCGR2A/FCGR2B/FGR/FYN/GRB2/HCK/LYN/NCK1/NCKAP1L/PLCG2/PRKCD/PTPRC/PTPRJ/RAC1/RAPGEF1/SYK/VAV1/VAV3/WAS/WIPF1	30
BP	GO:0038096	Fc-gamma receptor signaling pathway involved in phagocytosis	0.000151498	ACTB/ACTR2/ACTR3/ARPC3/ARPC5/BAIAP2/CDC42/CRK/CYFIP1/ELMO1/FCGR2A/FCGR2B/FGR/FYN/GRB2/HCK/LYN/NCK1/NCKAP1L/PLCG2/PRKCD/PTPRC/PTPRJ/RAC1/RAPGEF1/SYK/VAV1/VAV3/WAS/WIPF1	30
BP	GO:0002715	regulation of natural killer cell mediated immunity	0.000153021	ARRB2/CADM1/CRK/HAVCR2/HLA-E/HLA-F/LAMP1/LEP/LGALS9/LILRB1/MICB/PIK3R6/SERPINB9/SLAMF6/VAV1	15
BP	GO:0033628	regulation of cell adhesion mediated by integrin	0.000153021	ADA/ADAM9/CCL5/CRK/CYP1B1/DPP4/FERMT3/LPXN/LYN/NCKAP1L/PIK3CG/PLAU/PTPN6/SWAP70/SYK	15
BP	GO:0071675	regulation of mononuclear cell migration	0.000153021	AIF1/C3AR1/C5AR1/CCL5/CCR1/CMKLR1/CSF1/FPR2/GREM1/LGALS3/LGMN/LYN/PLA2G7/SLAMF8/THBS1	15
BP	GO:0030203	glycosaminoglycan metabolic process	0.000153021	ABCC5/ARSB/B3GNT2/B4GALT1/B4GALT5/CEMIP/CHP1/CHST11/CHSY1/CLN6/CSGALNACT2/DSE/EXT2/FGF2/FUCA1/GALNS/GNS/GUSB/HAS2/HEXA/HEXB/HGF/HGSNAT/HMMR/HPSE/HS2ST1/HS3ST2/HS3ST3A1/SDC2/SDC3/ST3GAL1/STAB2/XYLT1	33
BP	GO:0016053	organic acid biosynthetic process	0.000153021	ABCC5/ACLY/ACSM5/ADIPOR1/ADIPOR2/ADPGK/AKR1A1/ALOX15B/ALOX5/ALOX5AP/ANXA1/APOC1/APOC2/APP/BCAT1/CAD/CD74/CEMIP/CYP27A1/DPYD/DSE/FABP5/FBP1/FGFR4/GART/GATM/GCH1/GCK/GGT7/GLUD1/GLUL/HAS2/HIF1A/HK2/HPGD/HSD3B7/IGF1/KMO/KYNU/LPL/MGLL/MID1IP1/MYO5A/NANP/NR1H3/NUP50/NUP62/OSBPL3/P2RX7/PFKFB4/PGK1/PLA2G4A/PLOD3/PRKAG2/PSAT1/PSEN1/PTGS1/QKI/SCD/SDS/SEPHS2/SERINC5/SHMT1/SIRT1/SLC1A3/STAT3/SYK/TBXAS1/TECR/…	72
BP	GO:0046634	regulation of alpha-beta T cell activation	0.000154916	ADA/ANXA1/CD300A/CD80/CD83/CD86/HLA-E/IL12RB1/IL18/IL6R/ITPKB/LGALS9/LILRB1/MALT1/NCKAP1L/NFKBID/NLRP3/PNP/PRDM1/PTPRC/RIPK2/SASH3/SYK	23
BP	GO:0046486	glycerolipid metabolic process	0.000155931	ABHD12/ABHD16A/ABHD6/ACSL1/AGPAT3/AGPAT4/APOBR/APOC1/APOC2/APOE/CISH/CNEP1R1/CSF1R/CTDNEP1/DAGLB/DBI/DDHD1/ENPP2/FABP5/FGF2/FPR2/GK/GPCPD1/HADHB/IMPA1/INPP4A/INPP5D/LPL/MBOAT1/MECP2/MFSD2A/MGLL/MTM1/MTMR14/NR1H3/OSBPL8/PCK2/PCTP/PI4K2A/PI4KA/PIGA/PIK3CG/PIK3R3/PIK3R5/PIK3R6/PLA1A/PLA2G15/PLA2G4A/PLA2G7/PLBD1/PLCG2/PLEK/PLEKHA2/PLSCR1/PNPLA6/PTDSS1/PTPMT1/RAB14/SCARB1/SERINC5/SIRT1/SOCS6/SORL1/SRE…	66
BP	GO:0010543	regulation of platelet activation	0.000159341	APOE/FCER1G/LYN/PDPN/PLEK/PRKCD/SH2B3/SYK/TEC/THBD/TLR4/UBASH3B	12
BP	GO:0019883	antigen processing and presentation of endogenous antigen	0.000159451	B2M/CD74/ERAP1/HLA-A/HLA-B/HLA-C/HLA-E/HLA-F/TAP1/TAPBP	10
BP	GO:0031342	negative regulation of cell killing	0.000159451	ARRB2/CRK/FCGR2B/HAVCR2/HLA-E/HLA-F/LGALS9/LILRB1/PTPRC/SERPINB9	10
BP	GO:0032928	regulation of superoxide anion generation	0.000159451	ACP5/CLEC7A/FPR2/GNAI2/ITGAM/ITGB2/PRKCD/SOD1/SYK/TYROBP	10
BP	GO:0030041	actin filament polymerization	0.000163278	ACTR2/ACTR3/AIF1/ARHGAP18/ARHGAP28/ARPC3/ARPC5/BAIAP2/CAPG/CAPZA2/CCR7/COTL1/CYFIP1/FAM107A/GAS7/GMFB/GRB2/HCK/HCLS1/ICAM1/IQGAP2/NCK1/NCKAP1L/PFN1/PPP1R9A/PRKCD/PSTPIP2/PTK2B/RAC1/SCIN/SPTB/TMOD3/TMSB10/TMSB4X/VASP/WAS	36
BP	GO:0046637	regulation of alpha-beta T cell differentiation	0.000163481	ADA/ANXA1/CD80/CD83/CD86/IL12RB1/IL18/ITPKB/LGALS9/MALT1/NCKAP1L/NFKBID/NLRP3/PNP/PRDM1/RIPK2/SASH3/SYK	18
BP	GO:0032733	positive regulation of interleukin-10 production	0.000164347	CD83/CLEC7A/FCER1G/HGF/LGALS9/LILRA5/NOD2/SASH3/SYK/TIGIT/TLR2/TLR4/TREM2	13
BP	GO:0042554	superoxide anion generation	0.000164347	ACP5/CLEC7A/CYBB/FPR2/GNAI2/ITGAM/ITGB2/NCF1/NCF2/PRKCD/SOD1/SYK/TYROBP	13
BP	GO:2000516	positive regulation of CD4-positive, alpha-beta T cell activation	0.000164347	ANXA1/CD80/CD83/CD86/IL12RB1/IL18/LGALS9/MALT1/NCKAP1L/NFKBID/NLRP3/RIPK2/SASH3	13
BP	GO:0010878	cholesterol storage	0.000166099	ABCA1/ABCG1/CD36/LPL/MSR1/NR1H3/PPARG/SCARB1/SOAT1	9
BP	GO:0045780	positive regulation of bone resorption	0.000166099	ATP6AP1/CA2/DCSTAMP/PLEKHM1/PPARGC1B/SPP1/SYK/TFRC/TNFRSF11A	9
BP	GO:0046852	positive regulation of bone remodeling	0.000166099	ATP6AP1/CA2/DCSTAMP/PLEKHM1/PPARGC1B/SPP1/SYK/TFRC/TNFRSF11A	9
BP	GO:0034614	cellular response to reactive oxygen species	0.000166972	ANXA1/BECN1/BTK/CAMKK2/CD36/CDK1/CRK/CYP1B1/DNM2/EZH2/GCH1/HGF/IL10/MAPK13/MAPK8/MDM2/MMP9/NCF1/NR4A3/PCNA/PPARGC1B/PPIF/PRDX1/PRDX5/PRKCD/PSAP/RIPK1/RIPK3/SETX/SIRPA/SIRT1/SOD1/SOD2/TNFAIP3	34
BP	GO:0046173	polyol biosynthetic process	0.000166972	ACER3/AKR1B1/ASAH1/CYP27A1/CYP27B1/FGF2/GCH1/IMPA1/ISYNA1/ITPKB/LEP/PCK2/PLCB2/PLCG2/PLEK/PTAFR/PTH1R/PTK2B/SNCA/SPTLC2	20
BP	GO:0034446	substrate adhesion-dependent cell spreading	0.000167421	C1QBP/CALR/CDC42/CORO1C/CRK/DNM2/FERMT3/HAS2/ITGA4/ITGB7/LAMB1/LAMB2/MERTK/MYOC/NEDD9/NRP1/PARVB/PARVG/PDPN/RAC1/RCC2/RREB1/S100A10/TEK	24
BP	GO:0002262	myeloid cell homeostasis	0.000168181	AMPD3/ANXA1/B2M/BCL2L11/CASP3/DNASE2/FCER1G/HCLS1/HIF1A/HSPA9/IKZF1/INPP5D/ITPKB/LYN/MAFB/MERTK/MFHAS1/NCKAP1L/NCSTN/PDE4B/PRDX1/PTBP3/RB1/SH2B3/SLC11A2/SMAP1/SOD1/STAT1/STAT3/STAT5B/TMOD3	31
BP	GO:1904950	negative regulation of establishment of protein localization	0.000168181	ADTRP/ANXA1/ANXA5/APOE/CARD16/CARD8/CD36/CHP1/EZR/FCGR2B/IL10/IL27RA/KCNE1/LILRA5/LILRB1/MAP4K4/MDFIC/NLRP12/NLRP3/NR1H3/OS9/PKDCC/PSMD9/PTPN22/RAB11FIP1/RGCC/RHBDF2/RSAD2/SERPINB1/SREBF1/SRGN/TLR8/TMBIM6/TMSB4X/TNFAIP3/TNFRSF21/UBAC2/YOD1	38
BP	GO:0055067	monovalent inorganic cation homeostasis	0.000168181	ATP1B1/ATP6AP1/ATP6V0A1/ATP6V0C/ATP6V0D1/ATP6V0D2/ATP6V1A/ATP6V1B2/ATP6V1C1/ATP6V1D/ATP6V1H/CA2/CHP1/CLN3/CLN6/DMXL2/GNAI2/GRN/KCNJ2/NEDD4L/PPT1/RAB20/RAB39A/SLAMF8/SLC11A1/SLC12A5/SLC12A8/SLC4A8/SLC9A3/SLC9A7/SNX5/TM9SF4	32
BP	GO:0098656	anion transmembrane transport	0.000172444	ABCA1/APOL1/AQP9/ARL6IP1/BEST1/CLCN6/CLIC1/CLIC2/CLN8/FOLR2/GABRD/LRRC8D/MID1IP1/PDPN/PRKAG2/PSEN1/PTAFR/RGS2/RIPK1/SLC12A5/SLC12A8/SLC16A10/SLC1A3/SLC1A4/SLC20A1/SLC25A20/SLC26A11/SLC35B1/SLC35B4/SLC36A1/SLC37A2/SLC38A6/SLC38A7/SLC3A2/SLC43A2/SLC4A8/SLC5A6/SLC6A6/SLC6A8/SLC7A1/SLC7A13/SLC7A7/SLC7A8/SLC7A9/SLC9A3/SLC9A7/STRA6/THBS1/TTYH2/VDAC1	50
BP	GO:0007015	actin filament organization	0.00017897	ACTR2/ACTR3/AIF1/AIF1L/ARAP1/ARHGAP17/ARHGAP18/ARHGAP25/ARHGAP28/ARPC3/ARPC5/ARRB1/BAIAP2/CAPG/CAPZA2/CCR7/CDC42/CFL1/CORO1C/COTL1/CYFIP1/EZR/FAM107A/GAS7/GMFB/GPR65/GRB2/HCK/HCLS1/ICAM1/IQGAP2/LCP1/MARCKS/MYOC/NCK1/NCKAP1L/NEDD9/NRP1/PFN1/PLEK/PPARGC1B/PPP1R9A/PRKCD/PSTPIP2/PTK2B/RAC1/RAC2/RGCC/RHOG/RHOH/RND3/S100A10/S1PR1/SCIN/SPTB/SWAP70/TCAP/TMOD3/TMSB10/TMSB4X/TPM3/VASP/WAS/WIPF1	64
BP	GO:0006874	cellular calcium ion homeostasis	0.000185451	ABL2/ADCYAP1/ANXA2/ANXA5/ANXA6/ANXA7/APOE/APP/ATP1B1/ATP2B1/ATP2C1/BCAP31/BDKRB2/C3AR1/C5AR1/CALR/CCL13/CCL5/CCR1/CCR10/CCR4/CCR5/CCR7/CCRL2/CD36/CD4/CD52/CDH5/CEMIP/CLIC2/CLN3/CMKLR1/CXCR4/DISC1/FGF2/FPR1/FPR2/FPR3/FYN/GNA13/GNB1/GPR20/GPR65/GRINA/HEXB/LPAR6/LYN/MCOLN1/MCOLN2/MCOLN3/MYO5A/NMB/P2RX4/P2RX7/PIK3CG/PLCB2/PLCG2/PSEN1/PTH1R/PTK2B/PTPN6/PTPRC/RASA3/RMDN3/S1PR1/SLC8B1/SNCA/SWAP70/TMBIM6…	71
BP	GO:0043406	positive regulation of MAP kinase activity	0.000186731	ADAM9/AKAP13/ARRB1/AVPI1/C5AR1/CARTPT/CD74/CDK1/CRK/CXCR4/DUSP5/DUSP6/EZH2/FGF2/FPR1/HGF/IGF1/IRAK2/MAP2K1/MAP3K14/MAPKAPK2/MAPKAPK3/MDFIC/MLKL/NEK10/NOD2/P2RX7/PDE6G/PIK3CG/PIK3R5/PIK3R6/PSEN1/PTK2B/PTPRC/RAPGEF1/RIPK1/RIPK2/SOD1/SYK/TGFA/THBS1/TIAM1/TLR4/TNFRSF11A/UBB/ZEB2	46
BP	GO:0050709	negative regulation of protein secretion	0.000189676	ADTRP/ANXA1/ANXA5/APOE/CARD16/CARD8/EZR/FCGR2B/IL10/IL27RA/LILRA5/LILRB1/MAP4K4/NLRP12/NLRP3/NR1H3/PSMD9/PTPN22/RAB11FIP1/RGCC/RHBDF2/RSAD2/SERPINB1/SREBF1/SRGN/TLR8/TMBIM6/TMSB4X/TNFAIP3/TNFRSF21	30
BP	GO:2001236	regulation of extrinsic apoptotic signaling pathway	0.000190329	ACVR1/ATF3/BCL2L1/CASP8/DAPK3/DEDD2/EYA2/FYN/GCLC/HGF/ICAM1/IFI6/IGF1/ITGA6/ITPRIP/LGALS3/LTBR/MCL1/NRP1/PAK2/PDIA3/PELI3/PMAIP1/PPP1CA/PTPRC/RIPK1/SIAH2/THBS1/TIMP3/TNFAIP3/TNFRSF10A/TNFRSF10B	32
BP	GO:0061041	regulation of wound healing	0.000190329	ADTRP/ANXA1/ANXA2/ANXA5/APOE/CD109/CD36/CLEC7A/CRK/CXCR4/DUSP10/EPPK1/FCER1G/FGF2/HBEGF/HPSE/LYN/PDPN/PLAU/PLAUR/PLEK/PRKCD/RREB1/SH2B3/SYK/TEC/THBD/THBS1/TLR4/TNFAIP3/UBASH3B	31
BP	GO:0043303	mast cell degranulation	0.000192219	BTK/C12orf4/CD300A/CD84/FCER1G/FGR/LAT2/LGALS9/LYN/NR4A3/PIK3CG/RAC2/STXBP2/SYK/VAMP8	15
BP	GO:0046632	alpha-beta T cell differentiation	0.000194933	ADA/ANXA1/CD80/CD83/CD86/GPR183/IL12RB1/IL18/ITPKB/LGALS9/MALT1/NCKAP1L/NFKBID/NLRP3/PNP/PRDM1/RIPK2/RSAD2/SASH3/SEMA4A/SLAMF6/STAT3/SYK/TNFSF8	24
BP	GO:1902563	regulation of neutrophil activation	0.0001956	CD300A/FCGR2B/GRN/ITGAM/ITGB2/PTAFR/SYK	7
BP	GO:0006470	protein dephosphorylation	0.0001956	CD300A/CD33/CDH5/CNEP1R1/CPPED1/CTDNEP1/CTTNBP2NL/DUSP10/DUSP14/DUSP16/DUSP18/DUSP27/DUSP4/DUSP5/DUSP6/EYA2/GNAI2/IKBKB/LGALS3/LILRB2/MFHAS1/MTM1/MTMR14/NCK1/NCKAP1L/PHACTR4/PPM1M/PPP1CA/PPP1R15B/PPP2CA/PPTC7/PRKCD/PTP4A1/PTP4A3/PTPMT1/PTPN22/PTPN6/PTPN9/PTPRB/PTPRC/PTPRE/PTPRJ/PTPRO/RCAN1/RCAN3/SH3RF2/SHOC2/SLC39A10/SSH2/SSU72/SWAP70/UBASH3B/YWHAB/YWHAE	54
BP	GO:0007568	aging	0.0001956	ADA/APP/ATG7/ATP2B1/B2M/BCL2A1/BECN1/C1QA/CALR/CANX/CASP2/CDK1/CDKN2A/CDKN2B/CISD2/CLN8/CTSC/ERCC1/GCLC/GRB2/HMGA1/HMGA2/ICAM1/IL10/ING2/INPP5D/ITGB2/KMO/KYNU/LEP/LITAF/MAP2K1/MME/MMP7/NAMPT/NUP62/PNPT1/PPP1R9A/PRKCD/PRKDC/PSEN1/PTH1R/SERPINF1/SIRT1/SNCA/SOD1/SOD2/SREBF1/STAT3/TFCP2L1/TNFRSF1B/TP53/TPRA1/ZMIZ1	54
BP	GO:0043550	regulation of lipid kinase activity	0.0001956	CCR7/CISH/FGF2/FGR/FPR2/LYN/NOD2/NRBF2/PIK3IP1/PIK3R3/PIK3R5/PIK3R6/PTK2B/RB1/SOCS6/TEK/VAV3/WDR91	18
BP	GO:0046503	glycerolipid catabolic process	0.0001956	ABHD12/ABHD16A/ABHD6/APOC1/APOC2/APOE/DAGLB/ENPP2/FABP5/GPCPD1/LPL/MGLL/PIK3CG/PLA2G15/PLA2G4A/PNPLA6/SCARB1/SORL1	18
BP	GO:0002709	regulation of T cell mediated immunity	0.000198912	B2M/FCGR2B/HLA-A/HLA-B/HLA-C/HLA-E/HLA-F/IL12RB1/IL18/LILRB1/MALT1/NLRP3/P2RX7/PTPRC/RIPK3/RSAD2/SASH3/TNFRSF1B/WAS	19
BP	GO:0061515	myeloid cell development	0.000198912	ANXA2/APP/ATP6AP1/EP300/EVI2B/FLI1/LILRB1/NCKAP1L/NOTCH2/NRROS/PTBP3/PTPN6/SH2B3/SIGLEC15/SLC11A2/TLR2/TMOD3/TYROBP/ZNF385A	19
BP	GO:0006509	membrane protein ectodomain proteolysis	0.000206905	ADAM10/ADAM9/APH1A/APOE/ERAP1/IL10/NCSTN/P2RX7/PSEN1/PSEN2/PSENEN/SPPL2A/TIMP3/TNFRSF1B	14
BP	GO:0033003	regulation of mast cell activation	0.000206905	C12orf4/CD300A/CD300LF/CD84/FCER1G/FGR/LGALS9/LYN/NR4A3/PLSCR1/RAC2/STXBP2/SYK/VAMP8	14
BP	GO:0016051	carbohydrate biosynthetic process	0.000208706	AKR1A1/AKR1B1/ATF3/B3GNT2/B3GNT5/B4GALT1/B4GALT5/CHST11/CSGALNACT2/EP300/EXT2/FBP1/FUT8/GCK/GPD2/HAS2/HS2ST1/IGF1/IMPA1/ISYNA1/LEP/MPDU1/NANS/NLN/PASK/PCK2/PGD/PGK1/PLEK/PPP1CA/PTAFR/PTH1R/PTK2B/SDS/SIRT1/SLC2A1/SLC35B4/SNCA/SORD/TPI1	40
BP	GO:1903825	organic acid transmembrane transport	0.000208706	AQP9/ARL6IP1/CLN8/FOLR2/LRRC8D/MID1IP1/PDPN/PRKAG2/PSEN1/RGS2/SLC16A10/SLC1A3/SLC1A4/SLC25A20/SLC36A1/SLC38A6/SLC38A7/SLC3A2/SLC43A2/SLC5A6/SLC6A6/SLC6A8/SLC7A1/SLC7A13/SLC7A7/SLC7A8/SLC7A9/STRA6/THBS1	29
BP	GO:1905039	carboxylic acid transmembrane transport	0.000208706	AQP9/ARL6IP1/CLN8/FOLR2/LRRC8D/MID1IP1/PDPN/PRKAG2/PSEN1/RGS2/SLC16A10/SLC1A3/SLC1A4/SLC25A20/SLC36A1/SLC38A6/SLC38A7/SLC3A2/SLC43A2/SLC5A6/SLC6A6/SLC6A8/SLC7A1/SLC7A13/SLC7A7/SLC7A8/SLC7A9/STRA6/THBS1	29
BP	GO:0007259	JAK-STAT cascade	0.000210938	ADIPOR1/AKR1B1/CCL5/CD300A/CRLF3/CSF1R/CYP1B1/FYN/HCLS1/IFNAR1/IGF1/IL10/IL10RA/IL10RB/IL18/IL6R/LEP/LYN/PARP14/PARP9/PECAM1/PPP2CA/PTPRC/SH2B3/SOCS6/STAT1/STAT2/STAT3/STAT4/STAT5A/STAT5B/VHL	32
BP	GO:0055094	response to lipoprotein particle	0.000212722	ABCA1/ADTRP/APOE/CD36/FCER1G/ITGB2/LPL/MYD88/NPC1/PPARG/SYK/TLR4	12
BP	GO:0070228	regulation of lymphocyte apoptotic process	0.00021342	ADA/BTK/CCL5/CD74/DOCK8/GIMAP8/HIF1A/IL10/LGALS3/LGALS9/LYN/NFKBID/P2RX7/RIPK3/SLC39A10/TP53	16
BP	GO:0051258	protein polymerization	0.000213943	ACTR2/ACTR3/AIF1/ARHGAP18/ARHGAP28/ARPC3/ARPC5/BAIAP2/CAMSAP1/CAPG/CAPZA2/CCR7/CDH5/CKAP5/COTL1/CSNK1D/CYFIP1/FAM107A/GAS7/GMFB/GRB2/HCK/HCLS1/ICAM1/IQGAP2/MECP2/MID1IP1/MX1/MX2/NCK1/NCKAP1L/NIN/PFN1/PPP1R9A/PRKCD/PSTPIP2/PTK2B/RAC1/SCIN/SNCA/SPTB/TMOD3/TMSB10/TMSB4X/TUBG2/TUBGCP2/UBE2C/VASP/WAS	49
BP	GO:2000249	regulation of actin cytoskeleton reorganization	0.000213994	ABL2/ARHGDIB/BAIAP2/CDC42/CSF1R/DAPK3/F11R/HCK/HCLS1/NOTCH2/NRP1/PTK2B/TEK	13
BP	GO:0046427	positive regulation of JAK-STAT cascade	0.000217002	ADIPOR1/AKR1B1/CCL5/CD300A/CRLF3/CSF1R/CYP1B1/FYN/HCLS1/IGF1/IL10/IL10RA/IL10RB/IL18/IL6R/LEP/LYN/PARP14/PARP9/PECAM1/PTK2B/STAT3	22
BP	GO:2000379	positive regulation of reactive oxygen species metabolic process	0.000222981	AIF1/CD36/CLEC7A/DNM2/FPR2/GNAI2/GRB2/ICAM1/ITGAM/ITGB2/LEP/NNT/P2RX4/PRKCD/PTK2B/RIPK1/RIPK3/SNCA/SOD1/SYK/THBS1/TLR4/TP53/TYROBP	24
BP	GO:0045861	negative regulation of proteolysis	0.000225264	APLP2/APP/ARL6IP1/ARRB1/ARRB2/BIRC2/CARD16/CARD8/CD109/CD59/CLN3/CLN8/COL6A3/CPAMD8/CR1/CST3/CST7/CSTA/CSTB/CTSZ/DDX3X/ECM1/GABARAPL2/HGF/IFI16/IFI6/IL10/LAMP3/MDM2/MMP9/MTM1/NAIP/OS9/PAK2/PAPLN/PLAUR/POR/PRDX5/PSEN1/RARRES1/RPS6KA1/RPS6KA3/SCO1/SDCBP/SERPINA1/SERPINB1/SERPINB9/SERPINF1/SIAH2/SNCA/SORL1/SPINT1/THBS1/TIMP3/TP53/UBAC2/VSIG4/YOD1/YWHAE	59
BP	GO:0033619	membrane protein proteolysis	0.000228966	ADAM10/ADAM9/APH1A/APH1B/APOE/CTSH/ERAP1/HM13/IL10/NCSTN/P2RX7/PSEN1/PSEN2/PSENEN/SPPL2A/TIMP3/TNFRSF1B	17
BP	GO:0019400	alditol metabolic process	0.000233246	AKR1B1/COQ2/COQ3/DYSF/GK/GPD2/LEP/PCK2/SORD/TPI1	10
BP	GO:0032481	positive regulation of type I interferon production	0.00023536	CD14/CTNNB1/DDX3X/DDX41/EP300/IFI16/IFIH1/IRF5/MMP12/MYD88/PLCG2/PRKDC/PTPN22/RIPK2/RNF135/STAT1/SYK/TLR2/TLR4/TLR8	20
BP	GO:0002279	mast cell activation involved in immune response	0.000241808	BTK/C12orf4/CD300A/CD84/FCER1G/FGR/LAT2/LGALS9/LYN/NR4A3/PIK3CG/RAC2/STXBP2/SYK/VAMP8	15
BP	GO:0050851	antigen receptor-mediated signaling pathway	0.000242998	ADA/BTK/BTN3A1/BTN3A2/CCR7/CD276/CD300A/CD4/CMTM3/ELF1/EZR/FCGR2B/FYN/HLA-DPA1/HLA-DPB1/HLA-DRA/IKBKB/INPP5D/KCNN4/KLHL6/LAT2/LCP2/LGALS3/LILRB4/LPXN/LYN/MALT1/NCK1/NCKAP1L/NFAM1/NFATC2/NFKBID/PAK2/PDE4B/PLCG2/PRKCH/PSEN1/PSMB3/PSMD9/PSME1/PTPN22/PTPN6/PTPRC/PTPRJ/RIPK2/SLC39A10/SPG21/SYK/TEC/THEMIS2/TNFRSF21/VAV3/WAS	53
BP	GO:1903034	regulation of response to wounding	0.000249607	ADTRP/ANXA1/ANXA2/ANXA5/APOE/CD109/CD36/CLEC7A/CRK/CXCR4/DUSP10/EPPK1/FCER1G/FGF2/GRN/HBEGF/HPSE/IL10/LYN/MAP2K1/PDPN/PLAU/PLAUR/PLEK/PRKCD/RREB1/SH2B3/SPP1/SYK/TEC/THBD/THBS1/TLR4/TNFAIP3/UBASH3B	35
BP	GO:0002716	negative regulation of natural killer cell mediated immunity	0.000257559	ARRB2/CRK/HAVCR2/HLA-E/HLA-F/LGALS9/LILRB1/SERPINB9	8
BP	GO:0045410	positive regulation of interleukin-6 biosynthetic process	0.000257559	APP/CD74/CLEC7A/EREG/PTAFR/STAT3/SYK/TYROBP	8
BP	GO:0006869	lipid transport	0.000261068	ABCA1/ABCG1/ACE/ACSL1/ANXA1/ANXA2/APOBR/APOC1/APOC2/APOE/APOL1/APOLD1/APOO/AQP9/ATP11A/BDKRB2/C2CD2L/CD36/CLN8/GM2A/GRAMD1B/KCNN4/LEP/MFSD2A/MID1IP1/MSR1/NFKBIA/NMB/NPC1/NPC2/NR1H3/OSBPL11/OSBPL3/OSBPL8/P2RX4/P2RX7/PCTP/PITPNA/PITPNC1/PLA2G4A/PLIN2/PLTP/PPARG/PRKAG2/PRKCD/PSAP/SCARB1/SCARB2/SIRT1/SLC25A20/SLCO2B1/SOAT1/SORL1/SPP1/STRA6/SYK/THBS1/TNFRSF11A/UGCG	59
BP	GO:0032930	positive regulation of superoxide anion generation	0.000261615	CLEC7A/FPR2/GNAI2/ITGAM/ITGB2/PRKCD/SOD1/SYK/TYROBP	9
BP	GO:0002763	positive regulation of myeloid leukocyte differentiation	0.000267767	ATP6AP1/CA2/CASP8/CCR1/CD4/CD74/CSF1/DCSTAMP/EVI2B/HCLS1/PPARGC1B/RB1/RIPK1/TREM2/TRIB1/TYROBP	16
BP	GO:0010507	negative regulation of autophagy	0.00027007	ATG7/BECN1/CTSA/EIF4G1/HGF/IL10/IL10RA/LEP/MCL1/MTM1/NAMPT/NPC1/POLDIP2/PTPN22/SMCR8/SNCA/STAT3/TBC1D14/TP53/TREM2/USP36	21
BP	GO:0050818	regulation of coagulation	0.00027007	ADTRP/ANXA2/ANXA5/APOE/CD36/FCER1G/HPSE/LYN/PDPN/PLAU/PLAUR/PLEK/PRKCD/PSEN1/SH2B3/SYK/TEC/THBD/THBS1/TLR4/UBASH3B	21
BP	GO:0006664	glycolipid metabolic process	0.000274442	ASAH1/B3GNT5/B4GALT5/CLN3/CLN6/CREM/CTSA/FUCA1/GALC/GBGT1/GLA/GM2A/HEXA/HEXB/NAGA/NEU1/NEU3/PIGA/PRKCD/PSAP/SCCPDH/ST8SIA4/SUMF1/SUMF2/UGCG	25
BP	GO:0045408	regulation of interleukin-6 biosynthetic process	0.000274442	APP/CD74/CEBPB/CLEC7A/EREG/INPP5D/NLRP12/PTAFR/STAT3/SYK/TYROBP	11
BP	GO:2000108	positive regulation of leukocyte apoptotic process	0.000274442	ANXA1/CCL5/CDKN2A/IL10/LGALS9/LYN/NFKBID/NR4A3/P2RX7/SIRT1/TP53	11
BP	GO:0050716	positive regulation of interleukin-1 secretion	0.0002851	CARD8/CASP1/LGALS9/LILRA2/LILRA5/LPL/NLRP12/NLRP3/NOD2/P2RX7/RIPK2/TLR4/TLR8	13
BP	GO:1901617	organic hydroxy compound biosynthetic process	0.000288352	ABCG1/ACER3/ACLY/AKR1B1/APOE/ASAH1/CTNS/CYP27A1/CYP27B1/FGF2/FGFR4/GCH1/HSD3B7/IMPA1/ISYNA1/ITPKB/KPNB1/LBR/LEP/MOXD1/MYO5A/NR4A2/OCA2/OSBPL3/PCK2/PDXK/PLCB2/PLCG2/PLEK/PLTP/POR/PRKAG2/PSAT1/PTAFR/PTH1R/PTK2B/SCD/SIRT1/SNCA/SOD1/SP1/SPTLC2/SRD5A3/SREBF1/TP53/TYRP1/ZEB2	47
BP	GO:0001914	regulation of T cell mediated cytotoxicity	0.000289973	B2M/FCGR2B/HLA-A/HLA-B/HLA-C/HLA-E/HLA-F/IL12RB1/LILRB1/P2RX7/PTPRC/RIPK3	12
BP	GO:0031346	positive regulation of cell projection organization	0.000294077	ABL2/ACTR2/ADCYAP1/ANKRD27/APOE/ARAP1/ARSB/BAIAP2/CAMK1/CAMK1D/CCDC88A/CCR7/CDC42/CORO1C/CXCR4/CYFIP1/DISC1/DNM2/DOCK11/ENPP2/EP300/EZH2/FYN/GRN/HGF/HSPA5/ITGA6/L1CAM/LYN/MAP2K1/NCK1/NEDD4L/NIN/NRP1/NTRK2/P2RX7/PFN1/PLEK2/PLEKHM1/PLXND1/PPP1R9A/PSEN1/PTK2B/RAB8B/RAC1/RAC2/RALA/RAPGEF1/RGS2/RREB1/RRN3/SCARB2/SEMA4D/SERPINF1/SETX/SHOX2/TIAM1/TRAK1/TRPV2/ZEB2/ZNF804A	61
BP	GO:0042107	cytokine metabolic process	0.000294392	APP/CD276/CD4/CD74/CD80/CD86/CEBPB/CLEC7A/CYBB/EREG/IGF2BP2/IL10/IL18/INPP5D/LILRB1/MAPKAPK2/NLRP12/PSEN1/PTAFR/PTPRC/STAT3/SYK/THBS1/TLR4/TLR8/TNFSF15/TYROBP	27
BP	GO:0030183	B cell differentiation	0.000299596	ADA/BTK/CMTM7/DOCK11/EP300/FCGR2B/GPR183/HHEX/HMGB3/IL10/INPP5D/ITGA4/KLF6/MALT1/MFNG/NCKAP1L/NFAM1/NOTCH2/PLCG2/PRKDC/PTK2B/PTPN6/PTPRC/PTPRJ/SLAMF8/SYK/TP53/ZFP36L2	28
BP	GO:0048511	rhythmic process	0.000299596	ADA/AHR/ARRB1/ARRB2/ATF5/ATG7/CARTPT/CASP2/CASP3/CDK1/CREM/CSNK1D/DTL/EGR2/EP300/EREG/EZH2/FSHR/GAS2/HAS2/HS3ST2/HSPA5/ID3/KDM2A/KDM5C/LEP/MAPK8/MMP19/MMP7/NAMPT/NFIL3/NR1H3/NR2F6/NRIP1/NTRK2/OPN3/PCNA/PIWIL2/PPARG/PPP1CA/PRKDC/SERPINF1/SETX/SGPL1/SIAH2/SIRT1/SP1/SREBF1/TNFRSF11A/TP53	50
BP	GO:0071901	negative regulation of protein serine/threonine kinase activity	0.000301983	APOE/CASP3/CD300A/CDKN2A/CDKN2B/DUSP10/DUSP14/DUSP16/DUSP18/DUSP4/DUSP5/DUSP6/HEG1/HHEX/LYN/NUP62/PKIB/PPP2CA/PRKAG2/PRKAR1A/PRKCD/PTPN22/PTPN6/PTPRJ/RB1/RGS2/SH2B3/SIRT1/SORL1/TNFAIP3	30
BP	GO:0007266	Rho protein signal transduction	0.000301983	ABCA1/ABL2/AKAP13/APOE/ARHGDIB/ARHGEF11/ARHGEF37/ARHGEF40/ARRB1/CDC42/CDC42SE1/CELSR1/CFL1/COL1A2/COL3A1/FARP1/FGD3/FGD5/FGD6/GNA13/GPR20/GPR65/HEG1/LPAR6/MYOC/NRP1/PDPN/PECAM1/PHACTR4/RAC1/RAC2/RHOG/RHOH/RND3/TIAM1/VAV1/VAV3/WAS	38
BP	GO:0010876	lipid localization	0.000305206	ABCA1/ABCG1/ACE/ACSL1/ANXA1/ANXA2/APOBR/APOC1/APOC2/APOE/APOL1/APOLD1/APOO/AQP9/ATP11A/BDKRB2/C2CD2L/CD36/CLN8/DYSF/GM2A/GRAMD1B/HEXB/KCNN4/LEP/LPL/MFSD2A/MID1IP1/MSR1/NFKBIA/NMB/NPC1/NPC2/NR1H3/NRIP1/OSBPL11/OSBPL3/OSBPL8/P2RX4/P2RX7/PCTP/PITPNA/PITPNC1/PLA2G4A/PLIN2/PLTP/PPARG/PRKAG2/PRKCD/PSAP/SCARB1/SCARB2/SIRT1/SLC25A20/SLCO2B1/SOAT1/SORL1/SPP1/STRA6/SYK/THBS1/TNFRSF11A/UGCG	63
BP	GO:0072676	lymphocyte migration	0.000315005	ADAM10/ADTRP/AIF1/APP/CCL13/CCL18/CCL4/CCL5/CCR7/CRK/CXCL16/DOCK8/ECM1/GPR183/HSD3B7/ICAM1/IL27RA/ITGA4/ITGB7/PIK3CG/PTK2B/RIPK3/S1PR1/SLC8B1/STK10	25
BP	GO:0043551	regulation of phosphatidylinositol 3-kinase activity	0.000333116	CCR7/CISH/FGF2/FGR/FPR2/LYN/NOD2/PIK3IP1/PIK3R3/PIK3R5/PIK3R6/PTK2B/SOCS6/TEK/VAV3/WDR91	16
BP	GO:0030193	regulation of blood coagulation	0.000334623	ADTRP/ANXA2/ANXA5/APOE/CD36/FCER1G/HPSE/LYN/PDPN/PLAU/PLAUR/PLEK/PRKCD/SH2B3/SYK/TEC/THBD/THBS1/TLR4/UBASH3B	20
BP	GO:0042552	myelination	0.000341823	ACER3/ATRN/B4GALT5/CST7/CTNNB1/CTSC/CXCR4/EGR2/EIF2AK3/EPB41L3/GALC/HEXB/HGF/ITGAX/MBP/MYO5A/MYOC/NCSTN/NTRK2/PSAP/QKI/RNF10/SERINC5/SOD1/TLR2/TNFRSF1B/TNFRSF21/TYMP	28
BP	GO:0042542	response to hydrogen peroxide	0.000341881	ADA/ADAM9/ANXA1/AREG/BECN1/CASP3/CDK1/CRK/CYP1B1/EZH2/FYN/HGF/IL10/MAPK13/MDM2/NR4A3/PCNA/PPIF/PPP1R15B/PRKCD/PSAP/PTK2B/RIPK1/RIPK3/SETX/SIRPA/SIRT1/SOD1/STAT1/TNFAIP3	30
BP	GO:0090023	positive regulation of neutrophil chemotaxis	0.000344035	C1QBP/C3AR1/C5AR1/CAMK1D/CCR7/CD74/DYSF/NCKAP1L/RAC1/RAC2	10
BP	GO:0006801	superoxide metabolic process	0.000344534	ACP5/CD36/CLEC7A/CYBB/FPR2/GCH1/GNAI2/ITGAM/ITGB2/NCF1/NCF2/NCF4/NRROS/PRDX1/PRKCD/SOD1/SOD2/SYK/TYROBP	19
BP	GO:0006672	ceramide metabolic process	0.000350409	ACER3/ASAH1/B4GALT5/CLN3/CLN6/CLN8/GALC/GLA/GM2A/HEXB/NAGA/NEU1/NEU3/P2RX7/PLA2G15/PPP2CA/PRKCD/PSAP/SGPL1/SPTLC2/ST8SIA4/UGCG	22
BP	GO:1904894	positive regulation of STAT cascade	0.000350409	ADIPOR1/AKR1B1/CCL5/CD300A/CRLF3/CSF1R/CYP1B1/FYN/HCLS1/IGF1/IL10/IL10RA/IL10RB/IL18/IL6R/LEP/LYN/PARP14/PARP9/PECAM1/PTK2B/STAT3	22
BP	GO:0046777	protein autophosphorylation	0.000359475	ABL2/ACE/BTK/CAD/CAMKK2/CHP1/CSF1R/DAPK1/DAPK3/EIF2AK1/EIF2AK3/FGFR4/FGR/FYN/GPNMB/GREM1/HCK/LYN/MAPKAPK2/MAPKAPK3/MINK1/NEK10/NLRP12/NTRK2/PAK2/PASK/PRKX/PTK2B/PTPRC/RAP2B/RAP2C/RASSF2/RIPK1/RIPK3/SLA/STK10/STK17B/SYK/TEC/TEK/UHMK1/VEGFC	42
BP	GO:0009100	glycoprotein metabolic process	0.000361585	ALG8/ARSB/B3GNT2/B3GNT5/B4GALT1/B4GALT5/CCR7/CHP1/CHST11/CHSY1/CSGALNACT2/CST3/CTNNB1/DSE/EDEM1/EDEM2/ENGASE/EXT2/FBXO6/FKRP/FUT4/FUT8/GALNT1/GALNT6/GBGT1/GNPTAB/HBEGF/HEXA/HEXB/HIF1A/HPSE/HS2ST1/HS3ST2/HS3ST3A1/IGF1/LEP/MAGT1/MAN1A1/MAN2B1/MANBA/MFNG/MGAT1/MGAT4A/MGAT4B/MMP12/MPDU1/NAGPA/NCSTN/NPC1/OS9/PCSK6/PHLDA1/PLOD3/PSEN1/RPN1/SOAT1/SRD5A3/ST3GAL1/ST6GALNAC2/ST8SIA4/STT3A/SULF2/TET3/TRAK1/X…	65
BP	GO:0032535	regulation of cellular component size	0.000369769	ACTR2/ACTR3/ANXA7/AP2M1/APOE/ARHGAP18/ARHGAP28/ARPC3/ARPC5/BAIAP2/CAPG/CAPZA2/CCR7/CFL1/CLCN6/CLN8/COTL1/CYFIP1/DISC1/DNM2/DPYSL2/EZR/GMFB/GRB2/HCK/HCLS1/ICAM1/IQGAP2/KCNN4/L1CAM/NCK1/NCKAP1L/NRP1/P2RX7/PFN1/PLEK/PPP1CA/PPP1R9A/PRKCD/PTK2B/RAC1/SCIN/SEMA3F/SEMA4A/SEMA4D/SLC12A5/SLC12A8/SPP1/SPTB/SWAP70/TMOD3/TMSB10/TMSB4X/TRPV2/TTL/VASP/VAV1/VAV3/WAS	59
BP	GO:0032692	negative regulation of interleukin-1 production	0.000374012	ACP5/ARRB2/CARD16/CARD8/CD33/IGF1/IL10/MEFV/NLRP12/NLRP3/SERPINB1/TNFAIP3/TREM2	13
BP	GO:0003333	amino acid transmembrane transport	0.000374257	ARL6IP1/CLN8/LRRC8D/PDPN/PSEN1/RGS2/SLC16A10/SLC1A3/SLC1A4/SLC36A1/SLC38A6/SLC38A7/SLC3A2/SLC43A2/SLC6A6/SLC6A8/SLC7A1/SLC7A13/SLC7A7/SLC7A8/SLC7A9	21
BP	GO:0043123	positive regulation of I-kappaB kinase/NF-kappaB signaling	0.000377469	AKAP13/ATP2C1/BIRC2/CARD16/CASP1/CASP8/CCR7/CD36/CD4/CD74/CTNNB1/ECM1/FYN/IFIT5/IKBKB/IL1RN/LGALS9/LITAF/LTBR/MALT1/MAP3K14/MYD88/NOD2/NUP62/PELI1/REL/RIPK1/RIPK2/SECTM1/SLC20A1/TLR4/TMEM9B/TNFRSF10B/TRIM22/TRIM38	35
BP	GO:0061025	membrane fusion	0.000377469	ANKRD27/ANXA1/ANXA2/ANXA7/ATG7/CALR/CCR5/CD4/CHP1/CXCR4/DCSTAMP/DYSF/FOLR2/MX1/MX2/RAB20/RAB39A/RAB7B/RAB8A/RAB8B/SAMD9L/SNCA/STX11/STX3/STX6/TAP1/TAPBP/TBC1D4/VAV3/VTI1B/YKT6	31
BP	GO:0002468	dendritic cell antigen processing and presentation	0.000377753	CCR7/CD74/CLEC4A/FCGR2B/NOD2/SLC11A1/THBS1	7
BP	GO:0038110	interleukin-2-mediated signaling pathway	0.000377753	IL2RA/IL2RG/JAK1/PTK2B/STAT5A/STAT5B/SYK	7
BP	GO:2001198	regulation of dendritic cell differentiation	0.000377753	CEBPB/FCGR2B/LGALS9/LILRB1/LILRB2/TMEM176A/TMEM176B	7
BP	GO:0042226	interleukin-6 biosynthetic process	0.000380897	APP/CD74/CEBPB/CLEC7A/EREG/INPP5D/NLRP12/PTAFR/STAT3/SYK/TYROBP	11
BP	GO:1900046	regulation of hemostasis	0.000392968	ADTRP/ANXA2/ANXA5/APOE/CD36/FCER1G/HPSE/LYN/PDPN/PLAU/PLAUR/PLEK/PRKCD/SH2B3/SYK/TEC/THBD/THBS1/TLR4/UBASH3B	20
BP	GO:0034143	regulation of toll-like receptor 4 signaling pathway	0.000402738	LILRA2/LYN/MFHAS1/NR1H3/PELI1/PTPN22/RAB7B/TNFAIP3/WDFY1	9
BP	GO:0042535	positive regulation of tumor necrosis factor biosynthetic process	0.000402738	APP/CLEC7A/CYBB/MAPKAPK2/PSEN1/SYK/THBS1/TLR4/TYROBP	9
BP	GO:0001912	positive regulation of leukocyte mediated cytotoxicity	0.000407867	B2M/CADM1/HLA-A/HLA-B/HLA-C/HLA-E/HLA-F/IL12RB1/ITGAM/LAMP1/MICB/P2RX7/PTPRC/SLAMF6/TYROBP/VAV1	16
BP	GO:0050710	negative regulation of cytokine secretion	0.000408485	ANXA1/CARD16/CARD8/EZR/FCGR2B/IL10/IL27RA/LILRA5/LILRB1/NLRP12/NLRP3/PTPN22/RGCC/SERPINB1/SRGN/TLR8/TMSB4X/TNFAIP3/TNFRSF21	19
BP	GO:0031334	positive regulation of protein complex assembly	0.000426303	ABCA1/ACTR2/ACTR3/ARPC3/ARPC5/ASAP1/BAIAP2/BCL2L11/CCR7/CD36/CDH5/CLEC7A/CTNNB1/CYFIP1/EIF4G1/ERCC1/FNIP2/G3BP1/G3BP2/GBP5/GMFB/GRB2/HCK/ICAM1/IQGAP2/LCP1/MECP2/MITF/MMP1/NCK1/NCKAP1L/NIN/PARP1/PFN1/PLEK/PMAIP1/PTK2B/RAC1/SCIN/SETX/STUB1/SYK/TLR4/TP53/VASP/WAS	46
BP	GO:0031668	cellular response to extracellular stimulus	0.000426303	AIF1/ATF3/ATG7/ATP2B1/BAIAP2/BECN1/CARTPT/CDKN2B/CYBB/CYP27B1/DSC2/EIF2AK3/EIF4G1/FAM107A/FOLR2/FYN/GABARAPL2/GLUL/HSPA5/ICAM1/IFI16/ITGA4/ITGA6/LAMP2/LEP/LPL/LYN/MAP1LC3B/MAPK8/MAX/MDM2/NAMPT/NR4A2/P2RX4/P2RX7/PMAIP1/PPARG/PTPRC/RALB/RRAGD/SIRT1/SLC2A1/SOD1/SREBF1/TNC/TP53	46
BP	GO:0010885	regulation of cholesterol storage	0.000427936	ABCA1/ABCG1/CD36/LPL/MSR1/NR1H3/PPARG/SCARB1	8
BP	GO:0030214	hyaluronan catabolic process	0.000427936	CEMIP/CHP1/FGF2/GUSB/HEXA/HEXB/HMMR/STAB2	8
BP	GO:0033631	cell-cell adhesion mediated by integrin	0.000427936	ADA/ADAM9/CCL5/DPP4/FERMT3/ITGA4/ITGA5/SWAP70	8
BP	GO:1990000	amyloid fibril formation	0.000427936	APOE/APP/B2M/CD36/MDM2/PSEN1/RIPK1/RIPK3	8
BP	GO:0007272	ensheathment of neurons	0.000430059	ACER3/ATRN/B4GALT5/CST7/CTNNB1/CTSC/CXCR4/EGR2/EIF2AK3/EPB41L3/GALC/HEXB/HGF/ITGAX/MBP/MYO5A/MYOC/NCSTN/NTRK2/PSAP/QKI/RNF10/SERINC5/SOD1/TLR2/TNFRSF1B/TNFRSF21/TYMP	28
BP	GO:0008366	axon ensheathment	0.000430059	ACER3/ATRN/B4GALT5/CST7/CTNNB1/CTSC/CXCR4/EGR2/EIF2AK3/EPB41L3/GALC/HEXB/HGF/ITGAX/MBP/MYO5A/MYOC/NCSTN/NTRK2/PSAP/QKI/RNF10/SERINC5/SOD1/TLR2/TNFRSF1B/TNFRSF21/TYMP	28
BP	GO:0007033	vacuole organization	0.000459821	ABCA1/ANXA2/ARSB/ATG16L2/ATG7/BECN1/CLN3/CLN6/CLN8/GABARAPL2/GNPTAB/GRN/HEXB/HPS4/MAP1LC3B/MTM1/MYO7A/NAGPA/P2RX7/PPT1/PSEN1/RAB14/RAB20/RAB39A/RAB7B/RALB/SCARB2/SMCR8/TBC1D14/TPP1/TRAPPC8/VMP1	32
BP	GO:0042035	regulation of cytokine biosynthetic process	0.000473833	APP/CD276/CD4/CD74/CD80/CD86/CEBPB/CLEC7A/CYBB/EREG/IGF2BP2/IL10/INPP5D/LILRB1/MAPKAPK2/NLRP12/PSEN1/PTAFR/PTPRC/STAT3/SYK/THBS1/TLR4/TLR8/TYROBP	25
BP	GO:0010811	positive regulation of cell-substrate adhesion	0.000484935	C1QBP/CALR/CCR7/CD36/CDC42/CRK/CSF1/DISC1/DNM2/EMILIN2/EMILIN3/HAS2/ITGA5/ITGA6/MAP4K4/MMRN2/MYOC/NEDD9/NRP1/PLEKHA2/PTK2B/PTPRJ/RAC1/RREB1/S100A10/TEK	26
BP	GO:0015914	phospholipid transport	0.000488265	ABCA1/ABCG1/APOC1/APOC2/APOE/ATP11A/C2CD2L/KCNN4/MFSD2A/NPC2/OSBPL8/P2RX7/PCTP/PITPNA/PITPNC1/PLTP/PRKCD/SCARB1/SCARB2	19
BP	GO:0051346	negative regulation of hydrolase activity	0.000499673	ABCE1/ADCYAP1/ANXA1/APLP2/APOC1/APP/ARL6IP1/ARRB1/ARRB2/BIRC2/CARD16/CARD8/CD109/CDC42SE1/CHP1/COL6A3/CPAMD8/CR1/CST3/CST7/CSTA/CSTB/DDX3X/ECM1/F11R/FARP1/FKBP15/GMIP/GNAI2/HGF/IFI16/IFI6/IKBKB/IQGAP2/LAMP3/LGALS3/MDM2/MMP9/NAIP/NCKAP1L/PAK2/PAPLN/PLAUR/POR/PPIF/PRDX5/RARRES1/RCC2/RGS2/RHOH/RPS6KA1/RPS6KA3/SEMA4D/SERPINA1/SERPINB1/SERPINB9/SERPINF1/SH3RF2/SIAH2/SIRT1/SNCA/SORL1/SPINT1/SPOCD1/THBS…	70
BP	GO:0042982	amyloid precursor protein metabolic process	0.000511692	ABCG1/ADAM10/APH1A/APOE/APP/CASP3/CLN3/GSAP/IFNGR1/IGF1/LYN/NCSTN/PSEN1/PSEN2/PSENEN/SOAT1/SORL1	17
BP	GO:0032088	negative regulation of NF-kappaB transcription factor activity	0.000512566	ADORA3/ARRB1/ARRB2/CARD8/CDKN2A/CHP1/CMKLR1/CYP1B1/G3BP2/HAVCR2/IL10/IRAK2/NFKBIA/NFKBID/NLRP12/NLRP3/PELI1/SIRT1/TMSB4X/TNFAIP3/TRAF3	21
BP	GO:1903725	regulation of phospholipid metabolic process	0.000512566	APOC1/APOC2/CCR7/CISH/FGF2/FGR/FPR2/IDH1/LYN/NOD2/PIK3IP1/PIK3R3/PIK3R5/PIK3R6/PRKCD/PTK2B/SCARB1/SOCS6/TEK/VAV3/WDR91	21
BP	GO:0046916	cellular transition metal ion homeostasis	0.00052588	ACO1/APP/ATP6AP1/ATP6V0D1/ATP6V1A/FTH1/FTL/HIF1A/HMOX2/MYC/NCOA4/SCO1/SLC11A1/SLC11A2/SLC30A4/SLC30A5/SLC30A7/SLC31A1/SLC31A2/SLC39A10/SLC39A7/SLC39A8/SOD1/TFRC	24
BP	GO:0032743	positive regulation of interleukin-2 production	0.00052588	ANXA1/CD4/CD80/CD83/CD86/CLEC7A/MALT1/PDE4B/PTPRC/RIPK2/SASH3	11
BP	GO:0090022	regulation of neutrophil chemotaxis	0.00052588	C1QBP/C3AR1/C5AR1/CAMK1D/CCR7/CD74/DYSF/MPP1/NCKAP1L/RAC1/RAC2	11
BP	GO:0008064	regulation of actin polymerization or depolymerization	0.000531839	ACTR2/ACTR3/ARHGAP18/ARHGAP28/ARPC3/ARPC5/BAIAP2/CAPG/CAPZA2/CCR7/CFL1/COTL1/CYFIP1/GMFB/GRB2/HCK/HCLS1/ICAM1/IQGAP2/NCK1/NCKAP1L/PFN1/PLEK/PPP1R9A/PRKCD/PTK2B/SCIN/SPTB/SWAP70/TMOD3/TMSB10/TMSB4X/VASP/WAS	34
BP	GO:0007160	cell-matrix adhesion	0.000580146	ADAM9/BCL2L11/CCR7/CD36/CD63/CDKN2A/COL3A1/CORO1C/CSF1/CTNNB1/DAPK3/DISC1/FAM107A/HPSE/ITGA4/ITGA6/ITGAL/ITGB2/ITGB7/L1CAM/MAP4K4/MINK1/MMP12/MYOC/NRP1/PARVG/PECAM1/PLAU/PLEKHA2/PTK2B/PTPRJ/RAC1/RCC2/S100A10/SIGLEC1/TEK/TESK2/THBS1/TIAM1/TMEM8B	40
BP	GO:0035335	peptidyl-tyrosine dephosphorylation	0.000585942	DUSP10/DUSP14/DUSP16/DUSP18/DUSP4/DUSP5/DUSP6/EYA2/MTM1/MTMR14/PTP4A1/PTP4A3/PTPMT1/PTPN22/PTPN6/PTPN9/PTPRB/PTPRC/PTPRE/PTPRJ/PTPRO/SSH2/UBASH3B	23
BP	GO:0030832	regulation of actin filament length	0.000594608	ACTR2/ACTR3/ARHGAP18/ARHGAP28/ARPC3/ARPC5/BAIAP2/CAPG/CAPZA2/CCR7/CFL1/COTL1/CYFIP1/GMFB/GRB2/HCK/HCLS1/ICAM1/IQGAP2/NCK1/NCKAP1L/PFN1/PLEK/PPP1R9A/PRKCD/PTK2B/SCIN/SPTB/SWAP70/TMOD3/TMSB10/TMSB4X/VASP/WAS	34
BP	GO:1900024	regulation of substrate adhesion-dependent cell spreading	0.000600759	C1QBP/CALR/CDC42/CORO1C/CRK/DNM2/HAS2/MYOC/NEDD9/NRP1/PDPN/RAC1/RCC2/RREB1/S100A10	15
BP	GO:0046579	positive regulation of Ras protein signal transduction	0.000623726	AKAP13/ARRB1/COL3A1/CSF1/GPR20/GPR65/GRB2/IGF1/ITPKB/LPAR6/LYN/MAP4K4/NOTCH2/RAC1/RAPGEF1/SHOC2/VAV1	17
BP	GO:0030890	positive regulation of B cell proliferation	0.000630072	ADA/CD74/GPR183/NCKAP1L/NFATC2/PELI1/PTPRC/SASH3/SLC39A10/TFRC/TLR4/TNFSF13B/VAV3	13
BP	GO:0050798	activated T cell proliferation	0.000630072	BTN3A1/CASP3/FYN/IGF1/IL12RB1/IL18/IL2RA/IL6R/LGALS9/PDCD1LG2/PRKAR1A/RIPK3/TNFSF9	13
BP	GO:0042089	cytokine biosynthetic process	0.000630231	APP/CD276/CD4/CD74/CD80/CD86/CEBPB/CLEC7A/CYBB/EREG/IGF2BP2/IL10/IL18/INPP5D/LILRB1/MAPKAPK2/NLRP12/PSEN1/PTAFR/PTPRC/STAT3/SYK/THBS1/TLR4/TLR8/TYROBP	26
BP	GO:0097696	STAT cascade	0.000641471	ADIPOR1/AKR1B1/CCL5/CD300A/CRLF3/CSF1R/CYP1B1/FYN/HCLS1/IFNAR1/IGF1/IL10/IL10RA/IL10RB/IL18/IL6R/LEP/LYN/PARP14/PARP9/PECAM1/PPP2CA/PTPRC/SH2B3/SOCS6/STAT1/STAT2/STAT3/STAT4/STAT5A/STAT5B/VHL	32
BP	GO:0010951	negative regulation of endopeptidase activity	0.000680216	APLP2/APP/ARL6IP1/ARRB1/ARRB2/BIRC2/CARD16/CARD8/CD109/COL6A3/CPAMD8/CR1/CST3/CST7/CSTA/CSTB/DDX3X/HGF/IFI16/IFI6/LAMP3/MDM2/MMP9/NAIP/PAK2/PAPLN/PLAUR/POR/PRDX5/RARRES1/RPS6KA1/RPS6KA3/SERPINA1/SERPINB1/SERPINB9/SERPINF1/SIAH2/SNCA/SORL1/SPINT1/THBS1/TIMP3/YWHAE	43
BP	GO:0000187	activation of MAPK activity	0.000684164	ARRB1/AVPI1/C5AR1/CD74/CDK1/CXCR4/DUSP5/DUSP6/FGF2/FPR1/HGF/IGF1/IRAK2/MAP2K1/MAPKAPK2/MAPKAPK3/MDFIC/MLKL/NOD2/P2RX7/PDE6G/PTPRC/RIPK1/RIPK2/SOD1/SYK/TGFA/THBS1/TLR4/UBB	30
BP	GO:0002755	MyD88-dependent toll-like receptor signaling pathway	0.000689635	BTK/CD14/CD300A/CD300LF/CD36/IRAK2/MYD88/TLR2/TLR4/TLR5/TLR8/UBB	12
BP	GO:0090322	regulation of superoxide metabolic process	0.000689635	ACP5/CD36/CLEC7A/FPR2/GCH1/GNAI2/ITGAM/ITGB2/PRKCD/SOD1/SYK/TYROBP	12
BP	GO:1902622	regulation of neutrophil migration	0.000689635	C1QBP/C3AR1/C5AR1/CAMK1D/CCR7/CD74/DYSF/MPP1/NCKAP1L/RAC1/RAC2/SLAMF8	12
BP	GO:0002430	complement receptor mediated signaling pathway	0.000691871	C3AR1/C5AR1/CMKLR1/CR1/FPR1/FPR2/FPR3	7
BP	GO:0035723	interleukin-15-mediated signaling pathway	0.000691871	CD4/GRB2/IL2RG/JAK1/STAT3/STAT5A/STAT5B	7
BP	GO:0071350	cellular response to interleukin-15	0.000691871	CD4/GRB2/IL2RG/JAK1/STAT3/STAT5A/STAT5B	7
BP	GO:0071352	cellular response to interleukin-2	0.000691871	IL2RA/IL2RG/JAK1/PTK2B/STAT5A/STAT5B/SYK	7
BP	GO:2000107	negative regulation of leukocyte apoptotic process	0.000698666	ADA/CCL5/CCR5/CCR7/CD74/DOCK8/FCER1G/HCLS1/HIF1A/ITPKB/LILRB1/MERTK/NOD2/SLC39A10	14
BP	GO:0071624	positive regulation of granulocyte chemotaxis	0.000698748	C1QBP/C3AR1/C5AR1/CAMK1D/CCR7/CD74/DYSF/NCKAP1L/RAC1/RAC2	10
BP	GO:0043304	regulation of mast cell degranulation	0.00071556	C12orf4/CD300A/CD84/FCER1G/FGR/LGALS9/LYN/RAC2/STXBP2/SYK/VAMP8	11
BP	GO:1902253	regulation of intrinsic apoptotic signaling pathway by p53 class mediator	0.00071556	BDKRB2/CD74/ING2/MDM2/MSX1/RRM2B/RRN3/SIRT1/TP53/UBB/ZNF385A	11
BP	GO:0002548	monocyte chemotaxis	0.000745491	AIF1/ANXA1/CCL13/CCL18/CCL4/CCL5/CCR1/FPR2/GREM1/IL6R/LGALS3/LGMN/LYN/PLA2G7/PTPRO/SLAMF8/TNFRSF11A	17
BP	GO:0006026	aminoglycan catabolic process	0.000745491	ARSB/CEMIP/CHIT1/CHP1/FGF2/FUCA1/GALNS/GNS/GUSB/HEXA/HEXB/HGSNAT/HMMR/HPSE/SDC2/SDC3/STAB2	17
BP	GO:0097028	dendritic cell differentiation	0.000808033	CCR7/CEBPB/DCSTAMP/FCGR2B/LGALS9/LILRB1/LILRB2/LTBR/LYN/PSEN1/TMEM176A/TMEM176B/TREM2	13
BP	GO:0043407	negative regulation of MAP kinase activity	0.000817919	APOE/CD300A/DUSP10/DUSP14/DUSP16/DUSP18/DUSP4/DUSP5/DUSP6/LYN/NUP62/PPP2CA/PRKCD/PTPN22/PTPN6/PTPRJ/RGS2/SH2B3/SORL1	19
BP	GO:0051090	regulation of DNA-binding transcription factor activity	0.000825534	ADORA3/APP/ARRB1/ARRB2/BTK/CAMK1D/CARD16/CARD8/CD36/CDKN2A/CHP1/CMKLR1/CTNNB1/CYP1B1/EP300/EZH2/FANCD2/G3BP2/HAVCR2/HCK/HCLS1/ICAM1/ID3/IKBKB/IL10/IL18/IRAK2/ITGB2/LGALS9/MALT1/MAPK8/MYD88/NFAM1/NFKBIA/NFKBID/NFKBIE/NLRC4/NLRP12/NLRP3/NOD2/PELI1/PPARG/PPARGC1B/PRKCH/RAB7B/RB1/RGCC/RIPK1/RIPK2/RIPK3/SGK1/SIRT1/STAT3/SYK/TLR2/TLR4/TMSB4X/TNFAIP3/TNFRSF11A/TRAF3/TRIB1/TRIM14/TRIM22/TRIM38/UBB	65
BP	GO:0051897	positive regulation of protein kinase B signaling	0.000844224	AREG/ARRB2/C1QBP/CCR7/CD80/CD86/CHI3L1/EREG/FGF2/FGFR4/FYN/GRB2/HBEGF/HCLS1/HGF/HPSE/IL18/LEP/MFHAS1/MYOC/OSBPL8/P2RX4/PIK3AP1/PIK3CG/PIK3R5/PTPRJ/RAC1/RAC2/RHOG/TEK/TGFA/THBS1/VAV1	33
BP	GO:2001243	negative regulation of intrinsic apoptotic signaling pathway	0.000863856	BCL2A1/BCL2L1/BDKRB2/CD74/DDX3X/GRINA/HIF1A/HYOU1/ING2/IVNS1ABP/MCL1/MDM2/MMP9/PLAUR/PPIF/RRM2B/RRN3/SIRT1/SOD2/TMBIM6/TXNDC12/ZNF385A	22
BP	GO:0043524	negative regulation of neuron apoptotic process	0.000877257	APOE/ARRB1/ARRB2/BCL2L1/BTG2/C5AR1/CEBPB/CLN3/DNAJC5/FYN/GCLC/GRN/HIF1A/HYOU1/KDM2B/LGMN/MECP2/NAIP/NR4A2/NR4A3/NRP1/NTRK2/PPT1/PSEN1/PTK2B/SNCA/SNX6/SOD1/SOD2	29
BP	GO:0051100	negative regulation of binding	0.00087993	ACE/ACTB/ADRB2/ARHGAP28/ARRB2/B2M/CAMK1/CARD16/CRTAC1/CTSZ/DISC1/EIF4A3/GNL3L/HMGA2/HSPA5/ID3/IFI16/IL10/ITGA4/MAPK8/MSX1/NFKBIA/PPP1CA/PRKCD/PSEN1/RALB/SLN/SORL1/STUB1/SUMO3/TMBIM6/TMSB4X	32
BP	GO:0002711	positive regulation of T cell mediated immunity	0.00087993	B2M/HLA-A/HLA-B/HLA-C/HLA-E/HLA-F/IL12RB1/IL18/MALT1/NLRP3/P2RX7/PTPRC/RSAD2/SASH3	14
BP	GO:0009311	oligosaccharide metabolic process	0.00087993	B4GALT1/FBP1/FUT8/GLA/GM2A/HEXB/MAN2B1/MANBA/MPDU1/NAGA/NEU1/NEU3/SLC2A1/ST8SIA4	14
BP	GO:0034976	response to endoplasmic reticulum stress	0.000885185	ATF3/ATF6/ATP6V0D1/BCAP31/BCL2L1/BCL2L11/CALR/CANX/CCDC47/CEBPB/EDEM1/EDEM2/EIF2AK3/EP300/FBXO6/FCGR2B/FKBP14/FOXRED2/GORASP2/GRINA/HM13/HSPA5/HYOU1/NCK1/NRBF2/OS9/PDIA3/PDIA4/PDIA6/PMAIP1/PPP1R15B/SEC31A/SGTB/SIRT1/SSR1/STUB1/THBS1/TMBIM6/TMEM33/TNFRSF10B/TP53/TPP1/TXNDC12/UBAC2/UBXN8/USP13/YOD1	47
BP	GO:0050864	regulation of B cell activation	0.000885185	ADA/AHR/BTK/CASP3/CD300A/CD74/FCGR2B/GPR183/HMGB3/IL10/IL27RA/INPP5D/LYN/NCKAP1L/NFAM1/NFATC2/NOD2/PELI1/PTPN6/PTPRC/SAMSN1/SASH3/SLAMF8/SLC39A10/SYK/TFRC/TLR4/TNFAIP3/TNFRSF21/TNFSF13/TNFSF13B/TYROBP/VAV3/ZFP36L2	34
BP	GO:0002708	positive regulation of lymphocyte mediated immunity	0.000887108	B2M/BTK/CADM1/FCER1G/HLA-A/HLA-B/HLA-C/HLA-E/HLA-F/IL12RB1/IL18/LAMP1/MALT1/MICB/NLRP3/P2RX7/PTPRC/RSAD2/SASH3/SLAMF6/TFRC/TNFSF13/VAV1	23
BP	GO:1900026	positive regulation of substrate adhesion-dependent cell spreading	0.000895965	C1QBP/CALR/CDC42/CRK/DNM2/HAS2/MYOC/NEDD9/NRP1/RAC1/RREB1/S100A10	12
BP	GO:0032069	regulation of nuclease activity	0.000895965	ABCE1/OAS1/OAS2/OAS3/OASL/PCNA/PRKCD/SIRT1/TMBIM6	9
BP	GO:0045624	positive regulation of T-helper cell differentiation	0.000895965	ANXA1/CD80/CD86/IL12RB1/IL18/MALT1/NFKBID/NLRP3/RIPK2	9
BP	GO:0030833	regulation of actin filament polymerization	0.000905829	ACTR2/ACTR3/ARHGAP18/ARHGAP28/ARPC3/ARPC5/BAIAP2/CAPG/CAPZA2/CCR7/COTL1/CYFIP1/GMFB/GRB2/HCK/HCLS1/ICAM1/IQGAP2/NCK1/NCKAP1L/PFN1/PPP1R9A/PRKCD/PTK2B/SCIN/SPTB/TMOD3/TMSB10/TMSB4X/VASP/WAS	31
BP	GO:0002720	positive regulation of cytokine production involved in immune response	0.000905829	B2M/CD36/CD74/FCER1G/HLA-E/HLA-F/IL18/LILRB1/MALT1/NLRP3/NOD2/NR4A3/RSAD2/SASH3/TLR4	15
BP	GO:0032663	regulation of interleukin-2 production	0.000905829	ANXA1/CD4/CD80/CD83/CD86/CLEC7A/EZR/HAVCR2/MALT1/PDE4B/PTPRC/RIPK2/SASH3/TNFAIP3/VSIG4	15
BP	GO:0043112	receptor metabolic process	0.000918977	ANXA2/AP2B1/AP2M1/AP2S1/APOE/ARAP1/ARRB1/ARRB2/BECN1/CD36/CD63/DNM2/DTX3L/EZR/FCER1G/FUT8/GRB2/GREM1/HIF1A/IL10/ITGB2/LGMN/LILRB1/NR1H3/PLCG2/PPARG/PSEN1/RAB31/RAMP2/SDCBP/SELE/SNCA/SORL1/SYK/TFRC	35
BP	GO:0010810	regulation of cell-substrate adhesion	0.000928464	C1QBP/CALR/CCR7/CD36/CDC42/CDKN2A/CORO1C/CRK/CSF1/DAPK3/DISC1/DNM2/EMILIN2/EMILIN3/FAM107A/HAS2/ITGA5/ITGA6/MAP4K4/MINK1/MMP12/MMRN2/MYOC/NEDD9/NRP1/PDPN/PLAU/PLEKHA2/PTK2B/PTPRJ/PTPRO/RAC1/RAC2/RCC2/RREB1/S100A10/TEK/THBS1	38
BP	GO:0010466	negative regulation of peptidase activity	0.000939314	APLP2/APP/ARL6IP1/ARRB1/ARRB2/BIRC2/CARD16/CARD8/CD109/COL6A3/CPAMD8/CR1/CST3/CST7/CSTA/CSTB/DDX3X/ECM1/HGF/IFI16/IFI6/LAMP3/MDM2/MMP9/NAIP/PAK2/PAPLN/PLAUR/POR/PRDX5/RARRES1/RPS6KA1/RPS6KA3/SERPINA1/SERPINB1/SERPINB9/SERPINF1/SIAH2/SNCA/SORL1/SPINT1/THBS1/TIMP3/YWHAE	44
BP	GO:0033006	regulation of mast cell activation involved in immune response	0.000957275	C12orf4/CD300A/CD84/FCER1G/FGR/LGALS9/LYN/RAC2/STXBP2/SYK/VAMP8	11
BP	GO:0032673	regulation of interleukin-4 production	0.000969693	CD83/CD86/CEBPB/FCER1G/HAVCR2/HLA-E/LGALS9/NLRP3/SASH3/SYK	10
BP	GO:0006650	glycerophospholipid metabolic process	0.000996467	ABHD12/ABHD16A/ABHD6/AGPAT3/AGPAT4/APOC1/CISH/CSF1R/DBI/DDHD1/ENPP2/FABP5/FGF2/FPR2/GPCPD1/HADHB/IMPA1/INPP4A/INPP5D/MBOAT1/MECP2/MFSD2A/MTM1/MTMR14/OSBPL8/PCTP/PI4K2A/PI4KA/PIGA/PIK3CG/PIK3R3/PIK3R5/PIK3R6/PLA1A/PLA2G15/PLA2G4A/PLA2G7/PLBD1/PLCG2/PLEK/PLEKHA2/PLSCR1/PNPLA6/PTDSS1/PTPMT1/RAB14/SCARB1/SERINC5/SOCS6/TTC7B/VAC14	51
BP	GO:0007204	positive regulation of cytosolic calcium ion concentration	0.000996467	ABL2/ADCYAP1/BCAP31/BDKRB2/C3AR1/C5AR1/CCR1/CCR10/CCR4/CCR5/CCR7/CCRL2/CD36/CD4/CD52/CEMIP/CLIC2/CMKLR1/CXCR4/FGF2/FPR1/FPR2/FPR3/FYN/GNA13/GNB1/GPR20/GPR65/LPAR6/LYN/MCOLN1/MCOLN2/MCOLN3/MYO5A/NMB/P2RX4/P2RX7/PIK3CG/PLCB2/PLCG2/PTH1R/PTK2B/PTPN6/PTPRC/RASA3/S1PR1/SLC8B1/SNCA/SWAP70/TMBIM6/UBASH3B	51
BP	GO:0001667	ameboidal-type cell migration	0.00101113	ACVR1/ADAM9/ADIPOR1/ADTRP/ANXA1/ANXA6/APOE/ARHGDIB/ARSB/ATOH8/C1QBP/CALR/CFL1/CORO1C/CTSH/CYGB/CYP1B1/DPP4/DUSP10/ENPP2/EPPK1/FGF2/GLIPR2/GLUL/GREM1/GRN/HAS2/HBEGF/HIF1A/ITGA4/ITGB2/ITGB7/LGMN/MAP4K4/MECP2/MMP9/MMRN2/NRP1/NRP2/P2RX4/PECAM1/PFN1/PHACTR4/PIK3R3/PLXND1/PPARG/PRCP/PRKX/PRR5L/PTK2B/PTP4A3/RCC2/RGCC/RREB1/SCARB1/SEMA3F/SEMA4A/SEMA4D/SERPINF1/SGPL1/SIRT1/SP1/STAT5A/TEK/THBS1/TMSB4X/VEGF…	68
BP	GO:1902903	regulation of supramolecular fiber organization	0.00101113	ACTR2/ACTR3/AKAP13/APOE/APP/ARAP1/ARHGAP18/ARHGAP28/ARPC3/ARPC5/BAIAP2/CAMSAP1/CAPG/CAPZA2/CCR7/CDC42/CDH5/CFL1/COLGALT1/COTL1/CYFIP1/GMFB/GPR65/GRB2/HCK/HCLS1/ICAM1/IQGAP2/MECP2/MID1IP1/MYOC/NCK1/NCKAP1L/NIN/NRP1/PFN1/PLEK/PPP1R9A/PRKCD/PSEN1/PTK2B/RAC1/RB1/RGCC/S100A10/S1PR1/SCIN/SNCA/SPTB/SWAP70/TMOD3/TMSB10/TMSB4X/VASP/WAS	55
BP	GO:0032621	interleukin-18 production	0.00101698	CD84/GBP5/IL10/NLRP12/NLRP3/TLR2	6
BP	GO:0070391	response to lipoteichoic acid	0.00101698	CD14/CD36/RIPK2/TLR2/TLR4/TREM2	6
BP	GO:0071104	response to interleukin-9	0.00101698	IL2RG/JAK1/STAT1/STAT3/STAT5A/STAT5B	6
BP	GO:0071223	cellular response to lipoteichoic acid	0.00101698	CD14/CD36/RIPK2/TLR2/TLR4/TREM2	6
BP	GO:0042058	regulation of epidermal growth factor receptor signaling pathway	0.00101953	APP/ARAP1/AREG/CDC42/EREG/GRB2/HBEGF/IFI6/MMP9/NCF1/NUP62/PDE6G/PLAUR/PSEN1/PTPRJ/RHBDF2/SHKBP1/SNX5/SNX6/TGFA	20
BP	GO:0015807	L-amino acid transport	0.00106095	ARL6IP1/CLN8/CTNS/PSEN1/RGS2/SLC11A1/SLC1A3/SLC1A4/SLC36A1/SLC38A7/SLC3A2/SLC43A2/SLC7A1/SLC7A13/SLC7A7/SLC7A8/SLC7A9	17
BP	GO:0034612	response to tumor necrosis factor	0.00107452	ADAM10/ADAM9/ASAH1/BIRC2/CARD16/CARD8/CASP1/CASP3/CASP8/CCL13/CCL18/CCL4/CCL5/CD14/CHI3L1/CXCL16/DCSTAMP/GCH1/HAS2/ICAM1/IKBKB/KRT8/LTBR/MAP3K14/NFKBIA/PELI3/PSMB3/PSMD9/PSME1/PTK2B/RIPK1/SELE/SIRT1/SPPL2A/STAT1/SYK/THBS1/TMSB4X/TNFAIP3/TNFRSF11A/TNFRSF1B/TNFRSF21/TNFRSF9/TNFSF13/TNFSF13B/TNFSF15/TNFSF8/TNFSF9/TRAF3/ZFP36L2	50
BP	GO:0031293	membrane protein intracellular domain proteolysis	0.00107452	ADAM10/APH1A/APH1B/NCSTN/PSEN1/PSEN2/PSENEN/SPPL2A	8
BP	GO:0002704	negative regulation of leukocyte mediated immunity	0.00107545	ARRB2/CD300A/CD84/CR1/CRK/FCGR2B/HAVCR2/HLA-E/HLA-F/LGALS9/LILRB1/PTPN6/PTPRC/SERPINB9	14
BP	GO:1901184	regulation of ERBB signaling pathway	0.00107616	APP/ARAP1/AREG/CDC42/EREG/GRB2/HBEGF/IFI6/LGMN/MMP9/NCF1/NUP62/PDE6G/PLAUR/PSEN1/PTPRJ/RHBDF2/SHKBP1/SNX5/SNX6/TGFA	21
BP	GO:0046434	organophosphate catabolic process	0.00107616	ABHD12/ABHD16A/ABHD6/ADA/ADPGK/AMPD3/APOC1/APOC2/APP/DERA/ENPP2/FBP1/GCK/GPCPD1/GPD2/HIF1A/HK2/HPRT1/IDH1/IGF1/IMPA1/NTHL1/NUP50/NUP62/P2RX7/PDE4B/PFKFB4/PGK1/PLA2G15/PLA2G4A/PLCG2/PNP/PNPLA6/PRKAG2/PRKCD/PSEN1/SAMHD1/SCARB1/SMPDL3A/STAT3/TP53/TPI1	42
BP	GO:0006027	glycosaminoglycan catabolic process	0.00108873	ARSB/CEMIP/CHP1/FGF2/FUCA1/GALNS/GNS/GUSB/HEXA/HEXB/HGSNAT/HMMR/HPSE/SDC2/SDC3/STAB2	16
BP	GO:0060249	anatomical structure homeostasis	0.00109154	ACP5/ACTB/ADRB2/AKR1B1/ATP2B1/ATP6AP1/B2M/BLM/CA2/CARTPT/CCNE2/CCT5/CHRNA1/CLN8/CSF1/CSF1R/CTNNB1/CTSH/CXADR/DCLRE1B/DCP2/DCSTAMP/DRAM2/ERCC1/FEN1/GNL3/GNL3L/HIF1A/INPP5D/LAMP2/LDB2/LIPA/LYZ/MTM1/MYC/NOD2/NOP10/P2RX4/P2RX7/PARP1/PCNA/PKIB/PLEKHM1/PPARGC1B/PRDX1/PRKDC/PTH1R/PTK2B/RAC1/RAC2/RB1/S1PR1/SASH3/SIGLEC15/SNX10/SOD1/SPP1/SYK/TFRC/TLR4/TMEM119/TNFAIP3/TNFRSF11A/TPP1/UBASH3B	65
BP	GO:0043030	regulation of macrophage activation	0.00109508	CD74/CST7/CTSC/FCGR2B/GRN/HAVCR2/IL10/MFHAS1/NR1H3/PTPRC/SNCA/THBS1/TLR4/TREM2/VSIG4	15
BP	GO:0002707	negative regulation of lymphocyte mediated immunity	0.00114152	ARRB2/CR1/CRK/FCGR2B/HAVCR2/HLA-E/HLA-F/LGALS9/LILRB1/PTPN6/PTPRC/SERPINB9	12
BP	GO:0030282	bone mineralization	0.00115385	ACVR1/ADRB2/ATP2B1/BMP2K/CCR1/COL1A2/CYP27B1/ECM1/EIF2AK3/FGR/GPNMB/GREM1/HIF1A/IBSP/IGF1/LEP/P2RX7/PKDCC/PTH1R/PTK2B/S1PR1/SNX10/SRGN/TMEM119	24
BP	GO:0046629	gamma-delta T cell activation	0.00116176	CXADR/LILRB1/MICB/NCKAP1L/NOD2/PTPRC/SYK	7
BP	GO:0070669	response to interleukin-2	0.00116176	IL2RA/IL2RG/JAK1/PTK2B/STAT5A/STAT5B/SYK	7
BP	GO:0070672	response to interleukin-15	0.00116176	CD4/GRB2/IL2RG/JAK1/STAT3/STAT5A/STAT5B	7
BP	GO:0097193	intrinsic apoptotic signaling pathway	0.00117139	BCAP31/BCL2A1/BCL2L1/BCL2L11/BDKRB2/BECN1/CASP2/CASP3/CD74/CEBPB/CYP1B1/DDX3X/EIF2AK3/EP300/FNIP2/GRINA/HIF1A/HYOU1/IFI16/IFI6/ING2/IVNS1ABP/MCL1/MDM2/MMP9/MSX1/NCK1/PARP1/PLAUR/PMAIP1/PPIF/PRKCD/PRKDC/PTPMT1/RIPK3/RRM2B/RRN3/SIRT1/SOD1/SOD2/TMBIM6/TNFRSF10B/TNFRSF1B/TP53/TXNDC12/UBB/ZNF385A	47
BP	GO:0032418	lysosome localization	0.00117846	ARL8B/BLOC1S2/BTK/C12orf4/CD300A/CD84/FCER1G/FGR/LAT2/LGALS9/LYN/NR4A3/PIK3CG/PLEKHM1/RAC2/STXBP2/SYK/VAMP8	18
BP	GO:0043367	CD4-positive, alpha-beta T cell differentiation	0.00117846	ANXA1/CD80/CD83/CD86/GPR183/IL12RB1/IL18/LGALS9/MALT1/NCKAP1L/NFKBID/NLRP3/RIPK2/RSAD2/SASH3/SEMA4A/SLAMF6/STAT3	18
BP	GO:0019722	calcium-mediated signaling	0.00119178	ADA/ATP1B1/BCAP31/BTK/CAMKK2/CCL4/CCR1/CCR10/CCR4/CCR5/CCR7/CCRL2/CD4/CHP1/CLIC2/CMKLR1/CXCR4/EIF2AK3/FPR2/IGF1/LAT2/MCOLN1/MCTP1/MYO5A/NFATC2/P2RX4/P2RX7/PLCG2/PLEK/PPP1R9A/PTK2B/PTPRC/PTPRJ/RCAN1/RCAN3/SELE/SYK/TREM2	38
BP	GO:0106106	cold-induced thermogenesis	0.00122124	ABHD6/ACSL1/ADCYAP1/ADIPOR1/ADIPOR2/ADRB2/ALDH1A1/ARRDC3/CD36/CEBPB/CMKLR1/CXCR4/DECR1/DYNC1H1/FABP5/GATM/IL18/LEP/NR1H3/PCTP/PPARGC1B/RB1/SCD/SLN/SYK/TLR4/TRPV2/UCP2	28
BP	GO:0120161	regulation of cold-induced thermogenesis	0.00122124	ABHD6/ACSL1/ADCYAP1/ADIPOR1/ADIPOR2/ADRB2/ALDH1A1/ARRDC3/CD36/CEBPB/CMKLR1/CXCR4/DECR1/DYNC1H1/FABP5/GATM/IL18/LEP/NR1H3/PCTP/PPARGC1B/RB1/SCD/SLN/SYK/TLR4/TRPV2/UCP2	28
BP	GO:0032691	negative regulation of interleukin-1 beta production	0.00124833	ACP5/ARRB2/CARD16/CARD8/CD33/IGF1/MEFV/NLRP3/SERPINB1/TNFAIP3/TREM2	11
BP	GO:0042063	gliogenesis	0.00125956	ADCYAP1/ANXA1/APP/AREG/B4GALT5/C1QA/C5AR1/CDK1/CSF1/CSF1R/CTNNB1/CXCR4/DISC1/DUSP10/EGR2/ETV5/EZH2/FPR2/GPR183/GRN/HDAC11/HEXB/IFNGR1/LAMB1/LAMB2/LYN/MAP2K1/MYOC/NCSTN/NRROS/NTRK2/P2RX4/PPARG/PRKCH/PSEN1/PTK2B/RNF10/SOD1/SPINT1/STAT3/SUN1/TIAM1/TLR2/TLR4/TNFRSF1B/TNFRSF21/TREM2	47
BP	GO:0032753	positive regulation of interleukin-4 production	0.00126166	CD86/CEBPB/FCER1G/HAVCR2/HLA-E/LGALS9/NLRP3/SASH3/SYK	9
BP	GO:0046545	development of primary female sexual characteristics	0.00127028	ADCYAP1/ARRB1/ARRB2/BCL2L1/CASP2/CASP3/CEBPB/EREG/FSHR/GAS2/HSPA5/ICAM1/IDH1/LEP/LHFPL2/MMP19/NRIP1/SGPL1/SIRT1/SOD1/TIPARP/UBB	22
BP	GO:0010038	response to metal ion	0.00127228	ACO1/ADAM9/ALOX5AP/ANXA5/ANXA7/APP/AQP9/B2M/BECN1/C1QA/CA2/CALR/CASP3/CASP8/CD14/CDK1/CPNE2/CYBB/EIF2AK3/ERCC1/FBP1/GCLC/HIF1A/HSPA5/HVCN1/ICAM1/ITPKB/LGMN/MAPK8/MCOLN1/MDM2/MMP9/NCF1/NCSTN/NEDD4L/NPC1/P2RX4/P2RX7/PARP1/PCNA/PPIF/PPP1CA/PPP2CA/PTK2B/RASGRP2/SEC31A/SERPINF1/SLC11A2/SLC25A24/SLC30A4/SLC30A5/SNCA/SOD1/SORD/THBS1/UROS	56
BP	GO:0046660	female sex differentiation	0.00129857	ADCYAP1/ARRB1/ARRB2/BCL2L1/CASP2/CASP3/CEBPB/EREG/FSHR/GAS2/HSPA5/ICAM1/IDH1/LEP/LHFPL2/MERTK/MMP19/NRIP1/SGPL1/SIRT1/SOD1/STRA6/TIPARP/UBB	24
BP	GO:0050858	negative regulation of antigen receptor-mediated signaling pathway	0.00130159	CD300A/ELF1/EZR/FCGR2B/LGALS3/LILRB4/LPXN/PTPN22/PTPN6/PTPRJ	10
BP	GO:1902905	positive regulation of supramolecular fiber organization	0.00135637	ACTR2/ACTR3/APOE/APP/ARPC3/ARPC5/BAIAP2/CCR7/CDC42/CFL1/COLGALT1/CYFIP1/GMFB/GPR65/GRB2/HCK/ICAM1/IQGAP2/MECP2/MYOC/NCK1/NCKAP1L/NIN/NRP1/PFN1/PLEK/PSEN1/PTK2B/RAC1/RB1/RGCC/S100A10/SCIN/SWAP70/VASP/WAS	36
BP	GO:0051480	regulation of cytosolic calcium ion concentration	0.00139289	ABL2/ADCYAP1/ANXA2/ATP2B1/BCAP31/BDKRB2/C3AR1/C5AR1/CCR1/CCR10/CCR4/CCR5/CCR7/CCRL2/CD36/CD4/CD52/CEMIP/CLIC2/CLN3/CMKLR1/CXCR4/FGF2/FPR1/FPR2/FPR3/FYN/GNA13/GNB1/GPR20/GPR65/LPAR6/LYN/MCOLN1/MCOLN2/MCOLN3/MYO5A/NMB/P2RX4/P2RX7/PIK3CG/PLCB2/PLCG2/PTH1R/PTK2B/PTPN6/PTPRC/RASA3/S1PR1/SLC8B1/SNCA/SWAP70/TMBIM6/UBASH3B/YWHAE	55
BP	GO:0006665	sphingolipid metabolic process	0.00140987	ACER3/ASAH1/B4GALT5/CLN3/CLN6/CLN8/CREM/CTSA/GALC/GLA/GM2A/HEXA/HEXB/NAGA/NEU1/NEU3/P2RX7/PLA2G15/PPP2CA/PPT1/PRKCD/PSAP/SERINC5/SGPL1/SPTLC2/ST8SIA4/SUMF1/SUMF2/TECR/UGCG	30
BP	GO:0050856	regulation of T cell receptor signaling pathway	0.00145853	ADA/CCR7/CD300A/ELF1/EZR/KCNN4/LGALS3/LILRB4/MALT1/PTPN22/PTPN6/PTPRJ	12
BP	GO:0042698	ovulation cycle	0.00148983	ARRB1/ARRB2/CASP2/CASP3/EREG/FSHR/GAS2/HAS2/HSPA5/LEP/MMP19/MMP7/NRIP1/PCNA/SERPINF1/SGPL1/SIRT1	17
BP	GO:0046165	alcohol biosynthetic process	0.00157693	ABCG1/ACER3/ACLY/AKR1B1/APOE/ASAH1/CYP27A1/CYP27B1/FGF2/GCH1/IMPA1/ISYNA1/ITPKB/KPNB1/LBR/LEP/MOXD1/PCK2/PLCB2/PLCG2/PLEK/POR/PTAFR/PTH1R/PTK2B/SCD/SNCA/SOD1/SP1/SPTLC2/SRD5A3/SREBF1	32
BP	GO:0031669	cellular response to nutrient levels	0.00159758	ATF3/ATG7/ATP2B1/BAIAP2/BECN1/CARTPT/CDKN2B/CYBB/CYP27B1/DSC2/EIF2AK3/EIF4G1/FAM107A/FOLR2/FYN/GABARAPL2/GLUL/HSPA5/ICAM1/IFI16/LAMP2/LEP/LPL/MAP1LC3B/MAPK8/MAX/MDM2/NAMPT/P2RX4/P2RX7/PMAIP1/PPARG/RALB/RRAGD/SIRT1/SLC2A1/SOD1/SREBF1/TNC/TP53	40
BP	GO:0043491	protein kinase B signaling	0.00160879	ADTRP/AREG/ARRB2/C1QBP/CCL5/CCR7/CD80/CD86/CHI3L1/EREG/FGF2/FGFR4/FYN/GRB2/HBEGF/HCLS1/HGF/HPSE/IGF1/IL18/LEP/MERTK/MFHAS1/MTM1/MYOC/NTRK2/OSBPL8/P2RX4/PIK3AP1/PIK3CG/PIK3R3/PIK3R5/PTPRJ/RAC1/RAC2/RAPGEF1/RHOG/SETX/SH2B3/SIRT1/TEK/TGFA/THBS1/VAV1	44
BP	GO:0110053	regulation of actin filament organization	0.00160879	ACTR2/ACTR3/ARAP1/ARHGAP18/ARHGAP28/ARPC3/ARPC5/BAIAP2/CAPG/CAPZA2/CCR7/CDC42/CFL1/COTL1/CYFIP1/GMFB/GPR65/GRB2/HCK/HCLS1/ICAM1/IQGAP2/MYOC/NCK1/NCKAP1L/NRP1/PFN1/PLEK/PPP1R9A/PRKCD/PTK2B/RAC1/RGCC/S100A10/S1PR1/SCIN/SPTB/SWAP70/TMOD3/TMSB10/TMSB4X/VASP/WAS	43
BP	GO:0002313	mature B cell differentiation involved in immune response	0.00160879	ADA/DOCK11/FCGR2B/GPR183/MFNG/NOTCH2/PLCG2/PTK2B	8
BP	GO:0034138	toll-like receptor 3 signaling pathway	0.00160879	CASP8/COLEC12/HAVCR2/PELI1/PTPN22/RIPK1/TNFAIP3/WDFY1	8
BP	GO:0060760	positive regulation of response to cytokine stimulus	0.00161526	CASP1/CD300LF/CD74/CSF1/CXCR4/HIF1A/IFIH1/MMP12/PARP14/PARP9/RIPK1/RIPK2/TLR2/TLR4/TREM2	15
BP	GO:0016311	dephosphorylation	0.00161526	ACP5/CD300A/CD33/CDH5/CHP1/CNEP1R1/CPPED1/CTDNEP1/CTTNBP2NL/DUSP10/DUSP14/DUSP16/DUSP18/DUSP27/DUSP4/DUSP5/DUSP6/EYA2/FARP1/FBP1/FKBP15/GNAI2/IKBKB/IMPA1/INPP4A/INPP5D/LGALS3/LILRB2/MFHAS1/MTM1/MTMR14/NANP/NCK1/NCKAP1L/PFKFB4/PHACTR4/PLEK/PPARGC1B/PPM1M/PPP1CA/PPP1R15B/PPP2CA/PPTC7/PRKCD/PTP4A1/PTP4A3/PTPMT1/PTPN22/PTPN6/PTPN9/PTPRB/PTPRC/PTPRE/PTPRJ/PTPRO/RCAN1/RCAN3/RIPK3/SEMA4D/SH3RF2/SHOC2/SL…	69
BP	GO:0010631	epithelial cell migration	0.00162129	ADAM9/ADIPOR1/ADTRP/ANXA1/APOE/ARSB/ATOH8/CALR/CORO1C/CTSH/CYP1B1/DPP4/DUSP10/ENPP2/EPPK1/FGF2/GLIPR2/GLUL/GREM1/GRN/HAS2/HBEGF/HIF1A/ITGB2/LGMN/MAP4K4/MECP2/MMP9/MMRN2/NRP1/NRP2/P2RX4/PECAM1/PFN1/PIK3R3/PLXND1/PPARG/PRCP/PRKX/PTK2B/PTP4A3/RGCC/RREB1/SCARB1/SEMA4A/SERPINF1/SIRT1/SP1/STAT5A/TEK/THBS1/TMSB4X/VEGFC/ZEB2	54
BP	GO:0038061	NIK/NF-kappaB signaling	0.0016265	ADIPOR1/APP/BIRC2/CALR/CD14/CHI3L1/EP300/HAVCR2/IL18/LGALS9/LITAF/MALT1/MAP3K14/NFKBIA/NLRP12/NLRP3/NOD2/PRDX1/PSMB3/PSMD9/PSME1/PTP4A3/PTPN22/RASSF2/REL/RIPK3/TLR2/TLR4/TMSB4X/TNFRSF10A/TNFRSF10B/TNFSF15/TREM2	33
BP	GO:0008585	female gonad development	0.0016265	ADCYAP1/ARRB1/ARRB2/BCL2L1/CASP2/CASP3/CEBPB/EREG/FSHR/GAS2/HSPA5/ICAM1/IDH1/LEP/MMP19/NRIP1/SGPL1/SIRT1/SOD1/TIPARP/UBB	21
BP	GO:0042533	tumor necrosis factor biosynthetic process	0.0016265	APP/CLEC7A/CYBB/IL10/LILRB1/MAPKAPK2/PSEN1/SYK/THBS1/TLR4/TYROBP	11
BP	GO:0042534	regulation of tumor necrosis factor biosynthetic process	0.0016265	APP/CLEC7A/CYBB/IL10/LILRB1/MAPKAPK2/PSEN1/SYK/THBS1/TLR4/TYROBP	11
BP	GO:0030198	extracellular matrix organization	0.00164655	ADAM10/ADTRP/ANXA2/APP/B4GALT1/COL1A2/COL3A1/COL5A2/COL6A3/COLGALT1/CST3/CTRB2/CTSL/CTSS/CYP1B1/DPP4/F11R/FGF2/FGFR4/GAS2/GREM1/HAS2/IBSP/ICAM1/ITGA4/ITGA5/ITGA6/ITGAD/ITGAL/ITGAM/ITGAX/ITGB2/ITGB7/KAZALD1/LAMB1/LAMB2/LCP1/MMP1/MMP12/MMP19/MMP7/MMP9/MYO1E/P4HA1/PDPN/PECAM1/PLOD3/RAMP2/RB1/RGCC/SPINT1/SPP1/SULF2/THBS1/TNC/TNFRSF1B	56
BP	GO:0070482	response to oxygen levels	0.00173847	ADA/ALKBH5/APOLD1/ATG7/ATP1B1/ATP6AP1/ATP6V0D1/ATP6V1A/BACH1/BECN1/BIRC2/CARD16/CASP3/CITED2/CXCR4/CYBB/CYGB/DPP4/EGLN3/EIF4EBP1/EP300/GNB1/HIF1A/HIF3A/HK2/HMOX2/HYOU1/ICAM1/LEP/MDM2/MECP2/MYC/NAMPT/NR4A2/PGK1/PLAU/PMAIP1/PPARG/PSEN2/PSMB3/PSMD9/PSME1/PTK2B/RAMP2/RGCC/SIRT1/SLC11A2/SLC2A1/STUB1/TEK/THBS1/TLR2/TM9SF4/TMBIM6/TP53/UBB/UCP2/VEGFC/VHL	59
BP	GO:0032720	negative regulation of tumor necrosis factor production	0.00175281	ACP5/ARRB2/CD33/CLEC4A/GPNMB/HAVCR2/IGF1/IL10/IL27RA/LGALS9/LILRB1/PTPN22/PTPN6/SIRPA/TLR4/TNFAIP3/TREM2	17
BP	GO:0035666	TRIF-dependent toll-like receptor signaling pathway	0.00175281	BIRC2/CASP8/CD14/CD300LF/IKBKB/RIPK1/TLR4/TRAF3/UBB/UBE2D1	10
BP	GO:0050855	regulation of B cell receptor signaling pathway	0.00175281	CD300A/CMTM3/ELF1/FCGR2B/LPXN/LYN/NFAM1/PRKCH/PTPN22/SLC39A10	10
BP	GO:1902624	positive regulation of neutrophil migration	0.00175281	C1QBP/C3AR1/C5AR1/CAMK1D/CCR7/CD74/DYSF/NCKAP1L/RAC1/RAC2	10
BP	GO:0006643	membrane lipid metabolic process	0.00176179	ACER3/ASAH1/B3GNT5/B4GALT5/CLN3/CLN6/CLN8/CREM/CTSA/CYP1B1/FUCA1/GALC/GBGT1/GLA/GM2A/HEXA/HEXB/NAGA/NEU1/NEU3/P2RX7/PIGA/PLA2G15/PPP2CA/PPT1/PRKCD/PSAP/SCCPDH/SERINC5/SGPL1/SPTLC2/ST8SIA4/SUMF1/SUMF2/TECR/UGCG	36
BP	GO:0043302	positive regulation of leukocyte degranulation	0.00176244	FCER1G/FGR/HLA-F/ITGAM/ITGB2/LAMP1/PTAFR/SYK/VAMP8	9
BP	GO:0046475	glycerophospholipid catabolic process	0.00176244	ABHD12/ABHD16A/APOC1/ENPP2/GPCPD1/PLA2G15/PLA2G4A/PNPLA6/SCARB1	9
BP	GO:0043409	negative regulation of MAPK cascade	0.00177135	APOE/ARRB1/ATF3/CD300A/DUSP10/DUSP14/DUSP16/DUSP18/DUSP4/DUSP5/DUSP6/EPHB2/EZR/LYN/MYC/NLRP12/NUP62/P2RX7/PPP2CA/PRKCD/PTPN22/PTPN6/PTPRC/PTPRJ/RAPGEF1/RGS2/RNF149/SH2B3/SH3RF2/SIRPA/SORL1/TIMP3/TLR4	33
BP	GO:1990845	adaptive thermogenesis	0.00179323	ABHD6/ACSL1/ADCYAP1/ADIPOR1/ADIPOR2/ADRB2/ALDH1A1/ARRDC3/CD36/CEBPB/CMKLR1/CXCR4/DECR1/DYNC1H1/FABP5/GATM/IL18/LEP/NR1H3/PCTP/PPARGC1B/RB1/SCD/SLN/SORL1/SYK/TLR4/TRPV2/UCP2	29
BP	GO:0050728	negative regulation of inflammatory response	0.00179822	ACP5/ADA/ADCYAP1/APOE/CDH5/CST7/DUSP10/FCGR2B/FPR2/GRN/HGF/IGF1/IL10/IL2RA/MEFV/MFHAS1/NLRP12/NLRP3/NR1H3/PPARG/PRKCD/PTPRC/RB1/SERPINF1/SIRPA/SLAMF8/SOD1/TEK/TNFAIP3/TNFAIP8L2/TNFRSF1B	31
BP	GO:0051591	response to cAMP	0.00185093	AHR/APP/AQP9/AREG/BIRC2/EZR/FDX1/HSPA5/KCNE1/KCNQ1/MMP19/PIK3CG/PNPT1/PPARGC1B/PTAFR/PTK2B/RAPGEF1/SREBF1/STAT1/TEK/THBD	21
BP	GO:0090630	activation of GTPase activity	0.00185093	ADPRH/CCR7/CORO1C/CRK/GPR65/NEDD9/PTK2B/RAPGEF1/RCC2/RHOG/TBC1D10B/TBC1D12/TBC1D14/TBC1D2/TBC1D22A/TBC1D4/TBC1D7/TBC1D8/TBC1D9/TBC1D9B/TIAM1	21
BP	GO:0120162	positive regulation of cold-induced thermogenesis	0.00185093	ACSL1/ADCYAP1/ADIPOR1/ADIPOR2/ADRB2/CD36/CEBPB/CMKLR1/CXCR4/DECR1/DYNC1H1/FABP5/GATM/IL18/LEP/PPARGC1B/SCD/SLN/SYK/TRPV2/UCP2	21
BP	GO:0046851	negative regulation of bone remodeling	0.00185093	CARTPT/GREM1/INPP5D/P2RX7/TMEM119/TNFAIP3/UBASH3B	7
BP	GO:0002604	regulation of dendritic cell antigen processing and presentation	0.00185093	CCR7/CD74/FCGR2B/NOD2/SLC11A1/THBS1	6
BP	GO:0032494	response to peptidoglycan	0.00185093	C5AR1/IRF5/NLRP3/NOD2/RIPK2/TREM2	6
BP	GO:0070757	interleukin-35-mediated signaling pathway	0.00185093	CANX/IL27RA/JAK1/STAT1/STAT3/STAT4	6
BP	GO:0072537	fibroblast activation	0.00185093	CYGB/GCLC/IL17RA/LEP/RGCC/RPS6KA1	6
BP	GO:0071236	cellular response to antibiotic	0.00185093	ACTR2/AHR/ANXA1/BECN1/CDK1/CYBB/CYP1B1/EZH2/FDX1/HGF/HSPA5/ID3/IL10/MAPK13/MDM2/NR4A3/PCNA/PLA2G4A/PPIF/PRKCD/PSAP/RIPK1/RIPK3/SETX/SIRPA/SIRT1/TNFAIP3/TP53	28
BP	GO:2001237	negative regulation of extrinsic apoptotic signaling pathway	0.00185851	ACVR1/BCL2L1/CASP8/EYA2/FYN/GCLC/HGF/ICAM1/IFI6/IGF1/ITGA6/ITPRIP/LGALS3/MCL1/NRP1/PELI3/RIPK1/SIAH2/THBS1/TNFAIP3/TNFRSF10A/TNFRSF10B	22
BP	GO:1901224	positive regulation of NIK/NF-kappaB signaling	0.00186643	APP/CALR/CD14/CHI3L1/EP300/HAVCR2/IL18/LGALS9/MALT1/NLRP12/NOD2/PTP4A3/TLR2/TLR4/TNFRSF10A/TNFRSF10B/TNFSF15/TREM2	18
BP	GO:0050890	cognition	0.00190766	ACTR2/APOE/APP/B2M/BTG2/C5AR1/CASP3/CEBPB/CLN3/CLN8/CTNS/CYFIP1/EGR2/EIF4A3/EP300/EPHB2/FAM107A/FEN1/FYN/GATM/GM2A/GMFB/GPR155/HIF1A/HLA-DRA/ITGA5/LGMN/LILRB2/MAGT1/MECP2/MME/NCSTN/NLGN4Y/NPTX2/NTRK2/PPT1/PSEN1/SERPINF1/SGK1/SLC11A2/SLC12A5/SLC1A4/STRA6/TLR2/VDAC1/YTHDF1/ZNF385A	47
BP	GO:0010883	regulation of lipid storage	0.00190766	ABCA1/ABCG1/CD36/LEP/LPL/MSR1/NFKBIA/NR1H3/OSBPL11/OSBPL8/PPARG/SCARB1/SIRT1	13
BP	GO:0022602	ovulation cycle process	0.00190766	ARRB1/ARRB2/CASP2/CASP3/EREG/FSHR/GAS2/HSPA5/LEP/MMP19/NRIP1/SGPL1/SIRT1	13
BP	GO:0043277	apoptotic cell clearance	0.00190766	BECN1/C2/CD300LF/CD36/FCN1/MARCO/MERTK/NR1H3/RAB14/SCARB1/THBS1/TREM2/TYROBP	13
BP	GO:0090132	epithelium migration	0.00192129	ADAM9/ADIPOR1/ADTRP/ANXA1/APOE/ARSB/ATOH8/CALR/CORO1C/CTSH/CYP1B1/DPP4/DUSP10/ENPP2/EPPK1/FGF2/GLIPR2/GLUL/GREM1/GRN/HAS2/HBEGF/HIF1A/ITGB2/LGMN/MAP4K4/MECP2/MMP9/MMRN2/NRP1/NRP2/P2RX4/PECAM1/PFN1/PIK3R3/PLXND1/PPARG/PRCP/PRKX/PTK2B/PTP4A3/RGCC/RREB1/SCARB1/SEMA4A/SERPINF1/SIRT1/SP1/STAT5A/TEK/THBS1/TMSB4X/VEGFC/ZEB2	54
BP	GO:0031529	ruffle organization	0.0019293	AIF1/AIF1L/CCR7/CORO1C/CSF1R/CYFIP1/ICAM1/PFN1/PLEK/PLEKHM1/RAC1/RCC2/RHOG/SNX10	14
BP	GO:0051057	positive regulation of small GTPase mediated signal transduction	0.00202153	AKAP13/ARRB1/COL3A1/CSF1/GPR20/GPR65/GRB2/IGF1/ITPKB/LPAR6/LYN/MAP4K4/NOTCH2/RAC1/RAPGEF1/SHOC2/VAV1	17
BP	GO:0045638	negative regulation of myeloid cell differentiation	0.00205112	C1QC/CARTPT/CTNNB1/GPR171/HMGB3/HSPA9/INPP5D/ITPKB/LEO1/LILRB1/LILRB3/LILRB4/LYN/MAFB/MYC/NFKBIA/PTK2B/TLR4/TRIB1/UBASH3B	20
BP	GO:0031214	biomineral tissue development	0.00206539	ACVR1/ADRB2/ANXA2/ATP2B1/BMP2K/CCR1/CEBPB/COL1A2/CYP27B1/ECM1/EIF2AK3/FAM20A/FAM83H/FGR/GPNMB/GREM1/HIF1A/IBSP/IGF1/LEP/P2RX7/PKDCC/PTH1R/PTK2B/S1PR1/SLC20A1/SNX10/SPP1/SRGN/TMEM119	30
BP	GO:0098751	bone cell development	0.00206543	ANXA2/ATP6AP1/EP300/FLI1/LILRB1/NOTCH2/PTPN6/SH2B3/SIGLEC15/TYROBP/ZNF385A	11
BP	GO:0009896	positive regulation of catabolic process	0.00209432	ADAM9/ADRB2/APOC2/APOE/APP/ASB9/ATG7/BCAP31/BCL2L11/BECN1/BTG2/CAMKK2/CHFR/CSNK1D/CTSC/DAPK1/DHRSX/DISC1/DTL/DTX3L/EDEM1/EDEM2/EZR/GCLC/GGA1/HIF1A/HK2/IGF1/MDM2/MEFV/MOV10/NEDD4L/NNT/P2RX7/PAFAH1B2/PFKFB4/PNPT1/PRKCD/PRR5L/PSEN1/PTK2B/RALB/RIPK2/RNF144B/RNF19B/SH3RF2/SIRT1/SMCR8/SNCA/SORL1/SPTLC2/STUB1/TIPARP/TNFAIP3/TNFRSF1B/TREM2/TRIB1/TRIM22/USP13/WWP1/ZC3H12D/ZFP36L2	62
BP	GO:0051817	modification of morphology or physiology of other organism involved in symbiotic interaction	0.00209432	ANXA2/APOE/ATG7/BCL2L1/BCL2L11/CASP8/CCL4/CCL5/CCNK/CD209/CD4/CFL1/CHD1/CSF1R/EP300/HMGA2/IGF2R/KPNA2/KPNB1/PPIB/RAB9A/SERPINB9/SP1	23
BP	GO:1903510	mucopolysaccharide metabolic process	0.00209432	ABCC5/ARSB/B3GNT2/B4GALT1/B4GALT5/CEMIP/CHP1/CHST11/CHSY1/CSGALNACT2/DSE/FGF2/GALNS/GNS/GUSB/HAS2/HEXA/HEXB/HGF/HMMR/ST3GAL1/STAB2/XYLT1	23
BP	GO:0016241	regulation of macroautophagy	0.00214908	ADRB2/ATP6V0A1/ATP6V0C/ATP6V0D1/ATP6V0D2/ATP6V1A/ATP6V1B2/ATP6V1C1/ATP6V1D/ATP6V1H/BECN1/CASP3/HIF1A/MAPK8/MLST8/MTM1/NPC1/PAFAH1B2/POLDIP2/PRKAG2/RALB/RIPK2/RRAGD/SIRT1/SMCR8/SNX5/SNX6/SPTLC2/TBC1D14/TP53/USP36	31
BP	GO:0043901	negative regulation of multi-organism process	0.00214908	ADA/ANXA2/ARHGDIB/C1QBP/CALR/CARD16/CARD8/CCL4/CCL5/CCNK/FCN1/HAVCR2/HMGA2/IFI16/IFIT5/IGF1/IL2RA/LILRA2/MICB/MX1/OAS1/OAS3/OASL/PLSCR1/RNASEL/RSAD2/STAT1/TNFAIP3/TRIB1/TRIM14/TRIM38	31
BP	GO:0072678	T cell migration	0.0021528	ADAM10/AIF1/APP/CCL5/CRK/CXCL16/DOCK8/ECM1/GPR183/ICAM1/IL27RA/ITGA4/ITGB7/PIK3CG/RIPK3/S1PR1	16
BP	GO:0071214	cellular response to abiotic stimulus	0.00218027	ADIRF/AKR1B1/BCL2L1/BDKRB2/BLM/CARD16/CASP1/CASP2/CASP3/CASP8/CHP1/DDX3X/DNM2/DYSF/EP300/ERCC1/GCLC/GNB1/GRB2/HMGA2/HSPA5/HVCN1/IFI16/KCNJ2/LRRC8D/LTBR/MAP3K14/MAPK13/MAPK8/MCOLN1/MDM2/MME/MMP7/MYC/MYD88/NAMPT/OPN3/PARP1/PCNA/PDE6G/PTAFR/RAC1/RCSD1/SIRT1/SLC2A1/TLR4/TLR5/TLR8/TNFRSF10A/TNFRSF10B/TP53	51
BP	GO:0104004	cellular response to environmental stimulus	0.00218027	ADIRF/AKR1B1/BCL2L1/BDKRB2/BLM/CARD16/CASP1/CASP2/CASP3/CASP8/CHP1/DDX3X/DNM2/DYSF/EP300/ERCC1/GCLC/GNB1/GRB2/HMGA2/HSPA5/HVCN1/IFI16/KCNJ2/LRRC8D/LTBR/MAP3K14/MAPK13/MAPK8/MCOLN1/MDM2/MME/MMP7/MYC/MYD88/NAMPT/OPN3/PARP1/PCNA/PDE6G/PTAFR/RAC1/RCSD1/SIRT1/SLC2A1/TLR4/TLR5/TLR8/TNFRSF10A/TNFRSF10B/TP53	51
BP	GO:0051099	positive regulation of binding	0.002225	ACE/ANXA2/APOE/APP/ARRB1/B2M/CLIC2/CTNNB1/DTX3L/EIF4G1/EP300/GNL3L/HMGA2/IGF1/LGALS3/MFNG/MMP9/NCBP1/NRP1/PARP1/PARP9/PLAUR/PLXND1/PPARG/PPP2CA/PSEN1/RALB/RB1/RIPK2/S100A10/SYAP1/TIAM1	32
BP	GO:0032271	regulation of protein polymerization	0.00225638	ACTR2/ACTR3/ARHGAP18/ARHGAP28/ARPC3/ARPC5/BAIAP2/CAMSAP1/CAPG/CAPZA2/CCR7/CDH5/COTL1/CYFIP1/GMFB/GRB2/HCK/HCLS1/ICAM1/IQGAP2/MECP2/NCK1/NCKAP1L/NIN/PFN1/PPP1R9A/PRKCD/PTK2B/RAC1/SCIN/SNCA/SPTB/TMOD3/TMSB10/TMSB4X/VASP/WAS	37
BP	GO:0051092	positive regulation of NF-kappaB transcription factor activity	0.00225638	APP/BTK/CARD16/CD36/ICAM1/IKBKB/IL18/IRAK2/ITGB2/LGALS9/MALT1/MYD88/NLRC4/NLRP3/NOD2/PRKCH/RAB7B/RIPK1/RIPK2/RIPK3/STAT3/TLR2/TLR4/TNFRSF11A/TRIM14/TRIM22/TRIM38/UBB	28
BP	GO:0035821	modification of morphology or physiology of other organism	0.00225638	ANXA2/APOE/APOL1/ATG7/BCL2L1/BCL2L11/CASP8/CCL13/CCL4/CCL5/CCNK/CD209/CD4/CFL1/CHD1/CLEC7A/CSF1R/EP300/HMGA2/IGF2R/KPNA2/KPNB1/LYZ/MPEG1/P2RX7/PPIB/RAB9A/SERPINB9/SP1/SYK	30
BP	GO:0001782	B cell homeostasis	0.00225638	ADA/BCL2L11/CASP3/CD74/DOCK11/HIF1A/LYN/NCKAP1L/TNFAIP3/TNFSF13B	10
BP	GO:0002827	positive regulation of T-helper 1 type immune response	0.00225638	ANXA1/CD80/IL12RB1/IL18/IL27RA/IL6R/RIPK2/SLC11A1	8
BP	GO:0006071	glycerol metabolic process	0.00225638	COQ2/COQ3/DYSF/GK/GPD2/LEP/PCK2/TPI1	8
BP	GO:0034104	negative regulation of tissue remodeling	0.00225638	CARTPT/CST3/GREM1/INPP5D/P2RX7/TMEM119/TNFAIP3/UBASH3B	8
BP	GO:1905523	positive regulation of macrophage migration	0.00225638	C3AR1/C5AR1/CCL5/CMKLR1/CSF1/P2RX4/THBS1/TREM2	8
BP	GO:0032715	negative regulation of interleukin-6 production	0.00231895	ARRB1/ARRB2/HAVCR2/HGF/IL10/IL27RA/INPP5D/NCKAP1L/NLRP12/PTPN22/PTPN6/SIRPA/TLR4/TNFAIP3	14
BP	GO:0043370	regulation of CD4-positive, alpha-beta T cell differentiation	0.00231895	ANXA1/CD80/CD83/CD86/IL12RB1/IL18/LGALS9/MALT1/NCKAP1L/NFKBID/NLRP3/RIPK2/SASH3	13
BP	GO:0048066	developmental pigmentation	0.00231895	ANKRD27/ATP6AP2/BCL2L11/CD63/HPS4/MITF/MREG/MYO5A/OCA2/RAB32/TYRP1/USP13/ZEB2	13
BP	GO:0070231	T cell apoptotic process	0.00231895	ADA/BCL2L11/CCL5/DOCK8/GIMAP8/HIF1A/IL2RA/LGALS3/LGALS9/NFKBID/RIPK1/RIPK3/TP53	13
BP	GO:1903556	negative regulation of tumor necrosis factor superfamily cytokine production	0.00233125	ACP5/ARRB2/CD33/CLEC4A/GPNMB/HAVCR2/IGF1/IL10/IL27RA/LGALS9/LILRB1/PTPN22/PTPN6/SIRPA/TLR4/TNFAIP3/TREM2	17
BP	GO:0007034	vacuolar transport	0.00233141	ADRB2/ARSB/ATP6V0D1/ATP6V0D2/BECN1/CHMP1B/DTX3L/GNPTAB/GRN/HGSNAT/IGF2R/LAMP1/LAMP2/LEPROTL1/M6PR/MTM1/NAGPA/NCOA4/NPC1/PSAP/RAB7B/SCARB2/SNX27/SORL1/TRAK1/VPS37D/VTI1B	27
BP	GO:0090025	regulation of monocyte chemotaxis	0.00235054	AIF1/CCL5/CCR1/FPR2/GREM1/LGMN/LYN/PLA2G7/SLAMF8	9
BP	GO:0055072	iron ion homeostasis	0.00249192	ACO1/ATP6AP1/ATP6V0D1/ATP6V1A/B2M/EIF2AK1/FTH1/FTL/HIF1A/HMOX2/MYC/NCOA4/SLC11A1/SLC11A2/SOD1/STEAP3/STEAP4/TFRC	18
BP	GO:0034637	cellular carbohydrate biosynthetic process	0.00260533	AKR1B1/B3GNT2/B3GNT5/B4GALT1/B4GALT5/CSGALNACT2/EXT2/FBP1/GCK/HAS2/HS2ST1/IGF1/IMPA1/ISYNA1/LEP/PASK/PCK2/PPP1CA/SLC2A1	19
BP	GO:0050931	pigment cell differentiation	0.00261904	ANKRD27/CD63/HPS4/MITF/MREG/MYO5A/OCA2/RAB32/TYRP1/USP13/ZEB2	11
BP	GO:0048015	phosphatidylinositol-mediated signaling	0.00266097	BECN1/C1QBP/CCL5/CSF1R/EZR/FGR/FSHR/FYN/HCLS1/HCST/HGF/IGF1/IL18/LEP/LYN/MYOC/NCF1/NTRK2/PI4KA/PIK3AP1/PIK3CG/PIK3IP1/PIK3R5/PIK3R6/PLCB2/PLCG2/PRR5L/PTAFR/PTPN6/SEMA4D/SIRT1/TEK	32
BP	GO:0032092	positive regulation of protein binding	0.0026626	ACE/ANXA2/APOE/APP/ARRB1/B2M/DTX3L/EP300/GNL3L/LGALS3/MFNG/MMP9/NRP1/PLXND1/PPP2CA/PSEN1/RALB/RIPK2/SYAP1/TIAM1	20
BP	GO:0010769	regulation of cell morphogenesis involved in differentiation	0.00266968	ACTR2/ADAM10/ANKRD27/APOE/BAIAP2/C1QBP/CALR/CDC42/CFL1/CORO1C/CRK/CYFIP1/DISC1/DNM2/DPYSL2/EPHB2/HAS2/L1CAM/MAP2K1/MYOC/NEDD4L/NEDD9/NIN/NRP1/NTRK2/PDPN/PLXND1/PPP1R9A/PSEN1/PTPRO/RAC1/RCC2/RREB1/S100A10/SDC2/SEMA3F/SEMA4A/SEMA4D/SHOX2/SPP1/TIAM1/TRAK1/TRPV2/TTL/YTHDF1/YWHAH/ZEB2	47
BP	GO:0002312	B cell activation involved in immune response	0.00274259	ADA/CD180/DOCK11/ERCC1/FCGR2B/GPR183/IL10/IL27RA/MFNG/NOTCH2/PLCG2/PTK2B/PTPRC/SWAP70/TFRC/TLR4/TNFSF13	17
BP	GO:0090130	tissue migration	0.00278472	ADAM9/ADIPOR1/ADTRP/ANXA1/APOE/ARSB/ATOH8/CALR/CORO1C/CTSH/CYP1B1/DPP4/DUSP10/ENPP2/EPPK1/FGF2/GLIPR2/GLUL/GREM1/GRN/HAS2/HBEGF/HIF1A/ITGB2/LGMN/MAP4K4/MECP2/MMP9/MMRN2/NRP1/NRP2/P2RX4/PECAM1/PFN1/PIK3R3/PLXND1/PPARG/PRCP/PRKX/PTK2B/PTP4A3/RGCC/RREB1/SCARB1/SEMA4A/SERPINF1/SIRT1/SP1/STAT5A/TEK/THBS1/TMSB4X/VEGFC/ZEB2	54
BP	GO:0010875	positive regulation of cholesterol efflux	0.00281829	ABCA1/ABCG1/APOE/NFKBIA/NR1H3/PLTP/SIRT1	7
BP	GO:0097164	ammonium ion metabolic process	0.00282143	ACER3/AKR1A1/AKR1B1/APOC1/ASAH1/AZIN1/CLN3/DBI/ENPP2/FABP5/GCH1/HNMT/HPRT1/ITGAM/ITGB2/MBOAT1/MECP2/MFSD2A/MOXD1/NR4A2/PCTP/PLA2G15/PLA2G4A/PLA2G7/PLBD1/PNKD/PNPLA6/POR/PRKCD/SAT1/SCARB1/SHMT1/SMS/SNCA/SPTLC2	35
BP	GO:0002762	negative regulation of myeloid leukocyte differentiation	0.00284925	C1QC/CARTPT/CTNNB1/INPP5D/LILRB1/LILRB3/LILRB4/LYN/MAFB/MYC/TLR4/TRIB1/UBASH3B	13
BP	GO:0032648	regulation of interferon-beta production	0.00284925	DDX3X/IFIH1/IRF5/LILRB1/REL/RIPK2/RNF135/SIRPA/TLR2/TLR4/TLR8/TRAF3/TRIM38	13
BP	GO:0031331	positive regulation of cellular catabolic process	0.00296316	ADAM9/ADRB2/APOC2/APOE/APP/BCAP31/BCL2L11/BECN1/BTG2/CAMKK2/CHFR/CSNK1D/CTSC/DAPK1/DHRSX/DISC1/DTX3L/EDEM1/EDEM2/EZR/GCLC/HIF1A/HK2/IGF1/MDM2/MEFV/MOV10/NNT/P2RX7/PAFAH1B2/PFKFB4/PNPT1/PRKCD/PRR5L/PSEN1/PTK2B/RALB/RIPK2/RNF144B/RNF19B/SH3RF2/SIRT1/SMCR8/SNCA/SPTLC2/STUB1/TNFAIP3/TNFRSF1B/TREM2/TRIB1/TRIM22/USP13/ZC3H12D/ZFP36L2	54
BP	GO:0033209	tumor necrosis factor-mediated signaling pathway	0.00300976	BIRC2/CARD16/CARD8/CASP1/CASP8/IKBKB/KRT8/LTBR/MAP3K14/NFKBIA/PELI3/PSMB3/PSMD9/PSME1/PTK2B/RIPK1/SPPL2A/STAT1/SYK/TMSB4X/TNFAIP3/TNFRSF11A/TNFRSF1B/TNFRSF9/TNFSF13/TNFSF13B/TNFSF15/TNFSF8/TNFSF9/TRAF3	30
BP	GO:0046425	regulation of JAK-STAT cascade	0.00302509	ADIPOR1/AKR1B1/CCL5/CD300A/CRLF3/CSF1R/CYP1B1/FYN/HCLS1/IGF1/IL10/IL10RA/IL10RB/IL18/IL6R/LEP/LYN/PARP14/PARP9/PECAM1/PPP2CA/PTK2B/PTPRC/SH2B3/STAT3/VHL	26
BP	GO:0006906	vesicle fusion	0.0030378	ANKRD27/ANXA1/ANXA2/CALR/DYSF/RAB20/RAB39A/RAB7B/RAB8A/RAB8B/SAMD9L/SNCA/STX11/STX3/STX6/TAP1/TAPBP/TBC1D4/VAV3/VTI1B	20
BP	GO:1901216	positive regulation of neuron death	0.0030378	BCL2L11/C1QA/CASP2/CASP3/CASP8/CTNNB1/CTSZ/FCGR2B/FYN/GRN/ITGAM/ITGB2/KMO/MCL1/PARP1/SNCA/TLR4/TP53/TYROBP/ZNF746	20
BP	GO:0048661	positive regulation of smooth muscle cell proliferation	0.00304053	AIF1/AKR1B1/CCL5/DNMT1/EREG/FGF2/GNAI2/HBEGF/HPGD/IGF1/IL10/IL18/IL6R/MDM2/MMP9/NAMPT/NR4A3/PTAFR/S1PR1/STAT1/THBS1	21
BP	GO:0097006	regulation of plasma lipoprotein particle levels	0.00304053	ABCA1/ABCG1/ANXA2/AP2B1/AP2M1/AP2S1/APOBR/APOC1/APOC2/APOE/CD36/LIPA/LPL/MSR1/NCEH1/NPC1/NPC2/PLA2G7/PLTP/SCARB1/SOAT1	21
BP	GO:0016485	protein processing	0.00306046	ACE/ADAM10/ANXA2/APH1A/APH1B/ASPH/ATP6AP2/BIRC2/C1QA/C1QB/C1QBP/C1QC/C2/C3AR1/C5AR1/CARD16/CARD8/CASP1/CASP2/CASP3/CASP8/CD59/CLN3/CPM/CR1/CST7/CTSH/CTSS/CTSZ/FKRP/HM13/IFI16/LGMN/MDM2/MME/NCSTN/P2RX7/PARP1/PCSK6/PGK1/PLAU/PMPCA/PSEN1/PSEN2/PSENEN/RIPK2/SPCS3/SRGN/THBS1/VSIG4	50
BP	GO:0043903	regulation of symbiosis, encompassing mutualism through parasitism	0.00310139	ANXA2/APOE/BCL2L11/CCL4/CCL5/CCNK/CD4/CD74/CFL1/CHD1/CSF1R/CXCR4/DDX3X/EP300/EXOC2/FCN1/FUCA2/HMGA2/IFI16/IFIT5/IGF2R/KPNA2/LAMP3/LGALS9/MDFIC/MX1/OAS1/OAS3/OASL/PLSCR1/PPIB/RNASEL/RSAD2/SP1/STAT1/TRIM14/TRIM38	37
BP	GO:0016236	macroautophagy	0.00310139	ADRB2/ATG16L2/ATG7/ATP6V0A1/ATP6V0C/ATP6V0D1/ATP6V0D2/ATP6V1A/ATP6V1B2/ATP6V1C1/ATP6V1D/ATP6V1H/BECN1/CASP3/CLN3/GABARAPL2/HIF1A/LAMP2/MAP1LC3B/MAPK8/MCOLN1/MLST8/MTM1/MTMR14/NPC1/PAFAH1B2/POLDIP2/PRKAG2/PSEN1/RALB/RIPK2/RRAGD/SIRT1/SMCR8/SNX5/SNX6/SPTLC2/TBC1D14/TP53/TRAPPC8/USP36/VAMP8/VDAC1/VMP1/VPS37D/YOD1	46
BP	GO:0006983	ER overload response	0.00311746	BCL2L11/CCDC47/EIF2AK3/HSPA5/PPP1R15B/TP53	6
BP	GO:0071888	macrophage apoptotic process	0.00311746	CCL5/CCR5/CDKN2A/CTSL/NOD2/SIRT1	6
BP	GO:0001916	positive regulation of T cell mediated cytotoxicity	0.00318348	B2M/HLA-A/HLA-B/HLA-C/HLA-E/HLA-F/IL12RB1/P2RX7/PTPRC	9
BP	GO:0006907	pinocytosis	0.00318884	DNM2/DOCK2/EHD4/MAPKAPK2/MAPKAPK3/NR1H3/PPT1/SNX5	8
BP	GO:0030728	ovulation	0.00318884	EREG/GAS2/HPGD/LEP/MMP19/NRIP1/RGS2/SIRT1	8
BP	GO:0030212	hyaluronan metabolic process	0.0032873	ABCC5/CEMIP/CHP1/FGF2/GUSB/HAS2/HEXA/HEXB/HGF/HMMR/STAB2	11
BP	GO:0038083	peptidyl-tyrosine autophosphorylation	0.0032873	ABL2/ACE/BTK/FGR/FYN/GREM1/HCK/LYN/PTK2B/SLA/TEC	11
BP	GO:0046006	regulation of activated T cell proliferation	0.0032873	CASP3/IGF1/IL12RB1/IL18/IL2RA/IL6R/LGALS9/PDCD1LG2/PRKAR1A/RIPK3/TNFSF9	11
BP	GO:0042133	neurotransmitter metabolic process	0.00332686	ACP5/AIF1/CD36/CLEC7A/CLN3/CYP1B1/DAGLB/DNM2/DPYD/DPYS/GART/GCH1/GLA/HNMT/ICAM1/IL10/ITGB2/MOXD1/P2RX4/POR/PTK2B/RAC1/SDS/SHMT1/SIRPA/SLC1A3/TLR2/TLR4	28
BP	GO:0050729	positive regulation of inflammatory response	0.00332686	BTK/CCL18/CCR7/CEBPB/CLEC7A/CTSC/FCER1G/GBP5/GPSM3/GRN/HLA-E/IL17RA/IL18/LILRA5/LPL/MAPK13/MYD88/NFKBIA/NLRP12/NOD2/PIK3CG/PLA2G7/SNCA/TLR2/TLR4/TNFRSF11A/TREM2/VAMP8	28
BP	GO:0062013	positive regulation of small molecule metabolic process	0.00332686	ABCG1/ANXA1/APOC2/APP/CD74/CDK1/GCK/HAS2/HIF1A/IGF1/MID1IP1/NR1H3/NR4A3/P2RX7/PFKFB4/PGK1/PMAIP1/POR/PPARG/PSEN1/PTAFR/PTH1R/SIRT1/SNCA/SREBF1/STAT3/TMSB4X/TREM2	28
BP	GO:0002367	cytokine production involved in immune response	0.00342356	B2M/BTK/CD36/CD74/FCER1G/HLA-E/HLA-F/IL10/IL18/LILRB1/MALT1/NLRP3/NOD2/NR4A3/RSAD2/SASH3/SIRT1/SLC11A1/TLR2/TLR4/TNFRSF1B	21
BP	GO:0030866	cortical actin cytoskeleton organization	0.00342356	CALR/EPB41L3/EZR/FMNL1/FMNL2/IKBKB/NCKAP1L/PLEK/RACGAP1/TIGD5/WAS/WIPF1	12
BP	GO:0042088	T-helper 1 type immune response	0.00342356	ANXA1/CD80/HAVCR2/IL12RB1/IL18/IL18BP/IL27RA/IL6R/RIPK2/SEMA4A/SLC11A1/TLR4	12
BP	GO:1901658	glycosyl compound catabolic process	0.00342356	ADA/DERA/DPYD/DPYS/FUCA1/FUCA2/GLA/GUSB/HPRT1/NAGA/PNP/TYMP	12
BP	GO:0032757	positive regulation of interleukin-8 production	0.00342356	CD14/CD74/CLEC7A/FCN1/LGALS9/MYD88/NOD2/RIPK1/SYK/TLR2/TLR4/TLR5/TLR8	13
BP	GO:0048017	inositol lipid-mediated signaling	0.00342408	BECN1/C1QBP/CCL5/CSF1R/EZR/FGR/FSHR/FYN/HCLS1/HCST/HGF/IGF1/IL18/LEP/LYN/MYOC/NCF1/NTRK2/PI4KA/PIK3AP1/PIK3CG/PIK3IP1/PIK3R5/PIK3R6/PLCB2/PLCG2/PRR5L/PTAFR/PTPN6/SEMA4D/SIRT1/TEK	32
BP	GO:0002292	T cell differentiation involved in immune response	0.00343704	ANXA1/CD80/CD86/CLEC4E/FCER1G/GPR183/IL12RB1/IL18/LGALS9/MALT1/NFKBID/NLRP3/RIPK2/SEMA4A/SLAMF6/STAT3	16
BP	GO:0045834	positive regulation of lipid metabolic process	0.00348878	ABCG1/ABHD6/ANXA1/APOC1/APOC2/APOE/CCR7/CD74/CNEP1R1/CREBL2/CTDNEP1/FGF2/FGR/FPR2/LYN/MID1IP1/NOD2/NR1H3/NR4A3/POR/PPARG/PRKCD/PTK2B/SCARB1/SREBF1/TEK/VAV3	27
BP	GO:0008637	apoptotic mitochondrial changes	0.00357678	ARRB2/BCL2L1/BCL2L11/BLOC1S2/CASP8/EYA2/GCLC/GGCT/HGF/HK2/IFI6/IGF1/MAPK8/MMP9/PLAUR/PMAIP1/PPIF/SLC35F6/SOD2/TP53/YWHAB/YWHAE/YWHAH/YWHAZ	24
BP	GO:0014066	regulation of phosphatidylinositol 3-kinase signaling	0.00357678	BECN1/CCL5/FGR/FSHR/FYN/HCLS1/HCST/HGF/IGF1/IL18/LEP/LYN/MYOC/NCF1/NTRK2/PIK3AP1/PIK3CG/PIK3IP1/PIK3R5/PRR5L/PTPN6/SEMA4D/SIRT1/TEK	24
BP	GO:0010976	positive regulation of neuron projection development	0.00364336	ABL2/ACTR2/ADCYAP1/ANKRD27/APOE/ARSB/BAIAP2/CAMK1/CAMK1D/CXCR4/CYFIP1/DISC1/EP300/EZH2/FYN/GRN/HGF/HSPA5/ITGA6/L1CAM/LYN/MAP2K1/NCK1/NEDD4L/NIN/NRP1/NTRK2/PLXND1/PPP1R9A/PSEN1/PTK2B/RAPGEF1/RGS2/RRN3/SCARB2/SEMA4D/SERPINF1/SETX/SHOX2/TIAM1/TRAK1/TRPV2/ZEB2/ZNF804A	44
BP	GO:0010770	positive regulation of cell morphogenesis involved in differentiation	0.00365055	ACTR2/ANKRD27/BAIAP2/C1QBP/CALR/CDC42/CRK/CYFIP1/DISC1/DNM2/HAS2/L1CAM/MAP2K1/MYOC/NEDD9/NIN/NRP1/NTRK2/PLXND1/RAC1/RREB1/S100A10/SEMA4D/SHOX2/TIAM1/TRAK1/TRPV2/ZEB2	28
BP	GO:0002260	lymphocyte homeostasis	0.00372102	ADA/BCL2L11/CASP3/CD74/DOCK11/HIF1A/IL2RA/LGALS9/LYN/NCKAP1L/P2RX7/PMAIP1/RIPK3/TNFAIP3/TNFSF13B	15
BP	GO:0032814	regulation of natural killer cell activation	0.00376748	HAVCR2/HLA-E/HLA-F/IL18/IL6R/LAMP1/LEP/PRDM1/PTPN22/TYROBP	10
BP	GO:1902235	regulation of endoplasmic reticulum stress-induced intrinsic apoptotic signaling pathway	0.00376748	BCL2L1/BCL2L11/EIF2AK3/GRINA/HYOU1/NCK1/PMAIP1/SIRT1/TMBIM6/TXNDC12	10
BP	GO:0046209	nitric oxide metabolic process	0.00377742	ACP5/AIF1/CD36/CLEC7A/CYP1B1/DNM2/GCH1/GLA/ICAM1/IL10/ITGB2/P2RX4/POR/PTK2B/RAC1/SIRPA/TLR2/TLR4	18
BP	GO:1905954	positive regulation of lipid localization	0.00377742	ABCA1/ABCG1/ANXA2/APOE/CD36/LPL/MSR1/NFKBIA/NR1H3/OSBPL11/P2RX4/P2RX7/PLTP/PRKCD/SCARB1/SIRT1/SPP1/TNFRSF11A	18
BP	GO:0032091	negative regulation of protein binding	0.00384033	ACE/ACTB/ADRB2/ARRB2/B2M/CAMK1/CARD16/CRTAC1/CTSZ/DISC1/GNL3L/HSPA5/IL10/ITGA4/MAPK8/PPP1CA/PRKCD/RALB/SORL1/STUB1/TMBIM6	21
BP	GO:0031295	T cell costimulation	0.003961	CCR7/CD80/CD86/CDC42/DPP4/FYN/GRB2/LYN/PAK2/PDCD1LG2/PTPN6/RAC1/TNFSF13B/VAV1	14
BP	GO:1903829	positive regulation of cellular protein localization	0.00400284	AP2B1/BCAP31/CAMK1/CASP8/CCDC88A/CCT5/CDK1/CEMIP/CHP1/DTX3L/EDEM1/EDEM2/EIF2AK3/EPHB2/EZR/FCER1G/FYN/GNL3/GNL3L/HCLS1/HPS4/ITGAM/ITGB2/LEP/LGALS3/MAPK8/MDM2/NUP62/PARP1/PARP9/PMAIP1/PRKCD/PRKCH/PRR5L/PSEN1/PTPN9/RAC2/RHOG/SORL1/STX3/TM9SF4/TP53/TREM2/TYROBP/USP36/YWHAB/YWHAE/YWHAH/YWHAZ	49
BP	GO:0034381	plasma lipoprotein particle clearance	0.0040156	ANXA2/AP2B1/AP2M1/AP2S1/APOBR/APOC1/APOC2/APOE/CD36/LIPA/MSR1/NCEH1/NPC1/NPC2/SCARB1/SOAT1	16
BP	GO:0015804	neutral amino acid transport	0.00409225	CTNS/LEP/NFKBIE/RGS2/SLC1A4/SLC36A1/SLC38A7/SLC3A2/SLC43A2/SLC7A8/SLC7A9	11
BP	GO:1905898	positive regulation of response to endoplasmic reticulum stress	0.00409225	ATF6/BCAP31/BCL2L11/EDEM1/EDEM2/FCGR2B/NCK1/PMAIP1/SIRT1/TMEM33/USP13	11
BP	GO:0006825	copper ion transport	0.00411131	CUTC/SCO1/SLC11A2/SLC31A1/SLC31A2/STEAP3/STEAP4	7
BP	GO:0010744	positive regulation of macrophage derived foam cell differentiation	0.00411131	ALOX15B/CD36/CSF1/IL18/LPL/MSR1/PRKCH	7
BP	GO:0060263	regulation of respiratory burst	0.00411131	CAMK1D/CLEC7A/DUSP10/GRN/RAC1/RAC2/SLAMF8	7
BP	GO:0032608	interferon-beta production	0.00411155	DDX3X/IFIH1/IRF5/LILRB1/REL/RIPK2/RNF135/SIRPA/TLR2/TLR4/TLR8/TRAF3/TRIM38	13
BP	GO:0002825	regulation of T-helper 1 type immune response	0.00415498	ANXA1/CD80/HAVCR2/IL12RB1/IL18/IL27RA/IL6R/RIPK2/SLC11A1	9
BP	GO:0006829	zinc ion transport	0.00415498	SLC30A4/SLC30A5/SLC30A7/SLC39A1/SLC39A10/SLC39A11/SLC39A7/SLC39A8/TMEM163	9
BP	GO:0045671	negative regulation of osteoclast differentiation	0.00415498	CARTPT/CTNNB1/INPP5D/LILRB1/LILRB3/LILRB4/MAFB/TLR4/UBASH3B	9
BP	GO:0009612	response to mechanical stimulus	0.00415498	ABHD12/BTG2/CASP1/CASP2/CASP8/CHI3L1/CLCN6/COL3A1/CXCR4/FYN/GCLC/KCNJ2/LTBR/MAP3K14/MAPK8/MMP7/MYD88/NFKBIA/P2RX7/PPARG/PTK2B/RAC1/SLC1A3/SLC2A1/STAT1/STRA6/SUN1/TCAP/THBS1/TLR4/TLR5/TLR8/TNC/TNFRSF10A/TNFRSF10B	35
BP	GO:0051495	positive regulation of cytoskeleton organization	0.00415498	ACTR2/ACTR3/ARPC3/ARPC5/BAIAP2/CCR7/CDC42/CFL1/CYFIP1/DYNC1H1/GMFB/GPR65/GRB2/HCK/HCLS1/ICAM1/IQGAP2/MECP2/MYOC/NCK1/NCKAP1L/NIN/NRP1/NUP62/P2RX7/PFN1/PLEK/PLK4/PTK2B/RAC1/RGCC/S100A10/SCIN/SWAP70/TEK/VASP/WAS	37
BP	GO:0045454	cell redox homeostasis	0.00417932	CYBB/GCLC/GSR/HVCN1/NCF1/NCF2/NCF4/NNT/PDIA3/PDIA4/PDIA6/PRDX1/PRDX5/RAC2/SH3BGRL3/SLC11A1/TXNDC12	17
BP	GO:0001666	response to hypoxia	0.00426999	ADA/ALKBH5/APOLD1/ATP1B1/BACH1/BECN1/BIRC2/CARD16/CASP3/CITED2/CXCR4/CYBB/CYGB/DPP4/EGLN3/EIF4EBP1/EP300/GNB1/HIF1A/HIF3A/HK2/HMOX2/HYOU1/ICAM1/LEP/MDM2/MECP2/MYC/NR4A2/PGK1/PLAU/PMAIP1/PSEN2/PSMB3/PSMD9/PSME1/PTK2B/RAMP2/RGCC/SIRT1/SLC11A2/SLC2A1/STUB1/TEK/THBS1/TLR2/TM9SF4/TMBIM6/TP53/UBB/UCP2/VEGFC/VHL	53
BP	GO:2000401	regulation of lymphocyte migration	0.00432799	ADAM10/ADTRP/AIF1/APP/CCL4/CCL5/CRK/DOCK8/ECM1/IL27RA/ITGA4/PTK2B/RIPK3/SLC8B1/STK10	15
BP	GO:0006925	inflammatory cell apoptotic process	0.00432799	ANXA1/CCL5/CCR5/CDKN2A/CTSL/ITPKB/NOD2/SIRT1	8
BP	GO:0071404	cellular response to low-density lipoprotein particle stimulus	0.00432799	ABCA1/CD36/FCER1G/ITGB2/LPL/NPC1/PPARG/SYK	8
BP	GO:0071577	zinc ion transmembrane transport	0.00432799	SLC30A4/SLC30A5/SLC39A1/SLC39A10/SLC39A11/SLC39A7/SLC39A8/TMEM163	8
BP	GO:0015908	fatty acid transport	0.00432799	ACE/ACSL1/ANXA1/APOE/BDKRB2/CD36/LEP/MFSD2A/MID1IP1/NMB/P2RX4/P2RX7/PLA2G4A/PLIN2/PPARG/PRKAG2/SLC25A20/SYK/THBS1/TNFRSF11A	20
BP	GO:1902882	regulation of response to oxidative stress	0.00432799	ATG7/CD36/CTNNB1/FUT8/FYN/GCH1/GGT7/HGF/HIF1A/IL10/MCL1/MCTP1/NR4A3/PARP1/PSAP/RIPK1/SIRT1/SOD1/SOD2/TLR4	20
BP	GO:0008286	insulin receptor signaling pathway	0.00442439	ADIPOR1/ATP6AP1/ATP6V0A1/ATP6V0C/ATP6V0D1/ATP6V0D2/ATP6V1A/ATP6V1B2/ATP6V1C1/ATP6V1D/ATP6V1H/BAIAP2/CCND3/CISH/EIF4EBP1/GNAI2/GRB2/LEP/NCK1/OSBPL8/PIK3R3/PRKCD/PTPRE/SIRT1/SORL1/SREBF1	26
BP	GO:0031667	response to nutrient levels	0.00457998	ABCA1/ACSL1/ADA/ADCYAP1/ADIPOR2/ADRB2/APOE/ARSB/ATF3/ATG7/ATP2B1/BAIAP2/BECN1/C2/CAD/CARTPT/CD4/CDKN2B/CHSY1/CYBB/CYP27B1/DSC2/EIF2AK1/EIF2AK3/EIF4EBP1/EIF4G1/ERCC1/FAM107A/FOLR2/FYN/GABARAPL2/GCLC/GLUL/GNAI2/HSPA5/ICAM1/IFI16/KYNU/LAMP2/LEP/LPL/MAP1LC3B/MAPK8/MAX/MDM2/MMP7/NAMPT/NNT/NOD2/P2RX4/P2RX7/PCK2/PCNA/PMAIP1/POR/PPARG/RALB/RRAGD/SIRT1/SLC2A1/SOD1/SORD/SORL1/SPP1/SREBF1/STAT1/TMBIM6/TNC/T…	69
BP	GO:0033077	T cell differentiation in thymus	0.0046243	ADA/B2M/CCR7/CD74/CLPTM1/CTNNB1/DOCK2/ITPKB/MAFB/NFKBID/PRKDC/PTPRC/RIPK3/SOD1/TP53/ZFP36L2	16
BP	GO:0031294	lymphocyte costimulation	0.00464889	CCR7/CD80/CD86/CDC42/DPP4/FYN/GRB2/LYN/PAK2/PDCD1LG2/PTPN6/RAC1/TNFSF13B/VAV1	14
BP	GO:0015918	sterol transport	0.00470891	ABCA1/ABCG1/ANXA2/APOC1/APOC2/APOE/CD36/GRAMD1B/LEP/MSR1/NFKBIA/NPC1/NPC2/NR1H3/OSBPL11/OSBPL3/OSBPL8/PLTP/PPARG/SCARB1/SIRT1/SOAT1	22
BP	GO:0002756	MyD88-independent toll-like receptor signaling pathway	0.00473881	BIRC2/CASP8/CD14/CD300LF/IKBKB/RIPK1/TLR4/TRAF3/UBB/UBE2D1	10
BP	GO:0032633	interleukin-4 production	0.00473881	CD83/CD86/CEBPB/FCER1G/HAVCR2/HLA-E/LGALS9/NLRP3/SASH3/SYK	10
BP	GO:0033028	myeloid cell apoptotic process	0.00473881	ANXA1/CCL5/CCR5/CDKN2A/CLEC5A/CTSL/FCER1G/ITPKB/NOD2/SIRT1	10
BP	GO:0070232	regulation of T cell apoptotic process	0.00473881	ADA/CCL5/DOCK8/GIMAP8/HIF1A/LGALS3/LGALS9/NFKBID/RIPK3/TP53	10
BP	GO:0015748	organophosphate ester transport	0.00481273	ABCA1/ABCG1/APOC1/APOC2/APOE/ATP11A/C2CD2L/KCNN4/MFSD2A/NPC2/OSBPL8/P2RX7/PCTP/PITPNA/PITPNC1/PLTP/PRKCD/SCARB1/SCARB2/SLC25A24/SLC37A2	21
BP	GO:0001954	positive regulation of cell-matrix adhesion	0.00486776	CCR7/CD36/CSF1/DISC1/MAP4K4/MYOC/NRP1/PLEKHA2/PTK2B/PTPRJ/RAC1/S100A10/TEK	13
BP	GO:0002718	regulation of cytokine production involved in immune response	0.00486776	B2M/BTK/CD36/CD74/FCER1G/HLA-E/HLA-F/IL10/IL18/LILRB1/MALT1/NLRP3/NOD2/NR4A3/RSAD2/SASH3/TLR4/TNFRSF1B	18
BP	GO:0036293	response to decreased oxygen levels	0.00486776	ADA/ALKBH5/APOLD1/ATP1B1/BACH1/BECN1/BIRC2/CARD16/CASP3/CITED2/CXCR4/CYBB/CYGB/DPP4/EGLN3/EIF4EBP1/EP300/GNB1/HIF1A/HIF3A/HK2/HMOX2/HYOU1/ICAM1/LEP/MDM2/MECP2/MYC/NAMPT/NR4A2/PGK1/PLAU/PMAIP1/PSEN2/PSMB3/PSMD9/PSME1/PTK2B/RAMP2/RGCC/SIRT1/SLC11A2/SLC2A1/STUB1/TEK/THBS1/TLR2/TM9SF4/TMBIM6/TP53/UBB/UCP2/VEGFC/VHL	54
BP	GO:0001845	phagolysosome assembly	0.00486776	MYO7A/P2RX7/RAB14/RAB20/RAB39A/RAB7B	6
BP	GO:0002281	macrophage activation involved in immune response	0.00486776	DYSF/GRN/HAVCR2/SYK/TREM2/TYROBP	6
BP	GO:0002864	regulation of acute inflammatory response to antigenic stimulus	0.00486776	ADCYAP1/BTK/CCR7/FCER1G/FCGR2B/HLA-E	6
BP	GO:0009313	oligosaccharide catabolic process	0.00486776	GM2A/HEXB/MAN2B1/MANBA/NEU1/NEU3	6
BP	GO:0045779	negative regulation of bone resorption	0.00486776	CARTPT/INPP5D/P2RX7/TMEM119/TNFAIP3/UBASH3B	6
BP	GO:0070431	nucleotide-binding oligomerization domain containing 2 signaling pathway	0.00486776	NFKBIA/NOD2/PTPN22/RIPK2/TLR4/TNFAIP3	6
BP	GO:0001659	temperature homeostasis	0.00499085	ABHD6/ACSL1/ADCYAP1/ADIPOR1/ADIPOR2/ADRB2/ALDH1A1/ARRDC3/CD36/CEBPB/CMKLR1/CXCR4/DECR1/DYNC1H1/FABP5/GATM/IL18/LEP/NR1H3/PCTP/PPARGC1B/RB1/SCD/SLN/STAT3/SYK/TLR4/TNFRSF11A/TRPV2/UCP2	30
BP	GO:0051604	protein maturation	0.00523963	ACE/ADAM10/ANXA2/APH1A/APH1B/ASPH/ATP6AP2/BIRC2/C1QA/C1QB/C1QBP/C1QC/C2/C3AR1/C5AR1/CALR/CARD16/CARD8/CASP1/CASP2/CASP3/CASP8/CD59/CLN3/CPM/CR1/CST7/CTSH/CTSS/CTSZ/EP300/FKRP/HM13/IFI16/LGMN/MDM2/MME/NCSTN/P2RX7/PARP1/PCSK6/PGK1/PLAU/PMPCA/PSEN1/PSEN2/PSENEN/RIPK2/SORL1/SPCS3/SRGN/STUB1/THBS1/TSPAN14/TSPAN17/TSPAN33/VSIG4	57
BP	GO:0016125	sterol metabolic process	0.00537091	ABCA1/ABCG1/ACLY/APOBR/APOC1/APOE/APOL1/APP/CLN6/CLN8/CYP1B1/CYP27A1/FDX1/HSD3B7/KPNB1/LBR/LEP/LIPA/NPC1/NPC2/POR/PRKAG2/SCARB1/SCD/SOAT1/SOD1/SORL1/SP1/SREBF1	29
BP	GO:0032647	regulation of interferon-alpha production	0.0053792	HAVCR2/IFIH1/IL10/IRF5/MMP12/RIPK2/STAT1/TLR4/TLR8	9
BP	GO:0045577	regulation of B cell differentiation	0.0053792	BTK/HMGB3/INPP5D/NCKAP1L/NFAM1/PTPN6/SLAMF8/SYK/ZFP36L2	9
BP	GO:0042136	neurotransmitter biosynthetic process	0.0053792	ACP5/AIF1/CD36/CLEC7A/CYP1B1/DAGLB/DNM2/DPYD/GCH1/GLA/ICAM1/IL10/ITGB2/MOXD1/P2RX4/PTK2B/RAC1/SHMT1/SIRPA/SLC1A3/TLR4	21
BP	GO:1902041	regulation of extrinsic apoptotic signaling pathway via death domain receptors	0.00545266	ATF3/BCL2L1/CASP8/HGF/ICAM1/ITPRIP/LGALS3/PMAIP1/RIPK1/THBS1/TIMP3/TNFAIP3/TNFRSF10A/TNFRSF10B	14
BP	GO:0070301	cellular response to hydrogen peroxide	0.00549611	ANXA1/BECN1/CDK1/CYP1B1/EZH2/HGF/IL10/MAPK13/MDM2/NR4A3/PCNA/PPIF/PRKCD/PSAP/RIPK1/RIPK3/SETX/SIRPA/SIRT1/TNFAIP3	20
BP	GO:0010821	regulation of mitochondrion organization	0.00553611	ARRB2/ATG7/BCL2L1/BCL2L11/CAMKK2/CASP8/DDHD1/FNIP2/HGF/HIF1A/HK2/HPS4/IGF1/MAPK8/MMP9/PLAUR/PMAIP1/PPIF/RAC2/SLC35F6/SREBF1/STAT2/TP53/TREM2/USP36/VAT1/VDAC1/YWHAB/YWHAE/YWHAH/YWHAZ	31
BP	GO:2001057	reactive nitrogen species metabolic process	0.00555979	ACP5/AIF1/CD36/CLEC7A/CYP1B1/DNM2/GCH1/GLA/ICAM1/IL10/ITGB2/P2RX4/POR/PTK2B/RAC1/SIRPA/TLR2/TLR4	18
BP	GO:0034375	high-density lipoprotein particle remodeling	0.00581062	ABCG1/APOC1/APOC2/APOE/LPL/PLTP/SCARB1	7
BP	GO:0043555	regulation of translation in response to stress	0.00581062	EIF2AK1/EIF2AK3/NCK1/PPP1CA/PPP1R15B/RPS6KA1/RPS6KA3	7
BP	GO:0044320	cellular response to leptin stimulus	0.00581062	ADIPOR1/GCK/LEP/NR4A3/SIRT1/STAT3/UGCG	7
BP	GO:0009595	detection of biotic stimulus	0.00581062	CLEC7A/NLRC4/NLRP3/NOD2/SCARB1/TLR2/TLR4/TREM2	8
BP	GO:0032373	positive regulation of sterol transport	0.00581062	ABCA1/ABCG1/ANXA2/APOE/NFKBIA/NR1H3/PLTP/SIRT1	8
BP	GO:0032376	positive regulation of cholesterol transport	0.00581062	ABCA1/ABCG1/ANXA2/APOE/NFKBIA/NR1H3/PLTP/SIRT1	8
BP	GO:0034123	positive regulation of toll-like receptor signaling pathway	0.00581062	MFHAS1/NR1H3/PELI1/PTPN22/RSAD2/TLR2/TLR5/WDFY1	8
BP	GO:1902254	negative regulation of intrinsic apoptotic signaling pathway by p53 class mediator	0.00581062	BDKRB2/CD74/ING2/MDM2/RRM2B/RRN3/SIRT1/ZNF385A	8
BP	GO:1901568	fatty acid derivative metabolic process	0.00581366	ABHD16A/ACLY/ACOX1/ACSL1/ACSL5/ALOX15B/ALOX5/ALOX5AP/ANXA1/CD74/CYP1B1/CYP2S1/DAGLB/FABP5/FAR2/GGT7/HPGD/MAPKAPK2/MGLL/PLA2G4A/PPT1/PTGS1/SCD/SIRT1/SYK/TBXAS1/TECR/TLR2/TYRP1	29
BP	GO:0050673	epithelial cell proliferation	0.00587045	APOE/AREG/ATOH8/B2M/B4GALT1/C5AR1/CCL5/CD109/CDKN2B/CEBPB/CTNNB1/DUSP10/DYSF/ECM1/EPPK1/EREG/FGF2/GLUL/GRN/HAS2/HGF/HIF1A/IGF1/IL10/ITGA4/LAMB1/LEP/MAP2K1/MMP12/MTSS1/MYC/NCSTN/NOD2/NOTCH2/NR4A3/NRAS/NRP1/NRP2/PPARG/PRKDC/PRKX/PSEN1/RB1/RGCC/RPS6KA1/RREB1/SCARB1/SERPINB1/SERPINF1/SIDT2/SIRT1/SP1/STAT1/STAT3/STAT5A/SULF2/TEK/TGFA/THBS1/TNFAIP3/VEGFC	61
BP	GO:0070555	response to interleukin-1	0.00606884	ANXA1/APP/CCL13/CCL18/CCL4/CCL5/CEBPB/CHI3L1/GCLC/HAS2/HIF1A/HNMT/ICAM1/IKBKB/IL1RN/IRAK2/KMO/LGALS9/MAPK13/MYD88/NFKBIA/NOD2/PELI1/PELI3/PSMB3/PSMD9/PSME1/RIPK2/SELE/SIRPA/SNCA/TNFRSF11A/UBB/USP10	34
BP	GO:0007611	learning or memory	0.00615722	ACTR2/APOE/APP/B2M/BTG2/CASP3/CEBPB/CLN3/CLN8/CTNS/EGR2/EIF4A3/EP300/EPHB2/FEN1/FYN/GATM/GM2A/GMFB/HIF1A/ITGA5/LGMN/LILRB2/MECP2/MME/NCSTN/NLGN4Y/NPTX2/NTRK2/PPT1/PSEN1/SERPINF1/SGK1/SLC11A2/SLC12A5/STRA6/TLR2/VDAC1/YTHDF1/ZNF385A	40
BP	GO:0090174	organelle membrane fusion	0.00616149	ANKRD27/ANXA1/ANXA2/CALR/DYSF/RAB20/RAB39A/RAB7B/RAB8A/RAB8B/SAMD9L/SNCA/STX11/STX3/STX6/TAP1/TAPBP/TBC1D4/VAV3/VTI1B	20
BP	GO:0034101	erythrocyte homeostasis	0.0062073	AMPD3/B2M/CASP3/DNASE2/HCLS1/HIF1A/HSPA9/IKZF1/INPP5D/LYN/MAFB/MFHAS1/NCKAP1L/PRDX1/PTBP3/RB1/SH2B3/SLC11A2/SMAP1/STAT1/STAT3/STAT5B/TMOD3	23
BP	GO:0071260	cellular response to mechanical stimulus	0.00626023	CASP1/CASP2/CASP8/GCLC/KCNJ2/LTBR/MAP3K14/MAPK8/MMP7/MYD88/RAC1/SLC2A1/TLR4/TLR5/TLR8/TNFRSF10A/TNFRSF10B	17
BP	GO:0008625	extrinsic apoptotic signaling pathway via death domain receptors	0.00628586	ATF3/BCL2L1/BLOC1S2/CASP8/DAPK1/DDX3X/DEDD2/HGF/ICAM1/ITPRIP/LGALS3/PMAIP1/RIPK1/THBS1/TIMP3/TNFAIP3/TNFRSF10A/TNFRSF10B	18
BP	GO:0030101	natural killer cell activation	0.00628586	CASP8/ELF4/HAVCR2/HLA-E/HLA-F/IL18/IL6R/ITGB2/LAMP1/LEP/MERTK/MICB/PRDM1/PRDX1/PTPN22/PTPRC/SNX27/TYROBP	18
BP	GO:0090559	regulation of membrane permeability	0.00628586	BCL2L1/BCL2L11/BLOC1S2/CASP8/EYA2/F11R/HEG1/HK2/MAPK8/PMAIP1/PPIF/SLC35F6/STAT3/TP53/YWHAB/YWHAE/YWHAH/YWHAZ	18
BP	GO:0031098	stress-activated protein kinase signaling cascade	0.00634949	AKR1B1/APP/CCR7/DUSP10/EZR/FCGR2B/HGF/IKBKB/IL1RN/IRAK2/LEP/LGALS9/LTBR/LYN/MAP2K1/MAP3K14/MAP4K4/MAPK13/MAPK8/MAPKAPK2/MDFIC/MFHAS1/MINK1/MLKL/MYC/NCF1/NOD2/PAK2/PRDX1/PTK2B/PTPN22/RAPGEF1/RASSF2/RELL1/RIPK1/RIPK2/SDCBP/SH3RF2/SIRPA/STK10/SYK/TIAM1/TLR4/TNFRSF11A/TRIB1/UBB/ZEB2	47
BP	GO:0050792	regulation of viral process	0.00654555	ANXA2/APOE/CCL4/CCL5/CCNK/CD4/CD74/CFL1/CHD1/CSF1R/CXCR4/DDX3X/EP300/FCN1/HMGA2/IFI16/IFIT5/IGF2R/KPNA2/LAMP3/LGALS9/MDFIC/MX1/OAS1/OAS3/OASL/PLSCR1/PPIB/RNASEL/RSAD2/SP1/STAT1/TRIM14/TRIM38	34
BP	GO:0044282	small molecule catabolic process	0.00659269	ABHD16A/ACAD8/ACBD5/ACOX1/ADA/ADPGK/ADTRP/AKR1A1/ALDH1A1/APOE/BCAT1/CEMIP/CHP1/CRYL1/CYP27A1/CYP27B1/DECR1/DERA/DPYD/DPYS/FGF2/FUT4/FUT8/GCK/GK/GLUD1/GLUL/GPD2/GUSB/HADHB/HEXA/HEXB/HIBADH/HK2/HMMR/HNMT/HPRT1/HSD3B7/IL4I1/IMPA1/KMO/KYNU/LEP/MGAT1/NAGK/NPL/NUDT19/PCK2/PGD/PGK1/PLA2G15/PNKD/PNP/SCARB1/SDS/SHMT1/SORD/SRD5A3/STAB2/TP53/TPI1/TYMP	62
BP	GO:1902475	L-alpha-amino acid transmembrane transport	0.00689668	ARL6IP1/CLN8/PSEN1/RGS2/SLC1A3/SLC38A7/SLC3A2/SLC43A2/SLC7A1/SLC7A13/SLC7A7/SLC7A8/SLC7A9	13
BP	GO:0033032	regulation of myeloid cell apoptotic process	0.00690373	ANXA1/CCL5/CCR5/CDKN2A/CLEC5A/FCER1G/ITPKB/NOD2/SIRT1	9
BP	GO:0044068	modulation by symbiont of host cellular process	0.00690373	ATG7/BCL2L1/BCL2L11/CASP8/CCNK/CD4/KPNA2/KPNB1/SERPINB9	9
BP	GO:0072606	interleukin-8 secretion	0.00690373	ANXA1/CD14/CHI3L1/FCN1/LEP/LGALS9/PTPN22/TLR2/TMSB4X	9
BP	GO:0048193	Golgi vesicle transport	0.00707455	ACTR1A/AREG/ARF5/BCAP31/C16orf70/CAPZA2/CD59/CENPE/COPG1/COPZ1/CSNK1D/CTSC/CTSZ/DNM2/DYNC1H1/EXOC2/GABARAPL2/GGA1/HYOU1/KDELR2/KIF18A/KLHL12/LAMP1/LMAN2L/MYO5A/NRBP1/PKDCC/RAB10/RAB14/RAB31/RAB7B/RAB8A/RAB8B/RACGAP1/RP2/SCAMP2/SEC23B/SEC31A/SERPINA1/SORL1/SPTB/STX6/SURF4/TAPBP/TBC1D14/TGFA/TMED2/TMED5/TRAPPC11/TRAPPC8/VAMP8/VTI1B/YKT6	53
BP	GO:1904892	regulation of STAT cascade	0.00708815	ADIPOR1/AKR1B1/CCL5/CD300A/CRLF3/CSF1R/CYP1B1/FYN/HCLS1/IGF1/IL10/IL10RA/IL10RB/IL18/IL6R/LEP/LYN/PARP14/PARP9/PECAM1/PPP2CA/PTK2B/PTPRC/SH2B3/STAT3/VHL	26
BP	GO:0140029	exocytic process	0.00715511	BTK/FCER1G/LYN/PLEK/PSEN1/RAB10/RAB8A/RAB8B/RALB/SNCA/STX11/STX3/STXBP2/SYK/VAMP8/VTI1B/YKT6	17
BP	GO:0032735	positive regulation of interleukin-12 production	0.00741072	CCR7/CD36/CLEC7A/IRF5/IRF8/LGALS9/RIPK2/SYK/TLR2/TLR4	10
BP	GO:0042092	type 2 immune response	0.00741072	ANXA1/CD74/CD86/ECM1/IL10/IL18/IL27RA/NLRP3/NOD2/RSAD2	10
BP	GO:0070423	nucleotide-binding oligomerization domain containing signaling pathway	0.00741072	BIRC2/CASP8/IRAK2/NFKBIA/NOD2/PTPN22/RIPK2/TLR4/TNFAIP3/UBB	10
BP	GO:0051188	cofactor biosynthetic process	0.00741072	ACLY/ACSL1/ACSL5/ADPGK/AKR1A1/ALAS1/APP/CNDP2/COQ2/COQ3/CTNS/CYBB/FBP1/FYN/GART/GCH1/GCK/GCLC/GGCT/GGT7/HIF1A/HK2/IGF1/KMO/KYNU/NAMPT/NUP50/NUP62/P2RX7/PANK4/PARP9/PDXK/PFKFB4/PGK1/PPT1/PPTC7/PRKAG2/PSAT1/PSEN1/SCD/SLC11A2/SNCA/SOD1/STAT3/TECR/TP53/TPI1/UROS	48
BP	GO:0045651	positive regulation of macrophage differentiation	0.00741998	CASP8/CSF1/HCLS1/RB1/RIPK1/TRIB1	6
BP	GO:0051547	regulation of keratinocyte migration	0.00741998	ADAM9/EPPK1/HAS2/HBEGF/MAP4K4/MMP9	6
BP	GO:1904152	regulation of retrograde protein transport, ER to cytosol	0.00741998	BCAP31/EDEM1/EDEM2/OS9/UBAC2/YOD1	6
BP	GO:0002294	CD4-positive, alpha-beta T cell differentiation involved in immune response	0.00743704	ANXA1/CD80/CD86/GPR183/IL12RB1/IL18/LGALS9/MALT1/NFKBID/NLRP3/RIPK2/SEMA4A/SLAMF6/STAT3	14
BP	GO:0034122	negative regulation of toll-like receptor signaling pathway	0.00743704	ARRB2/CD14/CD300A/CD300LF/GRAMD4/LILRA2/LYN/MFHAS1/RAB7B/TLR4/TNFAIP3	11
BP	GO:0097178	ruffle assembly	0.00743704	AIF1/AIF1L/CORO1C/CYFIP1/ICAM1/PFN1/PLEKHM1/RAC1/RCC2/RHOG/SNX10	11
BP	GO:0002700	regulation of production of molecular mediator of immune response	0.00748045	B2M/BTK/CD36/CD74/FCER1G/FCGR2B/HLA-E/HLA-F/IL10/IL18/IL27RA/LILRB1/MALT1/NLRP3/NOD2/NR4A3/PRKDC/PTPRC/RSAD2/SASH3/TFRC/TLR4/TMBIM6/TNFRSF1B/TNFSF13	25
BP	GO:0001783	B cell apoptotic process	0.00767247	ADA/BCL2L11/BTK/CD74/IL10/LYN/SLC39A10/TNFRSF21	8
BP	GO:0034162	toll-like receptor 9 signaling pathway	0.00767247	GRAMD4/HAVCR2/IRAK2/MYD88/PIK3AP1/RAB7B/RSAD2/TLR8	8
BP	GO:0050857	positive regulation of antigen receptor-mediated signaling pathway	0.00767247	ADA/CCR7/CMTM3/KCNN4/NFAM1/PRKCH/PTPRC/SLC39A10	8
BP	GO:1903010	regulation of bone development	0.00767247	ATP6AP1/GREM1/LILRB1/NOTCH2/POR/SIGLEC15/TMEM119/TYROBP	8
BP	GO:1902652	secondary alcohol metabolic process	0.00791524	ABCA1/ABCG1/ACLY/APOBR/APOC1/APOE/APOL1/APP/CLN6/CLN8/CYP27A1/CYP27B1/FDX1/HSD3B7/KPNB1/LBR/LEP/NPC1/NPC2/POR/SCARB1/SCD/SOAT1/SOD1/SORL1/SP1/SREBF1	27
BP	GO:0061097	regulation of protein tyrosine kinase activity	0.00801567	ACE/APP/CCL5/CSF1R/EREG/FYN/LILRA5/NCF1/NEDD9/NTRK2/PAK2/PSEN1/PTPRC/RAP2B/RAP2C/SH3BP5/SNX6/TGFA	18
BP	GO:1900407	regulation of cellular response to oxidative stress	0.00801567	ATG7/CD36/CTNNB1/FUT8/FYN/GCH1/HGF/HIF1A/IL10/MCL1/NR4A3/PARP1/PSAP/RIPK1/SIRT1/SOD1/SOD2/TLR4	18
BP	GO:0001573	ganglioside metabolic process	0.00801567	B4GALT5/CLN6/GM2A/HEXB/NEU1/NEU3/ST8SIA4	7
BP	GO:0010888	negative regulation of lipid storage	0.00801567	ABCA1/ABCG1/LEP/NFKBIA/NR1H3/OSBPL8/PPARG	7
BP	GO:0046112	nucleobase biosynthetic process	0.00801567	ADA/CAD/GART/HPRT1/PRPS1/SHMT1/UMPS	7
BP	GO:0098581	detection of external biotic stimulus	0.00801567	CLEC7A/NLRC4/NOD2/SCARB1/TLR2/TLR4/TREM2	7
BP	GO:0010634	positive regulation of epithelial cell migration	0.00812282	ADAM9/ANXA1/ATOH8/CALR/CTSH/ENPP2/FGF2/GLIPR2/GRN/HAS2/HBEGF/HIF1A/LGMN/MAP4K4/MMP9/NRP1/NRP2/P2RX4/PFN1/PTK2B/RREB1/SCARB1/SIRT1/SP1/STAT5A/TEK/THBS1/TMSB4X/VEGFC	29
BP	GO:0034620	cellular response to unfolded protein	0.00817866	ATF3/ATF6/ATP6V0D1/BCL2L11/CALR/CANX/EDEM1/EIF2AK3/EP300/FKBP14/HSPA2/HSPA5/HSPA9/HYOU1/NCK1/PDIA6/PPP1R15B/SEC31A/SSR1/STUB1/TM7SF3/TMBIM6/TMEM33/TPP1/YOD1	25
BP	GO:0035023	regulation of Rho protein signal transduction	0.00817866	ABCA1/ABL2/AKAP13/APOE/ARHGDIB/ARHGEF11/ARHGEF37/ARHGEF40/ARRB1/CDC42SE1/COL3A1/FARP1/FGD3/FGD5/FGD6/GPR20/GPR65/HEG1/LPAR6/MYOC/NRP1/RAC1/TIAM1/VAV1/VAV3	25
BP	GO:0072524	pyridine-containing compound metabolic process	0.00819621	ADPGK/APP/DERA/FBP1/GCK/GPD2/HIF1A/HK2/IDH1/IGF1/KCNAB2/KMO/KYNU/ME2/NAMPT/NNT/NUP50/NUP62/P2RX7/PARP9/PDXK/PFKFB4/PGD/PGK1/PNP/PRKAG2/PSAT1/PSEN1/STAT3/TP53/TP53I3/TPI1	32
BP	GO:0051896	regulation of protein kinase B signaling	0.00827208	AREG/ARRB2/C1QBP/CCR7/CD80/CD86/CHI3L1/EREG/FGF2/FGFR4/FYN/GRB2/HBEGF/HCLS1/HGF/HPSE/IL18/LEP/MFHAS1/MTM1/MYOC/NTRK2/OSBPL8/P2RX4/PIK3AP1/PIK3CG/PIK3R5/PTPRJ/RAC1/RAC2/RAPGEF1/RHOG/SH2B3/SIRT1/TEK/TGFA/THBS1/VAV1	38
BP	GO:0014065	phosphatidylinositol 3-kinase signaling	0.00838455	BECN1/C1QBP/CCL5/FGR/FSHR/FYN/HCLS1/HCST/HGF/IGF1/IL18/LEP/LYN/MYOC/NCF1/NTRK2/PIK3AP1/PIK3CG/PIK3IP1/PIK3R5/PIK3R6/PRR5L/PTPN6/SEMA4D/SIRT1/TEK	26
BP	GO:0062012	regulation of small molecule metabolic process	0.00838455	ABCG1/ADIPOR1/ADIPOR2/ANXA1/APOC1/APOC2/APOE/APP/AZIN1/CD74/CDK1/COQ3/COX7A1/CYP27B1/EP300/FABP5/FBP1/FGFR4/GCK/HAS2/HIF1A/IGF1/KPNB1/LEP/ME2/MID1IP1/NLN/NR1H3/NR4A3/NUP50/NUP62/P2RX7/PARP1/PASK/PFKFB4/PGK1/PLEK/PMAIP1/POR/PPARG/PPIF/PPP1CA/PPTC7/PRKAG2/PSEN1/PSMB3/PSMD9/PSME1/PTAFR/PTH1R/PTK2B/SCD/SIRT1/SLC35B4/SLC7A7/SNCA/SOD1/SP1/SREBF1/STAT3/TMSB4X/TP53/TREM2	63
BP	GO:0001787	natural killer cell proliferation	0.00838455	ELF4/HLA-E/IL18/LEP/PTPN22	5
BP	GO:0033210	leptin-mediated signaling pathway	0.00838455	ADIPOR1/LEP/SIRT1/STAT3/UGCG	5
BP	GO:0060600	dichotomous subdivision of an epithelial terminal unit	0.00838455	AREG/CELSR1/CTSH/NRP1/PLXND1	5
BP	GO:0071609	chemokine (C-C motif) ligand 5 production	0.00838455	ADCYAP1/DDX3X/IL10/MCOLN2/SIRPA	5
BP	GO:0072610	interleukin-12 secretion	0.00838455	CCR7/LGALS9/LILRA5/LILRB1/TLR8	5
BP	GO:2000109	regulation of macrophage apoptotic process	0.00838455	CCL5/CCR5/CDKN2A/NOD2/SIRT1	5
BP	GO:1902106	negative regulation of leukocyte differentiation	0.00849761	ANXA1/C1QC/CARTPT/CD74/CTNNB1/FCGR2B/HMGB3/INPP5D/LILRB1/LILRB3/LILRB4/LYN/MAFB/MYC/NFKBID/TLR4/TMEM176A/TMEM176B/TRIB1/UBASH3B	20
BP	GO:0030865	cortical cytoskeleton organization	0.00849761	CALR/EPB41L3/EZR/FMNL1/FMNL2/IKBKB/NCKAP1L/PLEK/RACGAP1/TIGD5/WAS/WIPF1	12
BP	GO:0002287	alpha-beta T cell activation involved in immune response	0.00849761	ANXA1/CD80/CD86/GPR183/IL12RB1/IL18/LGALS9/MALT1/NFKBID/NLRP3/RIPK2/SEMA4A/SLAMF6/STAT3	14
BP	GO:0002293	alpha-beta T cell differentiation involved in immune response	0.00849761	ANXA1/CD80/CD86/GPR183/IL12RB1/IL18/LGALS9/MALT1/NFKBID/NLRP3/RIPK2/SEMA4A/SLAMF6/STAT3	14
BP	GO:0006879	cellular iron ion homeostasis	0.00849761	ACO1/ATP6AP1/ATP6V0D1/ATP6V1A/FTH1/FTL/HIF1A/HMOX2/MYC/NCOA4/SLC11A1/SLC11A2/SOD1/TFRC	14
BP	GO:0034113	heterotypic cell-cell adhesion	0.00849761	CXADR/DSC2/IL10/IL1RN/ITGA4/ITGA5/ITGAD/ITGAX/ITGB2/ITGB7/LILRB2/MBP/PTPRC/SIRPA	14
BP	GO:0045123	cellular extravasation	0.00849761	CRK/ICAM1/IL27RA/ITGA4/ITGB2/ITGB7/LEP/PECAM1/PIK3CG/PTAFR/RIPK3/SELE/SELPLG/SIRPA	14
BP	GO:0001503	ossification	0.00853845	ACP5/ACVR1/ADRB2/AREG/ATP2B1/ATP6AP1/BMP2K/CCDC47/CCR1/CEBPB/CHRDL2/CHSY1/CLEC5A/CLIC1/COL1A2/COL5A2/CSF1/CTNNB1/CYP27B1/ECM1/EGR2/EIF2AK3/EXT2/FGR/GPNMB/GREM1/HGF/HIF1A/IBSP/ID3/IGF1/IL6R/KAZALD1/LEP/MYOC/OSTF1/P2RX7/PKDCC/PPARGC1B/PTH1R/PTK2B/RASSF2/RRBP1/S1PR1/SEMA4D/SHOX2/SMAD6/SNX10/SPP1/SRGN/SUN1/TEK/TMEM119/TNC/TNFRSF11A/XYLT1	56
BP	GO:0001844	protein insertion into mitochondrial membrane involved in apoptotic signaling pathway	0.00854102	BCL2L11/CASP8/MAPK8/PMAIP1/TP53/YWHAB/YWHAE/YWHAH/YWHAZ	9
BP	GO:0002828	regulation of type 2 immune response	0.00854102	ANXA1/CD74/CD86/ECM1/IL18/IL27RA/NLRP3/NOD2/RSAD2	9
BP	GO:0032607	interferon-alpha production	0.00854102	HAVCR2/IFIH1/IL10/IRF5/MMP12/RIPK2/STAT1/TLR4/TLR8	9
BP	GO:0045766	positive regulation of angiogenesis	0.00867214	ANXA1/BTG1/C3AR1/C5AR1/CDH5/CHI3L1/CTSH/CXCR4/CYBB/CYP1B1/ECM1/ERAP1/FGF2/GRN/HGF/HIF1A/HK2/HMGA2/IL10/ITGA5/ITGAX/ITGB2/JAK1/NRP1/PIK3R6/PTK2B/RAMP2/SIRT1/SP1/STAT3/TEK/THBS1/VEGFC	33
BP	GO:0009112	nucleobase metabolic process	0.00891149	ADA/CAD/DPYD/DPYS/GART/HPRT1/PRPS1/SHMT1/TYMP/UMPS	10
BP	GO:0035872	nucleotide-binding domain, leucine rich repeat containing receptor signaling pathway	0.00891149	BIRC2/CASP8/IRAK2/NFKBIA/NOD2/PTPN22/RIPK2/TLR4/TNFAIP3/UBB	10
BP	GO:0097242	amyloid-beta clearance	0.00891149	APOE/C5AR1/CD36/IFNGR1/ITGAM/ITGB2/MARCO/MME/MSR1/TREM2	10
BP	GO:0097581	lamellipodium organization	0.00899645	ARPC5/CCDC88A/CDC42/CORO1C/CYFIP1/DNM2/ENPP2/NCK1/PARVB/PDPN/PTPRO/RAC1/RAC2/RREB1/S1PR1/VAV3/WAS	17
BP	GO:0031623	receptor internalization	0.00903045	AP2B1/AP2M1/ARRB1/ARRB2/CD36/CD63/DNM2/EZR/FCER1G/GRB2/GREM1/ITGB2/LILRB1/PLCG2/RAB31/RAMP2/SDCBP/SELE/SNCA/SYK/TFRC	21
BP	GO:0014074	response to purine-containing compound	0.00903813	AHR/APP/AQP9/AREG/BIRC2/CAD/EZR/FDX1/HSPA5/KCNE1/KCNQ1/MMP19/P2RX4/P2RX7/PIK3CG/PNPT1/PPARG/PPARGC1B/PTAFR/PTK2B/RAPGEF1/SOD1/SREBF1/STAT1/TEK/THBD	26
BP	GO:0046683	response to organophosphorus	0.00941465	AHR/APP/AQP9/AREG/BIRC2/EZR/FDX1/HSPA5/KCNE1/KCNQ1/MMP19/P2RX4/P2RX7/PIK3CG/PNPT1/PPARGC1B/PTAFR/PTK2B/RAPGEF1/SOD1/SREBF1/STAT1/TEK/THBD	24
BP	GO:0001952	regulation of cell-matrix adhesion	0.00955211	CCR7/CD36/CDKN2A/CORO1C/CSF1/DAPK3/DISC1/FAM107A/MAP4K4/MINK1/MMP12/MYOC/NRP1/PLAU/PLEKHA2/PTK2B/PTPRJ/RAC1/RCC2/S100A10/TEK/THBS1	22
BP	GO:0007173	epidermal growth factor receptor signaling pathway	0.00955211	APP/ARAP1/AREG/CDC42/EREG/GRB2/HBEGF/IFI6/MMP9/NCF1/NUP62/PDE6G/PLAUR/PSEN1/PTK2B/PTPRJ/RASSF2/RHBDF2/SHKBP1/SNX5/SNX6/TGFA	22
BP	GO:0051193	regulation of cofactor metabolic process	0.00955211	APP/COQ3/CTNS/FBP1/FYN/GCK/HIF1A/IGF1/ME2/NNT/NUP50/NUP62/P2RX7/PFKFB4/PPTC7/PRKAG2/PSEN1/RAC1/RAC2/SNCA/STAT3/TP53	22
BP	GO:0038127	ERBB signaling pathway	0.00968155	APP/ARAP1/AREG/CDC42/EREG/GRB2/HBEGF/IFI6/LGMN/MMP9/MYOC/NCF1/NUP62/PDE6G/PLAUR/PSEN1/PTK2B/PTPRJ/RASSF2/RHBDF2/SHKBP1/SNX5/SNX6/STUB1/TGFA	25
BP	GO:0006631	fatty acid metabolic process	0.00968155	ABHD16A/ACBD5/ACLY/ACOX1/ACSL1/ACSL5/ACSM5/ADIPOR1/ADIPOR2/ADTRP/ALOX15B/ALOX5/ALOX5AP/ANXA1/AOAH/APOC1/APOC2/CD36/CD74/CREM/CRYL1/CYGB/CYP1B1/CYP2S1/DAGLB/DECR1/FABP5/HADHB/HPGD/LEP/LPL/MGLL/MID1IP1/MYO5A/NAAA/NR1H3/NR4A3/NUDT19/PCK2/PLA2G15/PLA2G4A/POR/PPARG/PRKAG2/PTGS1/QKI/SCD/SGPL1/SIRT1/SNCA/SREBF1/TBXAS1/TECR/TYRP1	54
BP	GO:0002507	tolerance induction	0.00979294	CCR4/HAVCR2/HLA-E/IL2RA/LGALS9/LILRB2/LYN/TNFAIP3	8
BP	GO:0019054	modulation by virus of host process	0.00979294	ATG7/BCL2L1/BCL2L11/CASP8/CCNK/CD4/KPNA2/KPNB1	8
BP	GO:0031664	regulation of lipopolysaccharide-mediated signaling pathway	0.00979294	CARD16/CARD8/CD180/CD36/LILRA2/LY86/TNFAIP3/TRIB1	8
BP	GO:0060330	regulation of response to interferon-gamma	0.00979294	IFNGR1/IFNGR2/JAK1/NR1H3/PARP14/PARP9/PPARG/STAT1	8
BP	GO:0060334	regulation of interferon-gamma-mediated signaling pathway	0.00979294	IFNGR1/IFNGR2/JAK1/NR1H3/PARP14/PARP9/PPARG/STAT1	8
BP	GO:0008203	cholesterol metabolic process	0.00984865	ABCA1/ABCG1/ACLY/APOBR/APOC1/APOE/APOL1/APP/CLN6/CLN8/CYP27A1/FDX1/HSD3B7/KPNB1/LBR/LEP/NPC1/NPC2/POR/SCARB1/SCD/SOAT1/SOD1/SORL1/SP1/SREBF1	26
BP	GO:2001238	positive regulation of extrinsic apoptotic signaling pathway	0.00999792	ATF3/DAPK3/DEDD2/LTBR/PAK2/PDIA3/PMAIP1/PPP1CA/PTPRC/RIPK1/THBS1/TIMP3	12
BP	GO:0050679	positive regulation of epithelial cell proliferation	0.0100177	AREG/B4GALT1/C5AR1/CCL5/CTNNB1/DYSF/ECM1/FGF2/GLUL/GRN/HAS2/HIF1A/IGF1/IL10/ITGA4/LAMB1/MMP12/MYC/NOD2/NOTCH2/NR4A3/NRAS/NRP1/NRP2/RREB1/SIRT1/SP1/STAT3/STAT5A/TEK/TGFA/TNFAIP3/VEGFC	33
BP	GO:0015909	long-chain fatty acid transport	0.0100936	ACE/ACSL1/ANXA1/APOE/BDKRB2/CD36/MID1IP1/NMB/PLA2G4A/PLIN2/PPARG/PRKAG2/SLC25A20/SYK/THBS1	15
BP	GO:0006970	response to osmotic stress	0.010139	AKR1B1/ANXA7/AQP9/BDKRB2/CASP3/DDX3X/DYSF/HNMT/KMO/LRRC8D/MAPK13/PTK2B/RCSD1/SLC12A5/SLC2A1/SORD/TP53	17
BP	GO:0010975	regulation of neuron projection development	0.0101551	ABL2/ACTR2/ADAM10/ADCYAP1/ANKRD27/APOE/ARSB/ASAP1/B2M/BAIAP2/CAMK1/CAMK1D/CCDC88A/CFL1/CRK/CTSZ/CXCR4/CYFIP1/DENND5A/DISC1/DNM2/DPYSL2/EP300/EPHB2/EZH2/FYN/GRN/HGF/HSPA5/ITGA6/L1CAM/LYN/MAP2K1/MAP4K4/MDM2/MOV10/NCK1/NEDD4L/NIN/NRP1/NTRK2/PLXND1/PPP1R9A/PSEN1/PTK2B/PTPN9/PTPRO/RAPGEF1/RGS2/RRN3/SCARB2/SDC2/SEMA3F/SEMA4A/SEMA4D/SERPINF1/SETX/SHOX2/SPP1/TIAM1/TRAK1/TRPV2/TTL/YTHDF1/YWHAH/ZEB2/ZNF804A	67
BP	GO:0046902	regulation of mitochondrial membrane permeability	0.0101643	BCL2L1/BCL2L11/BLOC1S2/CASP8/EYA2/HK2/MAPK8/PMAIP1/PPIF/SLC35F6/STAT3/TP53/YWHAB/YWHAE/YWHAH/YWHAZ	16
BP	GO:0061045	negative regulation of wound healing	0.0101643	ADTRP/ANXA2/ANXA5/APOE/CD109/CRK/DUSP10/EPPK1/FGF2/PLAU/PLAUR/PRKCD/SH2B3/THBD/THBS1/UBASH3B	16
BP	GO:0045185	maintenance of protein location	0.0104286	CD4/CLMN/EPB41L3/EZR/G3BP2/HK2/HSPA5/IL10/KDELR2/NFKBIA/NFKBIE/NRROS/OS9/SCIN/SORL1/SRGN/SUN1/TMSB10/TMSB4X/YWHAB	20
BP	GO:0006491	N-glycan processing	0.0104832	FUT8/GNPTAB/MAN1A1/MGAT4A/MGAT4B/ST8SIA4	6
BP	GO:0010759	positive regulation of macrophage chemotaxis	0.0104832	C3AR1/C5AR1/CCL5/CMKLR1/CSF1/THBS1	6
BP	GO:0034134	toll-like receptor 2 signaling pathway	0.0104832	LYN/MFHAS1/PIK3AP1/RIPK2/TLR2/TNFAIP3	6
BP	GO:0034349	glial cell apoptotic process	0.0104832	CASP3/PRKCD/PRKCH/RB1/TNFRSF21/TP53	6
BP	GO:0060099	regulation of phagocytosis, engulfment	0.0104832	CD300A/CD36/NCKAP1L/PPARG/RAB31/TREM2	6
BP	GO:0034383	low-density lipoprotein particle clearance	0.0104832	ANXA2/AP2B1/AP2M1/AP2S1/CD36/LIPA/NCEH1/NPC1/NPC2/SCARB1/SOAT1	11
BP	GO:0046461	neutral lipid catabolic process	0.0104832	ABHD12/ABHD16A/ABHD6/APOC2/APOE/DAGLB/FABP5/LPL/MGLL/PIK3CG/SORL1	11
BP	GO:0046464	acylglycerol catabolic process	0.0104832	ABHD12/ABHD16A/ABHD6/APOC2/APOE/DAGLB/FABP5/LPL/MGLL/PIK3CG/SORL1	11
BP	GO:0006677	glycosylceramide metabolic process	0.0105266	CLN3/GALC/GLA/NAGA/PRKCD/PSAP/UGCG	7
BP	GO:0016137	glycoside metabolic process	0.0105266	AKR1A1/AKR1B1/FUCA1/FUCA2/GLA/GUSB/NAGA	7
BP	GO:0050860	negative regulation of T cell receptor signaling pathway	0.0105266	ELF1/EZR/LGALS3/LILRB4/PTPN22/PTPN6/PTPRJ	7
BP	GO:0070262	peptidyl-serine dephosphorylation	0.0105266	NCK1/PPP1CA/PPP1R15B/PPP2CA/PPTC7/SWAP70/YWHAE	7
BP	GO:1900017	positive regulation of cytokine production involved in inflammatory response	0.0105266	CLEC7A/GBP5/GPSM3/IL17RA/MYD88/NOD2/TLR4	7
BP	GO:0002888	positive regulation of myeloid leukocyte mediated immunity	0.0105266	BTK/FCER1G/FGR/HLA-E/ITGAM/ITGB2/PTAFR/SYK/VAMP8	9
BP	GO:0006658	phosphatidylserine metabolic process	0.0105266	ABHD12/ABHD16A/MBOAT1/OSBPL8/PLA1A/PLA2G4A/PLSCR1/PTDSS1/SERINC5	9
BP	GO:0045742	positive regulation of epidermal growth factor receptor signaling pathway	0.0105266	ARAP1/EREG/MMP9/NCF1/NUP62/PDE6G/PLAUR/SHKBP1/TGFA	9
BP	GO:0046148	pigment biosynthetic process	0.0106451	ADA/ALAS1/CTNS/GART/HPRT1/MYO5A/OCA2/PRPS1/SHMT1/SLC11A2/TYRP1/UROS/ZEB2	13
BP	GO:0060191	regulation of lipase activity	0.0106767	ABL2/ANXA1/APOC1/APOC2/C5AR1/CCL5/FGF2/GNA13/LPL/NR1H3/NTRK2/PCSK6/PLCB2/POR/PPT1/PTAFR/RGS2/SELE/SNCA	19
BP	GO:0034405	response to fluid shear stress	0.0106874	ABCA1/ADAM9/CA2/CITED2/HAS2/MTSS1/P2RX4/P2RX7/PTK2B/SMAD6	10
BP	GO:0010632	regulation of epithelial cell migration	0.011063	ADAM9/ADIPOR1/ANXA1/APOE/ARSB/ATOH8/CALR/CORO1C/CTSH/DUSP10/ENPP2/EPPK1/FGF2/GLIPR2/GLUL/GRN/HAS2/HBEGF/HIF1A/LGMN/MAP4K4/MECP2/MMP9/MMRN2/NRP1/NRP2/P2RX4/PFN1/PPARG/PRCP/PTK2B/RGCC/RREB1/SCARB1/SEMA4A/SERPINF1/SIRT1/SP1/STAT5A/TEK/THBS1/TMSB4X/VEGFC	43
BP	GO:0071356	cellular response to tumor necrosis factor	0.011063	ASAH1/BIRC2/CARD16/CARD8/CASP1/CASP8/CCL13/CCL18/CCL4/CCL5/CHI3L1/DCSTAMP/HAS2/ICAM1/IKBKB/KRT8/LTBR/MAP3K14/NFKBIA/PELI3/PSMB3/PSMD9/PSME1/PTK2B/RIPK1/SIRT1/SPPL2A/STAT1/SYK/THBS1/TMSB4X/TNFAIP3/TNFRSF11A/TNFRSF1B/TNFRSF21/TNFRSF9/TNFSF13/TNFSF13B/TNFSF15/TNFSF8/TNFSF9/TRAF3/ZFP36L2	43
BP	GO:0019932	second-messenger-mediated signaling	0.0111764	ABCA1/ADA/ADCYAP1/ADRA2C/ADRB2/AHR/AKAP13/APOE/ARRDC3/ATP1B1/BCAP31/BTK/CAMKK2/CCL4/CCR1/CCR10/CCR4/CCR5/CCR7/CCRL2/CD36/CD4/CHP1/CLIC2/CMKLR1/CXCR4/EIF2AK3/FPR1/FPR2/FSHR/GNA13/GNAI2/GNB1/GNG2/GPR65/IGF1/LAT2/MCOLN1/MCTP1/MYO5A/NFATC2/P2RX4/P2RX7/PLCG2/PLEK/PPP1R9A/PPP2CA/PRKAR1A/PTH1R/PTK2B/PTPRC/PTPRJ/RAMP2/RCAN1/RCAN3/RGS2/SELE/SYK/THBS1/TREM2	60
BP	GO:0072330	monocarboxylic acid biosynthetic process	0.0114195	ACLY/ACSM5/ADIPOR1/ADIPOR2/ADPGK/ALOX15B/ALOX5/ALOX5AP/ANXA1/APOC1/APOC2/APP/CD74/CYP27A1/DSE/FABP5/FBP1/FGFR4/GCK/HIF1A/HK2/HPGD/HSD3B7/IGF1/KMO/LPL/MGLL/MID1IP1/MYO5A/NR1H3/NUP50/NUP62/OSBPL3/P2RX7/PFKFB4/PGK1/PRKAG2/PSEN1/PTGS1/QKI/SCD/SDS/SIRT1/SLC1A3/STAT3/TBXAS1/TECR/TP53/TPI1	49
BP	GO:0006809	nitric oxide biosynthetic process	0.0114195	ACP5/AIF1/CD36/CLEC7A/CYP1B1/DNM2/GCH1/GLA/ICAM1/IL10/ITGB2/P2RX4/PTK2B/RAC1/SIRPA/TLR4	16
BP	GO:0007041	lysosomal transport	0.0114294	ADRB2/ARSB/DTX3L/GNPTAB/GRN/HGSNAT/IGF2R/LAMP1/LAMP2/M6PR/MTM1/NAGPA/NCOA4/NPC1/PSAP/RAB7B/SCARB2/SNX27/SORL1/TRAK1	20
BP	GO:0001961	positive regulation of cytokine-mediated signaling pathway	0.0116224	CASP1/CD300LF/CD74/CSF1/CXCR4/HIF1A/MMP12/PARP14/PARP9/RIPK1/RIPK2/TREM2	12
BP	GO:0007565	female pregnancy	0.011633	ADCYAP1/ADIPOR2/ADRA2C/AKR1B1/ARHGDIB/ARID1A/C1QBP/CAD/CALR/CTSB/CYP27B1/HAVCR2/HPGD/ITGA5/LEP/LGALS9/MAGED2/MMP7/MMP9/NAMPT/PRDM1/RAMP2/RGS2/SLC2A1/SOD1/SPP1/TFCP2L1/THBD/TMED2/UMPS/VMP1	31
BP	GO:0030838	positive regulation of actin filament polymerization	0.0119364	ACTR2/ACTR3/ARPC3/ARPC5/BAIAP2/CCR7/CYFIP1/GMFB/GRB2/HCK/ICAM1/IQGAP2/NCK1/NCKAP1L/PFN1/PTK2B/SCIN/VASP/WAS	19
BP	GO:1901570	fatty acid derivative biosynthetic process	0.0119364	ACLY/ACSL1/ACSL5/ALOX5/ALOX5AP/ANXA1/CD74/FABP5/FAR2/GGT7/HPGD/PLA2G4A/PPT1/PTGS1/SCD/SIRT1/SYK/TBXAS1/TECR	19
BP	GO:0006690	icosanoid metabolic process	0.0120544	ABHD16A/ACOX1/ALOX15B/ALOX5/ALOX5AP/ANXA1/CD74/CYP1B1/CYP2S1/DAGLB/FABP5/GGT7/HPGD/MAPKAPK2/MGLL/PLA2G4A/PTGS1/SIRT1/SYK/TBXAS1/TLR2	21
BP	GO:0030218	erythrocyte differentiation	0.0120544	B2M/CASP3/DNASE2/HCLS1/HIF1A/HSPA9/IKZF1/INPP5D/LYN/MAFB/MFHAS1/NCKAP1L/PTBP3/RB1/SH2B3/SLC11A2/SMAP1/STAT1/STAT3/STAT5B/TMOD3	21
BP	GO:0035710	CD4-positive, alpha-beta T cell activation	0.0123208	ANXA1/CD80/CD83/CD86/GPR183/IL12RB1/IL18/LGALS9/MALT1/NCKAP1L/NFKBID/NLRP3/RIPK2/RSAD2/SASH3/SEMA4A/SLAMF6/STAT3	18
BP	GO:0010758	regulation of macrophage chemotaxis	0.0123208	C3AR1/C5AR1/CCL5/CMKLR1/CSF1/PTK2B/SLAMF8/THBS1	8
BP	GO:0030318	melanocyte differentiation	0.0123208	HPS4/MITF/MREG/MYO5A/OCA2/TYRP1/USP13/ZEB2	8
BP	GO:0031954	positive regulation of protein autophosphorylation	0.0123208	ACE/GPNMB/GREM1/NEK10/RAP2B/RAP2C/RASSF2/VEGFC	8
BP	GO:0097066	response to thyroid hormone	0.0123208	AKR1B1/ANXA2/ANXA5/CTSB/CTSH/CTSL/CTSS/GCLC	8
BP	GO:1900739	regulation of protein insertion into mitochondrial membrane involved in apoptotic signaling pathway	0.0123208	CASP8/MAPK8/PMAIP1/TP53/YWHAB/YWHAE/YWHAH/YWHAZ	8
BP	GO:1900740	positive regulation of protein insertion into mitochondrial membrane involved in apoptotic signaling pathway	0.0123208	CASP8/MAPK8/PMAIP1/TP53/YWHAB/YWHAE/YWHAH/YWHAZ	8
BP	GO:1903203	regulation of oxidative stress-induced neuron death	0.0123208	ATG7/CTNNB1/HIF1A/IL10/MCL1/NR4A3/PARP1/TLR4	8
BP	GO:0033344	cholesterol efflux	0.0123208	ABCA1/ABCG1/APOC1/APOC2/APOE/NFKBIA/NPC1/NPC2/NR1H3/PLTP/SCARB1/SIRT1/SOAT1	13
BP	GO:0070266	necroptotic process	0.0123503	BIRC2/CASP8/CD14/MLKL/PELI1/PPIF/PYGL/RIPK1/RIPK3/TLR4/TP53	11
BP	GO:1903573	negative regulation of response to endoplasmic reticulum stress	0.0123503	BCL2L1/GRINA/HSPA5/HYOU1/NCK1/OS9/PPP1R15B/TMBIM6/TXNDC12/UBAC2/YOD1	11
BP	GO:0051017	actin filament bundle assembly	0.0124406	AIF1/AIF1L/ARAP1/ARHGAP28/ARRB1/BAIAP2/CDC42/EZR/FAM107A/GPR65/LCP1/MARCKS/MYOC/NEDD9/NRP1/PFN1/PLEK/PPP1R9A/PTK2B/RAC1/RGCC/RND3/S100A10/S1PR1/SWAP70/WAS	26
BP	GO:1903409	reactive oxygen species biosynthetic process	0.0124406	ACP5/AIF1/CD36/CLEC7A/CTNS/CYBB/CYP1B1/DNM2/FYN/GCH1/GLA/ICAM1/IL10/ITGB2/P2RX4/PTK2B/RAC1/SIRPA/SNCA/SOD1/STAT3/TLR4	22
BP	GO:1905477	positive regulation of protein localization to membrane	0.0124406	AP2B1/CASP8/CEMIP/CHP1/EPHB2/EZR/FYN/ITGAM/ITGB2/LGALS3/MAPK8/PMAIP1/PRKCH/PTPN9/RHOG/STX3/TP53/TREM2/YWHAB/YWHAE/YWHAH/YWHAZ	22
BP	GO:0021954	central nervous system neuron development	0.0127843	ATF5/B4GALT5/BTG2/CRK/DISC1/EPHB2/HPRT1/LEP/LHX6/NIN/NR4A2/NRP1/NRP2/NTRK2/UBB/ZEB2	16
BP	GO:0006638	neutral lipid metabolic process	0.0127843	ABHD12/ABHD16A/ABHD6/ACSL1/APOBR/APOC1/APOC2/APOE/CNEP1R1/CTDNEP1/DAGLB/FABP5/GK/LPL/MGLL/NR1H3/PCK2/PIK3CG/SCARB1/SIRT1/SNCA/SORL1/SREBF1	23
BP	GO:0001821	histamine secretion	0.0127843	ADA/ADCYAP1/BTK/LYN/VAMP8	5
BP	GO:0009113	purine nucleobase biosynthetic process	0.0127843	ADA/GART/HPRT1/PRPS1/SHMT1	5
BP	GO:0032490	detection of molecule of bacterial origin	0.0127843	NOD2/SCARB1/TLR2/TLR4/TREM2	5
BP	GO:0033632	regulation of cell-cell adhesion mediated by integrin	0.0127843	ADA/CCL5/DPP4/FERMT3/SWAP70	5
BP	GO:0036462	TRAIL-activated apoptotic signaling pathway	0.0127843	ATF3/CASP8/TIMP3/TNFRSF10A/TNFRSF10B	5
BP	GO:0070106	interleukin-27-mediated signaling pathway	0.0127843	CANX/IL27RA/JAK1/STAT1/STAT3	5
BP	GO:0098883	synapse pruning	0.0127843	C1QA/C1QB/C1QC/ITGAM/TREM2	5
BP	GO:1990440	positive regulation of transcription from RNA polymerase II promoter in response to endoplasmic reticulum stress	0.0127843	ATF3/ATF6/CEBPB/HSPA5/TP53	5
BP	GO:2001204	regulation of osteoclast development	0.0127843	ATP6AP1/LILRB1/NOTCH2/SIGLEC15/TYROBP	5
BP	GO:0043552	positive regulation of phosphatidylinositol 3-kinase activity	0.0128674	CCR7/FGF2/FGR/FPR2/LYN/NOD2/PTK2B/TEK/VAV3	9
BP	GO:0051403	stress-activated MAPK cascade	0.0134524	APP/CCR7/DUSP10/EZR/FCGR2B/HGF/IKBKB/IL1RN/IRAK2/LEP/LGALS9/LTBR/MAP2K1/MAP4K4/MAPK13/MAPK8/MAPKAPK2/MDFIC/MFHAS1/MINK1/MLKL/MYC/NCF1/NOD2/PRDX1/PTK2B/PTPN22/RAPGEF1/RASSF2/RELL1/RIPK1/RIPK2/SDCBP/SH3RF2/SIRPA/SYK/TIAM1/TLR4/TNFRSF11A/TRIB1/UBB/ZEB2	42
BP	GO:0007584	response to nutrient	0.0136768	ABCA1/ACSL1/ADA/ADIPOR2/ARSB/ATP2B1/BAIAP2/BECN1/C2/CD4/CDKN2B/CYBB/CYP27B1/ERCC1/FOLR2/FYN/GCLC/GNAI2/KYNU/LEP/LPL/MDM2/NNT/NOD2/P2RX4/P2RX7/PCNA/POR/PPARG/SOD1/SPP1/STAT1/TMBIM6/TNC	34
BP	GO:0002438	acute inflammatory response to antigenic stimulus	0.01379	ADCYAP1/BTK/CCR7/FCER1G/FCGR2B/HLA-E/ICAM1	7
BP	GO:0006622	protein targeting to lysosome	0.01379	GNPTAB/LAMP2/M6PR/NAGPA/NCOA4/SCARB2/SORL1	7
BP	GO:0010310	regulation of hydrogen peroxide metabolic process	0.01379	CTNS/FYN/NNT/RAC1/RAC2/SNCA/STAT3	7
BP	GO:1904469	positive regulation of tumor necrosis factor secretion	0.01379	HAVCR2/IFIH1/IFNGR1/LGALS9/LILRA2/LILRA5/LPL	7
BP	GO:0051208	sequestering of calcium ion	0.0140046	ANXA5/ANXA6/CALR/CCR5/CCR7/CEMIP/CLIC2/FGF2/LYN/MCOLN1/MCOLN2/MCOLN3/MYO5A/P2RX7/PLCB2/PLCG2/PTK2B/PTPN6/PTPRC/RASA3/SLC8B1/SNCA/UBASH3B	23
BP	GO:0060291	long-term synaptic potentiation	0.0140681	APOE/APP/EPHB2/FAM107A/LGMN/LILRB2/MECP2/MME/NCSTN/NTRK2/PPP1R9A/PTK2B/SNCA/STX3/TSHZ3/TYROBP/YTHDF1	17
BP	GO:0042093	T-helper cell differentiation	0.0141532	ANXA1/CD80/CD86/GPR183/IL12RB1/IL18/MALT1/NFKBID/NLRP3/RIPK2/SEMA4A/SLAMF6/STAT3	13
BP	GO:0002831	regulation of response to biotic stimulus	0.0142832	BIRC2/C1QBP/CARD16/CARD8/CD180/CD36/DTX3L/GRN/HAVCR2/IFNLR1/IL12RB1/IL2RA/LILRA2/LILRB1/LY86/MICB/MMP12/PARP9/RIPK2/STAT1/TNFAIP3/TRAF3/TRIB1/TRIM38	24
BP	GO:1905475	regulation of protein localization to membrane	0.0143293	ACTB/ADAM10/AP2B1/AP2M1/BCL2L1/CASP8/CEMIP/CHP1/EPHB2/EZR/FYN/ITGAM/ITGB2/KCNE1/LGALS3/MAPK8/PKDCC/PMAIP1/PRKCH/PTPN9/RHOG/STX3/TP53/TREM2/VAMP8/VTI1B/YWHAB/YWHAE/YWHAH/YWHAZ	30
BP	GO:0002475	antigen processing and presentation via MHC class Ib	0.0143293	B2M/HLA-A/HLA-B/HLA-C/HLA-E/HLA-F	6
BP	GO:0002830	positive regulation of type 2 immune response	0.0143293	CD74/CD86/IL18/NLRP3/NOD2/RSAD2	6
BP	GO:0033033	negative regulation of myeloid cell apoptotic process	0.0143293	CCL5/CCR5/CLEC5A/FCER1G/ITPKB/NOD2	6
BP	GO:0035970	peptidyl-threonine dephosphorylation	0.0143293	DUSP10/DUSP18/DUSP4/DUSP5/PPP1CA/PPP2CA	6
BP	GO:0043031	negative regulation of macrophage activation	0.0143293	CST7/FCGR2B/GRN/NR1H3/PTPRC/VSIG4	6
BP	GO:0044794	positive regulation by host of viral process	0.0143293	ANXA2/APOE/CFL1/CSF1R/IGF2R/PPIB	6
BP	GO:0050711	negative regulation of interleukin-1 secretion	0.0143293	CARD16/CARD8/NLRP12/NLRP3/SERPINB1/TNFAIP3	6
BP	GO:1905153	regulation of membrane invagination	0.0143293	CD300A/CD36/NCKAP1L/PPARG/RAB31/TREM2	6
BP	GO:0007569	cell aging	0.0143293	B2M/CALR/CDK1/CDKN2A/CDKN2B/ERCC1/HMGA1/HMGA2/ICAM1/ING2/MAP2K1/MME/NAMPT/NUP62/PNPT1/PRKCD/PRKDC/SIRT1/SOD1/TP53/ZMIZ1	21
BP	GO:0044275	cellular carbohydrate catabolic process	0.0144187	AOAH/GK/GPD2/GUSB/MANBA/PGD/PPP1CA/PYGL/SCARB2/SORD/TPI1	11
BP	GO:1900271	regulation of long-term synaptic potentiation	0.0144187	APOE/APP/EPHB2/FAM107A/LGMN/LILRB2/MME/NCSTN/PPP1R9A/TYROBP/YTHDF1	11
BP	GO:1903707	negative regulation of hemopoiesis	0.0144421	ANXA1/C1QC/CARTPT/CD74/CTNNB1/FCGR2B/GPR171/HMGB3/HSPA9/INPP5D/ITPKB/LEO1/LILRB1/LILRB3/LILRB4/LYN/MAFB/MYC/NFKBIA/NFKBID/PTK2B/TLR4/TMEM176A/TMEM176B/TRIB1/UBASH3B	26
BP	GO:1902600	proton transmembrane transport	0.01448	ATP2C1/ATP6AP1/ATP6V0A1/ATP6V0C/ATP6V0D1/ATP6V0D2/ATP6V1A/ATP6V1B2/ATP6V1C1/ATP6V1D/ATP6V1H/C15orf48/CHP1/COX7A1/HVCN1/NNT/PPIF/SLC11A2/SLC15A3/SLC17A5/SLC2A9/SLC30A5/SLC36A1/SLC9A3/SLC9A7/TMSB4X/UCP2	27
BP	GO:0048284	organelle fusion	0.0147974	ANKRD27/ANXA1/ANXA2/CALR/CDK1/DYSF/RAB20/RAB39A/RAB7B/RAB8A/RAB8B/SAMD9L/SNCA/STX11/STX3/STX6/TAP1/TAPBP/TBC1D4/VAT1/VAV3/VTI1B	22
BP	GO:1905521	regulation of macrophage migration	0.0153003	C3AR1/C5AR1/CCL5/CMKLR1/CSF1/P2RX4/PTK2B/SLAMF8/THBS1/TREM2	10
BP	GO:0000188	inactivation of MAPK activity	0.0153003	DUSP10/DUSP14/DUSP16/DUSP18/DUSP4/DUSP5/DUSP6/PPP2CA	8
BP	GO:0006706	steroid catabolic process	0.0153003	APOE/CYP27A1/CYP27B1/HSD17B11/HSD3B7/SCARB1/SPP1/YWHAH	8
BP	GO:0036475	neuron death in response to oxidative stress	0.0153003	ATG7/CTNNB1/HIF1A/IL10/MCL1/NR4A3/PARP1/TLR4	8
BP	GO:0048143	astrocyte activation	0.0153003	APP/C1QA/C5AR1/FPR2/GRN/IFNGR1/PSEN1/TREM2	8
BP	GO:0050820	positive regulation of coagulation	0.0153003	CD36/HPSE/PDPN/PLEK/PSEN1/THBD/THBS1/TLR4	8
BP	GO:0030522	intracellular receptor signaling pathway	0.0154095	AHR/ALOX15B/ARID1A/ARRB2/BIRC2/C1QBP/CALR/CASP8/CITED2/CREM/CTNNB1/CYP27B1/EP300/EZH2/FABP5/IFIH1/IRAK2/KDM5D/LEP/NCOA4/NFKBIA/NOD2/NR1H3/NR2F6/NR4A2/NR4A3/NRIP1/PARP1/PPARG/PPARGC1B/PRCP/PTPN22/RB1/RIPK2/SIRT1/SREBF1/STAT3/TLR4/TNFAIP3/UBB/YWHAH	41
BP	GO:0051204	protein insertion into mitochondrial membrane	0.0156865	BCL2L11/CASP8/MAPK8/PMAIP1/TP53/YWHAB/YWHAE/YWHAH/YWHAZ	9
BP	GO:1901186	positive regulation of ERBB signaling pathway	0.0156865	ARAP1/EREG/MMP9/NCF1/NUP62/PDE6G/PLAUR/SHKBP1/TGFA	9
BP	GO:1904018	positive regulation of vasculature development	0.0161263	ANXA1/BTG1/C3AR1/C5AR1/CDH5/CHI3L1/CTSH/CXCR4/CYBB/CYP1B1/ECM1/ERAP1/FGF2/GRN/HGF/HIF1A/HK2/HMGA2/IL10/IL6R/ITGA5/ITGAX/ITGB2/JAK1/NRP1/PIK3R6/PTK2B/RAMP2/SIRT1/SOD2/SP1/STAT3/TEK/THBS1/VEGFC	35
BP	GO:0001836	release of cytochrome c from mitochondria	0.0161263	ARRB2/BCL2L1/BCL2L11/GGCT/HGF/IFI6/IGF1/MMP9/PLAUR/PMAIP1/PPIF/SOD2/TP53	13
BP	GO:0046847	filopodium assembly	0.0161263	ARAP1/CCR7/CDC42/DOCK11/EZR/FGD3/FGD5/FGD6/ITGA6/NRP1/PPP1R9A/PRKCD/RALA	13
BP	GO:0070527	platelet aggregation	0.0161263	ACTB/CLIC1/FERMT3/LYN/PDPN/PIK3CG/PLEK/PRKCD/PTPN6/RAP2B/SH2B3/SYK/UBASH3B	13
BP	GO:0097755	positive regulation of blood vessel diameter	0.0161263	ADCYAP1/ADRB2/APOE/BDKRB2/DOCK4/GCH1/LEP/PLOD3/PTAFR/RGS2/SCPEP1/SOD1/SOD2	13
BP	GO:0045428	regulation of nitric oxide biosynthetic process	0.0163684	ACP5/AIF1/CD36/CLEC7A/DNM2/GLA/ICAM1/IL10/ITGB2/P2RX4/PTK2B/RAC1/SIRPA/TLR4	14
BP	GO:0031330	negative regulation of cellular catabolic process	0.0163684	ANXA2/APOC1/ATG7/BECN1/CST3/CTSA/EIF4G1/FBP1/GABARAPL2/HGF/IL10/IL10RA/LAMP3/LEP/MAPKAPK2/MCL1/MTM1/MYD88/NAMPT/NPC1/OS9/PIK3CG/POLDIP2/PSEN1/PTPN22/SCO1/SDCBP/SLC11A1/SMCR8/SNCA/SORL1/STAT3/TBC1D14/TIMP3/TP53/TREM2/UBAC2/USP36/YOD1	39
BP	GO:0044706	multi-multicellular organism process	0.0164665	ADCYAP1/ADIPOR2/ADRA2C/AKR1B1/ARHGDIB/ARID1A/B4GALT1/C1QBP/CAD/CALR/CTSB/CYP27B1/HAVCR2/HEXB/HPGD/ITGA5/LEP/LGALS9/MAGED2/MMP7/MMP9/NAMPT/PRDM1/PTAFR/RAMP2/RGS2/SLC2A1/SOD1/SPP1/TFCP2L1/THBD/TMED2/UMPS/VMP1	34
BP	GO:0002702	positive regulation of production of molecular mediator of immune response	0.0167048	B2M/CD36/CD74/FCER1G/HLA-E/HLA-F/IL18/LILRB1/MALT1/NLRP3/NOD2/NR4A3/PTPRC/RSAD2/SASH3/TFRC/TLR4/TNFSF13	18
BP	GO:0061572	actin filament bundle organization	0.0169613	AIF1/AIF1L/ARAP1/ARHGAP28/ARRB1/BAIAP2/CDC42/EZR/FAM107A/GPR65/LCP1/MARCKS/MYOC/NEDD9/NRP1/PFN1/PLEK/PPP1R9A/PTK2B/RAC1/RGCC/RND3/S100A10/S1PR1/SWAP70/WAS	26
BP	GO:0006984	ER-nucleus signaling pathway	0.016978	ATF3/ATF6/BCL2L11/CALR/CCDC47/EIF2AK3/HSPA5/NCK1/PPP1R15B/TMEM33/TP53	11
BP	GO:0009791	post-embryonic development	0.0174478	ACO1/ATF5/BCL2L11/CCDC47/CHST11/CSRNP1/ERCC1/HEG1/IGF2R/MECP2/MYO1E/MYO7A/NR4A2/PRDM1/PSEN1/SGPL1/TIPARP	17
BP	GO:0046890	regulation of lipid biosynthetic process	0.0174992	ABCG1/ABHD6/ADIPOR1/ADIPOR2/ANXA1/APOC1/APOC2/APOE/ASAH1/CD74/CNEP1R1/CREBL2/CTDNEP1/CYP27B1/FABP5/FGFR4/FPR2/IDH1/KPNB1/LEP/MID1IP1/NR1H3/POR/PRKAG2/PRKCD/SCARB1/SCD/SIRT1/SOD1/SP1/SREBF1	31
BP	GO:0051283	negative regulation of sequestering of calcium ion	0.0177542	ANXA5/ANXA6/CCR5/CCR7/CEMIP/CLIC2/FGF2/LYN/MCOLN1/MCOLN2/MCOLN3/MYO5A/P2RX7/PLCB2/PLCG2/PTK2B/PTPN6/PTPRC/RASA3/SLC8B1/SNCA/UBASH3B	22
BP	GO:0032727	positive regulation of interferon-alpha production	0.0177586	IFIH1/IRF5/MMP12/RIPK2/STAT1/TLR4/TLR8	7
BP	GO:0044321	response to leptin	0.0177586	ADIPOR1/GCK/LEP/NR4A3/SIRT1/STAT3/UGCG	7
BP	GO:0045117	azole transport	0.0177586	ADA/ADCYAP1/BTK/LYN/SLC19A2/SLC38A7/VAMP8	7
BP	GO:0045649	regulation of macrophage differentiation	0.0177586	C1QC/CASP8/CSF1/HCLS1/RB1/RIPK1/TRIB1	7
BP	GO:0034109	homotypic cell-cell adhesion	0.0179296	ACTB/CCL5/CLIC1/CXADR/DSC2/FERMT3/LYN/PDPN/PIK3CG/PLEK/PRKCD/PTPN6/RAP2B/SH2B3/SYK/UBASH3B	16
BP	GO:0006968	cellular defense response	0.0179296	BECN1/C5AR1/CCR5/CD300C/CLEC5A/LGALS3BP/LILRB2/LSP1/NCF1/NCF2/PTK2B/TYROBP	12
BP	GO:0045744	negative regulation of G protein-coupled receptor signaling pathway	0.0179296	ADA/ADRB2/ARRB1/ARRB2/ARRDC3/CCL5/DNM2/GNAI2/PLEK/RGS2/SNCA/YWHAB	12
BP	GO:0050732	negative regulation of peptidyl-tyrosine phosphorylation	0.0179296	CD300A/PARP14/PPP2CA/PRKCD/PSEN1/PTPN6/PTPRC/SAMSN1/SEMA4D/SH2B3/SH3BP5/SNX6	12
BP	GO:1901185	negative regulation of ERBB signaling pathway	0.0179296	AREG/CDC42/EREG/GRB2/HBEGF/LGMN/NUP62/PSEN1/PTPRJ/SNX5/SNX6/TGFA	12
BP	GO:1905517	macrophage migration	0.0179296	C3AR1/C5AR1/CCL5/CMKLR1/CSF1/LGALS3/MCOLN2/P2RX4/PTK2B/SLAMF8/THBS1/TREM2	12
BP	GO:0006733	oxidoreduction coenzyme metabolic process	0.0183032	ADPGK/APP/COQ2/COQ3/DERA/FBP1/GCK/GPD2/HIF1A/HK2/IDH1/IGF1/KCNAB2/KMO/KYNU/ME2/NAMPT/NNT/NUP50/NUP62/P2RX7/PARP9/PFKFB4/PGD/PGK1/PPTC7/PRKAG2/PSEN1/STAT3/TP53/TP53I3/TPI1	32
BP	GO:0031670	cellular response to nutrient	0.0183533	ATP2B1/BAIAP2/CDKN2B/CYBB/CYP27B1/FOLR2/FYN/LEP/LPL/MDM2/P2RX4/P2RX7/PPARG/SOD1/TNC	15
BP	GO:0043270	positive regulation of ion transport	0.0188275	ADRB2/ANXA2/APOE/ARL6IP1/ARRB2/ATP1B1/ATP2B1/CCL4/CCL5/CCR1/CD4/CEBPB/CEMIP/CHP1/CTSS/DNM2/EPHB2/HSPA2/KCNE1/KCNE3/KCNJ2/KCNQ1/KMO/LEP/LGALS3/LILRA2/LILRA5/P2RX4/P2RX7/PLCG2/PRKCD/PSEN1/PTAFR/SCN3B/SNCA/TMSB4X/TNFRSF11A/TREM2/TRPV2/VAMP8	40
BP	GO:0002921	negative regulation of humoral immune response	0.0188275	CD59/CR1/FCGR2B/PTPN6/VSIG4	5
BP	GO:0033700	phospholipid efflux	0.0188275	ABCA1/ABCG1/APOC1/APOC2/APOE	5
BP	GO:0036005	response to macrophage colony-stimulating factor	0.0188275	CSF1/CSF1R/DCSTAMP/TLR2/TLR4	5
BP	GO:0036006	cellular response to macrophage colony-stimulating factor stimulus	0.0188275	CSF1/CSF1R/DCSTAMP/TLR2/TLR4	5
BP	GO:0045416	positive regulation of interleukin-8 biosynthetic process	0.0188275	CD74/CLEC7A/SYK/TLR4/TLR8	5
BP	GO:0051549	positive regulation of keratinocyte migration	0.0188275	ADAM9/HAS2/HBEGF/MAP4K4/MMP9	5
BP	GO:0051608	histamine transport	0.0188275	ADA/ADCYAP1/BTK/LYN/VAMP8	5
BP	GO:0060368	regulation of Fc receptor mediated stimulatory signaling pathway	0.0188275	LYN/PLSCR1/PTPRC/PTPRJ/RAPGEF1	5
BP	GO:0070486	leukocyte aggregation	0.0188275	HAS2/NR4A3/RAC2/SEMA4D/STK10	5
BP	GO:0016601	Rac protein signal transduction	0.0188275	AIF1/CRK/CYFIP1/DNM2/ELMO1/RAC1/RAC2/RHOG/TIAM1	9
BP	GO:0034368	protein-lipid complex remodeling	0.0188275	ABCG1/APOC1/APOC2/APOE/LPL/PLA2G7/PLTP/SCARB1	8
BP	GO:0034369	plasma lipoprotein particle remodeling	0.0188275	ABCG1/APOC1/APOC2/APOE/LPL/PLA2G7/PLTP/SCARB1	8
BP	GO:0070076	histone lysine demethylation	0.0188275	JARID2/KDM1B/KDM2A/KDM2B/KDM3B/KDM5C/KDM5D/UTY	8
BP	GO:0070861	regulation of protein exit from endoplasmic reticulum	0.0188275	BCAP31/EDEM1/EDEM2/OS9/SORL1/TM9SF4/UBAC2/YOD1	8
BP	GO:1902003	regulation of amyloid-beta formation	0.0188275	ABCG1/APOE/APP/CASP3/GSAP/IFNGR1/IGF1/SORL1	8
BP	GO:0007623	circadian rhythm	0.0193991	ADA/AHR/ATF5/ATG7/CARTPT/CDK1/CREM/CSNK1D/EP300/EZH2/HS3ST2/ID3/KDM2A/LEP/MAPK8/NAMPT/NFIL3/NR1H3/NR2F6/NRIP1/NTRK2/OPN3/PIWIL2/PPARG/PPP1CA/PRKDC/SETX/SIAH2/SIRT1/SREBF1/TNFRSF11A/TP53	32
BP	GO:0030574	collagen catabolic process	0.01962	CST3/CTSB/CTSD/CTSL/CTSS/MMP1/MMP12/MMP19/MMP7/MMP9/PEPD	11
BP	GO:0031952	regulation of protein autophosphorylation	0.01962	ACE/CHP1/GPNMB/GREM1/NEK10/NLRP12/PTPRC/RAP2B/RAP2C/RASSF2/VEGFC	11
BP	GO:0045646	regulation of erythrocyte differentiation	0.01962	B2M/HIF1A/HSPA9/INPP5D/LYN/MAFB/NCKAP1L/SMAP1/STAT1/STAT3/STAT5B	11
BP	GO:1903580	positive regulation of ATP metabolic process	0.01962	APP/CDK1/HIF1A/IGF1/P2RX7/PFKFB4/PGK1/PSEN1/STAT3/TMSB4X/TREM2	11
BP	GO:0060348	bone development	0.020273	ACP5/AKAP13/ANXA2/ANXA6/ATP6AP1/CHSY1/COL6A3/EP300/FLI1/GREM1/HAS2/IGF1/LEP/LILRB1/MSX1/MYOC/NOTCH2/PAPSS2/POR/PPIB/PTPN6/PTPRC/SEMA4D/SH2B3/SHOX2/SIGLEC15/SULF2/TEK/TMEM119/TP53/TYROBP/XYLT1/ZNF385A	33
BP	GO:1903201	regulation of oxidative stress-induced cell death	0.020537	ATG7/CTNNB1/FYN/HGF/HIF1A/IL10/MCL1/NR4A3/PARP1/PSAP/RIPK1/SIRT1/SOD1/SOD2/TLR4	15
BP	GO:0045017	glycerolipid biosynthetic process	0.0205612	ACSL1/AGPAT3/AGPAT4/CNEP1R1/CTDNEP1/DDHD1/FABP5/FGF2/FPR2/GK/IMPA1/INPP4A/INPP5D/LPL/MFSD2A/MTM1/MTMR14/NR1H3/PCK2/PCTP/PI4K2A/PI4KA/PIGA/PIK3CG/PIK3R3/PIK3R5/PIK3R6/PLA2G4A/PLCG2/PLEKHA2/PLSCR1/PTDSS1/PTPMT1/RAB14/SCARB1/SREBF1/VAC14	37
BP	GO:0051353	positive regulation of oxidoreductase activity	0.0205612	ABL2/APOE/CYP27B1/GCH1/GNAI2/HIF1A/NOD2/POR/PTK2B/RIPK3/SCARB1/SNCA	12
BP	GO:0097345	mitochondrial outer membrane permeabilization	0.0205612	BCL2L11/BLOC1S2/CASP8/EYA2/MAPK8/PMAIP1/SLC35F6/TP53/YWHAB/YWHAE/YWHAH/YWHAZ	12
BP	GO:0006986	response to unfolded protein	0.0207423	ATF3/ATF6/ATP6V0D1/BCL2L11/CALR/CANX/EDEM1/EDEM2/EIF2AK3/EP300/FBXO6/FKBP14/HSPA2/HSPA5/HSPA9/HYOU1/NCK1/PDIA6/PPP1R15B/SEC31A/SSR1/STUB1/THBS1/TM7SF3/TMBIM6/TMEM33/TPP1/YOD1	28
BP	GO:0051282	regulation of sequestering of calcium ion	0.0208271	ANXA5/ANXA6/CCR5/CCR7/CEMIP/CLIC2/FGF2/LYN/MCOLN1/MCOLN2/MCOLN3/MYO5A/P2RX7/PLCB2/PLCG2/PTK2B/PTPN6/PTPRC/RASA3/SLC8B1/SNCA/UBASH3B	22
BP	GO:0045806	negative regulation of endocytosis	0.0208371	APOC1/APOC2/CD300A/CD300LF/DYSF/FCGR2B/LGALS3/LILRB1/MCTP1/NR1H3/RAC1/SDCBP/SIRPA/TLR2	14
BP	GO:0032370	positive regulation of lipid transport	0.0208468	ABCA1/ABCG1/ANXA2/APOE/NFKBIA/NR1H3/P2RX4/P2RX7/PLTP/PRKCD/SIRT1/SPP1/TNFRSF11A	13
BP	GO:2000514	regulation of CD4-positive, alpha-beta T cell activation	0.0208468	ANXA1/CD80/CD83/CD86/IL12RB1/IL18/LGALS9/MALT1/NCKAP1L/NFKBID/NLRP3/RIPK2/SASH3	13
BP	GO:2001244	positive regulation of intrinsic apoptotic signaling pathway	0.0208468	BCAP31/BCL2L1/BCL2L11/BECN1/MCL1/MSX1/NCK1/PMAIP1/RIPK3/SIRT1/SOD1/TP53/UBB	13
BP	GO:1903035	negative regulation of response to wounding	0.0212584	ADTRP/ANXA2/ANXA5/APOE/CD109/CRK/DUSP10/EPPK1/FGF2/PLAU/PLAUR/PRKCD/SH2B3/SPP1/THBD/THBS1/UBASH3B	17
BP	GO:0010955	negative regulation of protein processing	0.0212688	BIRC2/CARD16/CARD8/CD59/CR1/CST7/CTSZ/MDM2/THBS1/VSIG4	10
BP	GO:1903053	regulation of extracellular matrix organization	0.0212688	ADTRP/COLGALT1/CST3/DPP4/FGFR4/HAS2/PDPN/RB1/RGCC/TNFRSF1B	10
BP	GO:1903318	negative regulation of protein maturation	0.0212688	BIRC2/CARD16/CARD8/CD59/CR1/CST7/CTSZ/MDM2/THBS1/VSIG4	10
BP	GO:0030968	endoplasmic reticulum unfolded protein response	0.0223761	ATF3/ATF6/ATP6V0D1/BCL2L11/CALR/CANX/EDEM1/EIF2AK3/EP300/FKBP14/HSPA5/HYOU1/NCK1/PDIA6/PPP1R15B/SEC31A/SSR1/STUB1/TMEM33/TPP1/YOD1	21
BP	GO:0072337	modified amino acid transport	0.0224439	CTNS/FOLR2/SLC19A2/SLC1A4/SLC5A6/SLC6A8/SLC7A9	7
BP	GO:0089718	amino acid import across plasma membrane	0.0224439	ARL6IP1/CLN8/PSEN1/RGS2/SLC1A3/SLC3A2/SLC7A1	7
BP	GO:0048660	regulation of smooth muscle cell proliferation	0.0225385	AIF1/AKR1B1/CCL5/CTNNB1/DNMT1/EREG/FGF2/GNAI2/HBEGF/HPGD/IGF1/IL10/IL18/IL6R/MDM2/MMP9/NAMPT/NR4A3/PPARG/PRKDC/PTAFR/S1PR1/SOD2/STAT1/THBS1/TNFAIP3/TRIB1	27
BP	GO:0006639	acylglycerol metabolic process	0.0226404	ABHD12/ABHD16A/ABHD6/ACSL1/APOBR/APOC1/APOC2/APOE/CNEP1R1/CTDNEP1/DAGLB/FABP5/GK/LPL/MGLL/NR1H3/PCK2/PIK3CG/SCARB1/SIRT1/SORL1/SREBF1	22
BP	GO:0045622	regulation of T-helper cell differentiation	0.0226404	ANXA1/CD80/CD86/IL12RB1/IL18/MALT1/NFKBID/NLRP3/RIPK2	9
BP	GO:1902991	regulation of amyloid precursor protein catabolic process	0.0226404	ABCG1/APOE/APP/CASP3/GSAP/IFNGR1/IGF1/LYN/SORL1	9
BP	GO:0042059	negative regulation of epidermal growth factor receptor signaling pathway	0.0227949	AREG/CDC42/EREG/GRB2/HBEGF/NUP62/PSEN1/PTPRJ/SNX5/SNX6/TGFA	11
BP	GO:0072604	interleukin-6 secretion	0.0227949	AIF1/IFIH1/IL27RA/LEP/LGALS9/LILRA2/LILRA5/LPL/MBP/PTPN22/TLR8	11
BP	GO:1903727	positive regulation of phospholipid metabolic process	0.0227949	APOC2/CCR7/FGF2/FGR/FPR2/LYN/NOD2/PRKCD/PTK2B/TEK/VAV3	11
BP	GO:0030500	regulation of bone mineralization	0.0228964	ACVR1/ADRB2/ATP2B1/BMP2K/CCR1/CYP27B1/ECM1/GREM1/HIF1A/P2RX7/PKDCC/PTK2B/S1PR1/SRGN/TMEM119	15
BP	GO:0008202	steroid metabolic process	0.0229176	ABCA1/ABCG1/ACLY/AKR1B1/APOBR/APOC1/APOE/APOL1/APP/ASAH1/CLN6/CLN8/CYP1B1/CYP27A1/CYP27B1/FDX1/FGFR4/HSD17B11/HSD3B7/KPNB1/LBR/LEP/LGMN/LIPA/MECP2/NPC1/NPC2/OSBPL3/POR/PRKAG2/SCARB1/SCD/SGPL1/SIRT1/SOAT1/SOD1/SORL1/SP1/SPP1/SRD5A3/SREBF1/STARD3NL/STUB1/TFCP2L1/TIPARP/YWHAH	46
BP	GO:0050769	positive regulation of neurogenesis	0.0229176	ABL2/ACTR2/ADCYAP1/ADRA2C/ANKRD27/APOE/ARSB/BAIAP2/CAMK1/CAMK1D/CSF1/CSNK1D/CTNNB1/CXCR4/CYFIP1/DISC1/EIF4G1/EP300/EPHB2/ETV5/EZH2/FYN/GRN/HGF/HIF1A/HSPA5/ITGA6/L1CAM/LYN/MAP2K1/MMD/MME/NCK1/NEDD4L/NIN/NRP1/NTRK2/P2RX4/PLXND1/PPARG/PPP1R9A/PRKCH/PSEN1/PTK2B/RAPGEF1/RGS2/RRN3/SCARB2/SEMA4D/SERPINF1/SETX/SHOX2/SPINT1/TIAM1/TLR2/TNFRSF1B/TRAK1/TREM2/TRPV2/VEGFC/ZEB2/ZNF804A	62
BP	GO:0016577	histone demethylation	0.0231164	JARID2/KDM1B/KDM2A/KDM2B/KDM3B/KDM5C/KDM5D/UTY	8
BP	GO:0034367	protein-containing complex remodeling	0.0231164	ABCG1/APOC1/APOC2/APOE/LPL/PLA2G7/PLTP/SCARB1	8
BP	GO:0046456	icosanoid biosynthetic process	0.0235208	ALOX5/ALOX5AP/ANXA1/CD74/FABP5/GGT7/HPGD/PLA2G4A/PTGS1/SIRT1/SYK/TBXAS1	12
BP	GO:0070059	intrinsic apoptotic signaling pathway in response to endoplasmic reticulum stress	0.023672	BCL2L1/BCL2L11/CEBPB/EIF2AK3/GRINA/HYOU1/NCK1/PMAIP1/SIRT1/TMBIM6/TNFRSF10B/TP53/TXNDC12	13
BP	GO:1902686	mitochondrial outer membrane permeabilization involved in programmed cell death	0.023672	BCL2L11/BLOC1S2/CASP8/EYA2/MAPK8/PMAIP1/PPIF/SLC35F6/TP53/YWHAB/YWHAE/YWHAH/YWHAZ	13
BP	GO:0045446	endothelial cell differentiation	0.0237807	ACVR1/ANXA2/APOLD1/ATOH8/BTG1/CDH5/CTNNB1/CXCR4/EZR/F11R/HEG1/ICAM1/IKBKB/NRP1/PDPN/PECAM1/PLOD3/RAP2C/RAPGEF1/S1PR1	20
BP	GO:1903578	regulation of ATP metabolic process	0.0242702	APP/CDK1/COX7A1/FBP1/GCK/HIF1A/IGF1/NUP50/NUP62/P2RX7/PARP1/PFKFB4/PGK1/PPIF/PRKAG2/PSEN1/SNCA/STAT3/TMSB4X/TP53/TREM2	21
BP	GO:0002526	acute inflammatory response	0.0243429	ACVR1/ADCYAP1/B4GALT1/BTK/C1QA/C1QB/C1QBP/C1QC/C2/C3AR1/C5AR1/CCR7/CD163/CD59/CEBPB/CR1/DNASE1L3/EIF2AK1/FCER1G/FCGR2B/HLA-E/ICAM1/IL6R/NLRP3/PIK3CG/PLSCR1/PPARG/PRCP/SERPINA1/STAT3/TNFRSF11A/TREM1/VSIG4	33
BP	GO:0015718	monocarboxylic acid transport	0.0243687	ACE/ACSL1/ANXA1/APOE/AQP9/BDKRB2/CD36/LEP/MFSD2A/MID1IP1/NMB/P2RX4/P2RX7/PLA2G4A/PLIN2/PPARG/PRKAG2/SLC16A6/SLC25A20/SLC38A7/SLC5A6/SLCO2B1/STRA6/SYK/THBS1/TNFRSF11A	26
BP	GO:0046889	positive regulation of lipid biosynthetic process	0.0246146	ABCG1/ABHD6/ANXA1/APOC2/APOE/CD74/CNEP1R1/CREBL2/CTDNEP1/FPR2/MID1IP1/NR1H3/POR/PRKCD/SCARB1/SREBF1	16
BP	GO:0031641	regulation of myelination	0.0250498	CST7/CTNNB1/CTSC/EIF2AK3/HGF/ITGAX/RNF10/TNFRSF1B/TNFRSF21/TYMP	10
BP	GO:0002902	regulation of B cell apoptotic process	0.0254508	ADA/BTK/CD74/IL10/LYN/SLC39A10	6
BP	GO:0036035	osteoclast development	0.0254508	ANXA2/ATP6AP1/LILRB1/NOTCH2/SIGLEC15/TYROBP	6
BP	GO:0070230	positive regulation of lymphocyte apoptotic process	0.0254508	CCL5/IL10/LGALS9/NFKBID/P2RX7/TP53	6
BP	GO:0090026	positive regulation of monocyte chemotaxis	0.0254508	AIF1/CCL5/CCR1/FPR2/LGMN/PLA2G7	6
BP	GO:0090330	regulation of platelet aggregation	0.0254508	LYN/PDPN/PRKCD/SH2B3/SYK/UBASH3B	6
BP	GO:1904062	regulation of cation transmembrane transport	0.0255216	ADRB2/APP/ATP1B1/CD63/CEMIP/CHP1/CLIC2/CTSS/DAPK1/DNM2/DYSF/EPHB2/FXYD5/FXYD6/FYN/HSPA2/KCNAB2/KCNE1/KCNE3/KCNIP3/KCNJ2/KCNQ1/LYN/MINK1/MMP9/MYO5A/NEDD4L/NETO2/PDE4B/PIK3CG/PLCG2/PPIF/PSEN2/PTK2B/PTPN6/RGS2/SCN3B/SLC30A5/SLC31A2/SLN/SNCA/TMSB4X/TREM2/TSPAN13/UBASH3B/YWHAE/YWHAH	47
BP	GO:0031396	regulation of protein ubiquitination	0.0255589	ADRB2/ARRB1/ARRB2/ARRDC3/ARRDC4/BIRC2/CHFR/CHP1/DTX3L/DYSF/FAM107A/FYN/GCLC/GNL3L/HSPA5/IVNS1ABP/MALT1/NOD2/PELI1/PSEN1/PTPN22/RASSF5/RIPK2/SH3RF2/SIAH2/STUB1/TBC1D7/TNFAIP3/UBB/UBE2C/UBE2D1	31
BP	GO:0048659	smooth muscle cell proliferation	0.0258568	AIF1/AKR1B1/CCL5/CTNNB1/DNMT1/EREG/FGF2/GNAI2/HBEGF/HPGD/IGF1/IL10/IL18/IL6R/MDM2/MMP9/NAMPT/NR4A3/PPARG/PRKDC/PTAFR/S1PR1/SOD2/STAT1/THBS1/TNFAIP3/TRIB1	27
BP	GO:0006023	aminoglycan biosynthetic process	0.0259594	ABCC5/B3GNT2/B3GNT5/B4GALT1/B4GALT5/CEMIP/CHST11/CHSY1/CSGALNACT2/DSE/EXT2/HAS2/HEXA/HS2ST1/HS3ST2/HS3ST3A1/SDC2/SDC3/ST3GAL1/XYLT1	20
BP	GO:0032963	collagen metabolic process	0.0259594	ARRB2/CIITA/COL1A2/CST3/CTSB/CTSD/CTSL/CTSS/CYGB/HIF1A/MMP1/MMP12/MMP19/MMP7/MMP9/P2RX7/PEPD/PLOD3/PPARG/RGCC	20
BP	GO:0050678	regulation of epithelial cell proliferation	0.0260733	APOE/AREG/ATOH8/B2M/B4GALT1/C5AR1/CCL5/CD109/CDKN2B/CTNNB1/DUSP10/DYSF/ECM1/EPPK1/EREG/FGF2/GLUL/GRN/HAS2/HIF1A/IGF1/IL10/ITGA4/LAMB1/LEP/MMP12/MTSS1/MYC/NOD2/NOTCH2/NR4A3/NRAS/NRP1/NRP2/PPARG/PRKDC/RB1/RGCC/RREB1/SERPINF1/SIRT1/SP1/STAT1/STAT3/STAT5A/SULF2/TEK/TGFA/THBS1/TNFAIP3/VEGFC	51
BP	GO:0043124	negative regulation of I-kappaB kinase/NF-kappaB signaling	0.0262801	CARD8/CASP8/NFKBID/NLRP12/RHOH/RIPK1/SIRPA/SIRT1/STAT1/TNFAIP3/USP10	11
BP	GO:0097300	programmed necrotic cell death	0.0262801	BIRC2/CASP8/CD14/MLKL/PELI1/PPIF/PYGL/RIPK1/RIPK3/TLR4/TP53	11
BP	GO:0010517	regulation of phospholipase activity	0.0262801	ABL2/ANXA1/APOC2/C5AR1/CCL5/FGF2/GNA13/NTRK2/PLCB2/PPT1/PTAFR/RGS2/SELE/SNCA	14
BP	GO:0002679	respiratory burst involved in defense response	0.0263497	DUSP10/GRN/HCK/PIK3CG/SLAMF8	5
BP	GO:0010745	negative regulation of macrophage derived foam cell differentiation	0.0263497	ABCA1/ABCG1/NFKBIA/NR1H3/PPARG	5
BP	GO:0031665	negative regulation of lipopolysaccharide-mediated signaling pathway	0.0263497	CARD16/CARD8/LILRA2/TNFAIP3/TRIB1	5
BP	GO:0032488	Cdc42 protein signal transduction	0.0263497	ABCA1/APOE/CDC42/NRP1/WAS	5
BP	GO:0043301	negative regulation of leukocyte degranulation	0.0263497	CD300A/CD84/FCGR2B/HLA-F/LGALS9	5
BP	GO:0045086	positive regulation of interleukin-2 biosynthetic process	0.0263497	CD4/CD80/CD86/CLEC7A/PTPRC	5
BP	GO:0050713	negative regulation of interleukin-1 beta secretion	0.0263497	CARD16/CARD8/NLRP3/SERPINB1/TNFAIP3	5
BP	GO:0060100	positive regulation of phagocytosis, engulfment	0.0263497	CD36/NCKAP1L/PPARG/RAB31/TREM2	5
BP	GO:1900272	negative regulation of long-term synaptic potentiation	0.0263497	APOE/APP/FAM107A/PPP1R9A/TYROBP	5
BP	GO:1905155	positive regulation of membrane invagination	0.0263497	CD36/NCKAP1L/PPARG/RAB31/TREM2	5
BP	GO:0030224	monocyte differentiation	0.0265946	CD4/CD74/CSF1/CSF1R/DCSTAMP/IFI16/INPP5D/MYC/PPARG	9
BP	GO:0090218	positive regulation of lipid kinase activity	0.0265946	CCR7/FGF2/FGR/FPR2/LYN/NOD2/PTK2B/TEK/VAV3	9
BP	GO:1903131	mononuclear cell differentiation	0.0265946	CD4/CD74/CSF1/CSF1R/DCSTAMP/IFI16/INPP5D/MYC/PPARG	9
BP	GO:2001171	positive regulation of ATP biosynthetic process	0.0265946	APP/HIF1A/IGF1/P2RX7/PFKFB4/PSEN1/STAT3/TMSB4X/TREM2	9
BP	GO:0030301	cholesterol transport	0.0266833	ABCA1/ABCG1/ANXA2/APOC1/APOC2/APOE/CD36/LEP/MSR1/NFKBIA/NPC1/NPC2/NR1H3/PLTP/PPARG/SCARB1/SIRT1/SOAT1	18
BP	GO:0070302	regulation of stress-activated protein kinase signaling cascade	0.0271422	APP/CCR7/DUSP10/EZR/FCGR2B/HGF/IL1RN/LEP/LTBR/LYN/MAP2K1/MAP4K4/MDFIC/MFHAS1/MINK1/MLKL/MYC/NCF1/NOD2/PRDX1/PTK2B/PTPN22/RAPGEF1/RASSF2/RELL1/RIPK1/RIPK2/SDCBP/SH3RF2/SIRPA/SYK/TIAM1/TLR4/TNFRSF11A/ZEB2	35
BP	GO:0002092	positive regulation of receptor internalization	0.0277405	ARRB1/ARRB2/CD63/GREM1/PLCG2/SELE/SYK	7
BP	GO:0002861	regulation of inflammatory response to antigenic stimulus	0.0277405	ADCYAP1/BTK/CCR7/FCER1G/FCGR2B/HLA-E/IL10	7
BP	GO:0071677	positive regulation of mononuclear cell migration	0.0277405	AIF1/CCL5/CCR1/FPR2/LGALS3/LGMN/PLA2G7	7
BP	GO:0032728	positive regulation of interferon-beta production	0.0278568	DDX3X/IFIH1/IRF5/RIPK2/RNF135/TLR2/TLR4/TLR8	8
BP	GO:0002220	innate immune response activating cell surface receptor signaling pathway	0.0280365	CD209/CLEC10A/CLEC4A/CLEC4E/EP300/FCER1G/FCN1/FYN/IKBKB/LILRA2/LYN/MALT1/NRAS/PAK2/PLCG2/PRKCD/PSMB3/PSMD9/PSME1/SYK	20
BP	GO:0019362	pyridine nucleotide metabolic process	0.0282255	ADPGK/APP/DERA/FBP1/GCK/GPD2/HIF1A/HK2/IDH1/IGF1/KCNAB2/KMO/KYNU/ME2/NAMPT/NNT/NUP50/NUP62/P2RX7/PARP9/PFKFB4/PGD/PGK1/PRKAG2/PSEN1/STAT3/TP53/TP53I3/TPI1	29
BP	GO:0046496	nicotinamide nucleotide metabolic process	0.0282255	ADPGK/APP/DERA/FBP1/GCK/GPD2/HIF1A/HK2/IDH1/IGF1/KCNAB2/KMO/KYNU/ME2/NAMPT/NNT/NUP50/NUP62/P2RX7/PARP9/PFKFB4/PGD/PGK1/PRKAG2/PSEN1/STAT3/TP53/TP53I3/TPI1	29
BP	GO:0036473	cell death in response to oxidative stress	0.0283092	ATG7/CTNNB1/CYP1B1/FYN/HGF/HIF1A/IL10/MCL1/NR4A3/PARP1/PRKCD/PSAP/RIPK1/SIRT1/SOD1/SOD2/TLR4	17
BP	GO:0003158	endothelium development	0.0284854	ACVR1/ANXA2/APOLD1/ATOH8/BTG1/CDH5/CTNNB1/CXCR4/EZR/F11R/GJA4/HEG1/ICAM1/IKBKB/ITGAX/NRP1/PDPN/PECAM1/PLOD3/RAP2C/RAPGEF1/S1PR1	22
BP	GO:0006692	prostanoid metabolic process	0.0288321	ABHD16A/ACOX1/ANXA1/CD74/CYP2S1/FABP5/HPGD/PTGS1/SIRT1/TBXAS1	10
BP	GO:0006693	prostaglandin metabolic process	0.0288321	ABHD16A/ACOX1/ANXA1/CD74/CYP2S1/FABP5/HPGD/PTGS1/SIRT1/TBXAS1	10
BP	GO:0072348	sulfur compound transport	0.0288321	CTNS/LRRC8D/RACGAP1/SLC19A2/SLC1A4/SLC26A11/SLC38A7/SLC5A6/SLC6A6/SLC7A9	10
BP	GO:0042440	pigment metabolic process	0.029207	ADA/ALAS1/CTNS/GART/HMOX2/HPRT1/MYO5A/OCA2/PRPS1/SHMT1/SLC11A2/TYRP1/UROS/ZEB2	14
BP	GO:0050830	defense response to Gram-positive bacterium	0.0292826	ACP5/C5AR1/CD36/FGR/GBP4/HAVCR2/HLA-E/IL27RA/LYZ/MPEG1/MYD88/NLRP3/P2RX7/RIPK2/RNASE6/STAB2/TLR2/TNFSF8	18
BP	GO:1903426	regulation of reactive oxygen species biosynthetic process	0.0292826	ACP5/AIF1/CD36/CLEC7A/CTNS/DNM2/FYN/GLA/ICAM1/IL10/ITGB2/P2RX4/PTK2B/RAC1/SIRPA/SNCA/STAT3/TLR4	18
BP	GO:0042176	regulation of protein catabolic process	0.0295106	ADAM9/ANXA2/APOE/ASB9/ATG7/AZIN1/BCAP31/CHFR/CSNK1D/CST3/CTSA/CTSC/DISC1/DTL/DYSF/EDEM1/EDEM2/EZR/FYN/GABARAPL2/GCLC/GGA1/IL10/LAMP3/MDM2/MTM1/NEDD4L/OS9/PSEN1/PSME1/PTK2B/RNF144B/RNF19B/SCO1/SDCBP/SH3RF2/SNCA/SORL1/STUB1/TIMP3/TIPARP/TNFAIP3/TNFRSF1B/TREM2/TRIB1/UBAC2/UBB/USP13/WDR91/WWP1/YOD1	51
BP	GO:0050808	synapse organization	0.0295422	ACTB/ACTR2/ADAM10/APOE/APP/ARHGAP22/BAIAP2/C1QA/C1QB/C1QC/C5AR1/CAMK1/CDC42/CFL1/CHRNA1/CTNNB1/CYFIP1/DISC1/EIF4G1/EPHB2/ETV5/FARP1/FCGR2B/FYN/IGSF21/IL10/IL10RA/ITGAM/L1CAM/LAMB2/LGMN/LILRB2/MECP2/MYO5A/NLGN4Y/NRP1/NRP2/NTRK2/PFN1/PLXND1/PPP1R9A/PSEN1/PTPRO/SEMA3F/SEMA4A/SEMA4D/SNCA/TIAM1/TLR2/TNC/TREM2/TUBB/YWHAZ/ZNF804A	54
BP	GO:0006919	activation of cysteine-type endopeptidase activity involved in apoptotic process	0.02985	CARD8/CASP1/CASP8/CTSH/EGLN3/EIF2AK3/NLRC4/NLRP12/NLRP3/PMAIP1/PPARG/RIPK1/SNCA/TNFRSF10A/TNFRSF10B/TNFSF15	16
BP	GO:0035794	positive regulation of mitochondrial membrane permeability	0.02985	BCL2L11/BLOC1S2/CASP8/EYA2/MAPK8/PMAIP1/PPIF/SLC35F6/TP53/YWHAB/YWHAE/YWHAH/YWHAZ	13
BP	GO:0002931	response to ischemia	0.02985	CSF1/CSF1R/EIF4EBP1/HK2/HYOU1/P2RX4/P2RX7/PPIF/STUB1/TP53/TREM2	11
BP	GO:0033059	cellular pigmentation	0.02985	ANKRD27/BLOC1S2/CD63/HPS4/MLPH/MREG/MYO5A/MYO7A/RAB32/TYRP1/ZEB2	11
BP	GO:0042398	cellular modified amino acid biosynthetic process	0.02985	CNDP2/GART/GATM/GCH1/GCLC/GGCT/GGT7/PLOD3/PLSCR1/PTDSS1/SHMT1	11
BP	GO:1905952	regulation of lipid localization	0.0301201	ABCA1/ABCG1/ANXA2/APOC1/APOC2/APOE/CD36/LEP/LPL/MSR1/NFKBIA/NR1H3/OSBPL11/OSBPL8/P2RX4/P2RX7/PLTP/PPARG/PRKCD/SCARB1/SIRT1/SPP1/SYK/THBS1/TNFRSF11A	25
BP	GO:0001755	neural crest cell migration	0.0301201	ACVR1/ANXA6/CFL1/CORO1C/HIF1A/NRP1/NRP2/PHACTR4/SEMA3F/SEMA4A/SEMA4D/ZEB2	12
BP	GO:0034329	cell junction assembly	0.030283	ACE/ACTB/CDC42/CDH5/CORO1C/CTNNB1/DAPK3/EPB41L3/F11R/FAM107A/FBF1/FLNC/GJA4/HEG1/IKBKB/ITGA5/ITGA6/MAP4K4/MYOC/NRP1/PECAM1/PRKCH/PTK2B/PTPRJ/PTPRO/RAC1/RAMP2/RAPGEF1/RCC2/S100A10/TEK/TESK2/THBS1/VASP/VMP1	35
BP	GO:0010822	positive regulation of mitochondrion organization	0.0303235	BCL2L11/CAMKK2/CASP8/DDHD1/HIF1A/HK2/HPS4/MAPK8/MMP9/PLAUR/PMAIP1/PPIF/RAC2/TP53/TREM2/USP36/YWHAB/YWHAE/YWHAH/YWHAZ	20
BP	GO:0031398	positive regulation of protein ubiquitination	0.0303235	ADRB2/ARRB1/ARRB2/ARRDC3/ARRDC4/BIRC2/CHFR/FAM107A/HSPA5/MALT1/NOD2/PELI1/PTPN22/RASSF5/RIPK2/STUB1/TBC1D7/UBB/UBE2C/UBE2D1	20
BP	GO:0008217	regulation of blood pressure	0.0306216	ACE/ADRB2/ATP2B1/ATP6AP2/CARTPT/COL1A2/CTSZ/ERAP1/F11R/GCH1/LEP/MECP2/MME/NAMPT/P2RX4/PPARG/PRCP/PTAFR/PTGS1/PTPRO/RAMP2/RNPEP/SCPEP1/SGK1/SNX5/SOD1/SOD2/VEGFC	28
BP	GO:0016358	dendrite development	0.0313187	ACTR2/ADAM10/ANKRD27/APOE/APP/ASAP1/BAIAP2/CAMK1/CAMK1D/CDC42/CFL1/CRK/CYFIP1/DISC1/EPHB2/EZH2/FARP1/FYN/HPRT1/LST1/MECP2/MINK1/NEDD4L/NRP1/PAK2/PPP1R9A/PSEN1/SDC2/SEMA4D/SLC11A2/SLC12A5/TIAM1/TRAK1/YWHAH	34
BP	GO:0006623	protein targeting to vacuole	0.0313187	GNPTAB/LAMP2/M6PR/NAGPA/NCOA4/SCARB2/SORL1/VPS37D/VTI1B	9
BP	GO:0030201	heparan sulfate proteoglycan metabolic process	0.0313187	CTNNB1/DSE/EXT2/HPSE/HS2ST1/HS3ST2/HS3ST3A1/SULF2/XYLT1	9
BP	GO:0050691	regulation of defense response to virus by host	0.0313187	DTX3L/IFNLR1/IL12RB1/LILRB1/MICB/MMP12/PARP9/STAT1/TNFAIP3	9
BP	GO:0009124	nucleoside monophosphate biosynthetic process	0.0323408	ADA/ADPGK/AK1/AMPD3/APP/CAD/DCK/FBP1/GART/GCK/HIF1A/HK2/HPRT1/IGF1/IMPDH1/NUP50/NUP62/P2RX7/PARP1/PFKFB4/PGK1/PRKAG2/PRPS1/PSEN1/SHMT1/STAT3/TMSB4X/TP53/TPI1/TREM2/UMPS	31
BP	GO:0033157	regulation of intracellular protein transport	0.0323408	BCAP31/CAMK1/CD36/CEMIP/CHP1/EDEM1/EDEM2/FYN/HCLS1/HPS4/ITGAM/ITGB2/IWS1/KCNE1/LCP1/LEP/MDFIC/MDM2/NUP62/OS9/PRKCD/PRR5L/PSEN1/RAC2/SORL1/SREBF1/TM9SF4/TP53/UBAC2/UHMK1/USP36/YOD1/YWHAE	33
BP	GO:0002726	positive regulation of T cell cytokine production	0.0323408	B2M/IL18/MALT1/NLRP3/RSAD2/SASH3	6
BP	GO:0035728	response to hepatocyte growth factor	0.0323408	CRK/GCLC/HGF/IL10/LGMN/NRP1	6
BP	GO:0046641	positive regulation of alpha-beta T cell proliferation	0.0323408	HLA-E/IL18/LGALS9/PTPRC/RIPK2/SYK	6
BP	GO:0051546	keratinocyte migration	0.0323408	ADAM9/EPPK1/HAS2/HBEGF/MAP4K4/MMP9	6
BP	GO:0061081	positive regulation of myeloid leukocyte cytokine production involved in immune response	0.0323408	CD36/CD74/FCER1G/LILRB1/NR4A3/TLR4	6
BP	GO:2000251	positive regulation of actin cytoskeleton reorganization	0.0323408	BAIAP2/CDC42/HCK/HCLS1/NRP1/TEK	6
BP	GO:0006024	glycosaminoglycan biosynthetic process	0.0324776	ABCC5/B3GNT2/B4GALT1/B4GALT5/CEMIP/CHST11/CHSY1/CSGALNACT2/DSE/EXT2/HAS2/HEXA/HS2ST1/HS3ST2/HS3ST3A1/SDC2/SDC3/ST3GAL1/XYLT1	19
BP	GO:0033559	unsaturated fatty acid metabolic process	0.0324776	ABHD16A/ACOX1/ACSL1/ALOX15B/ALOX5/ALOX5AP/ANXA1/CD74/CYP1B1/CYP2S1/DAGLB/FABP5/HPGD/MGLL/PLA2G4A/PTGS1/SCD/SIRT1/TBXAS1	19
BP	GO:0098739	import across plasma membrane	0.0324776	ARL6IP1/ATP1B1/CLN8/FOLR2/FYN/KCNJ2/KCNJ5/PSEN1/RGS2/SLC12A5/SLC12A8/SLC1A3/SLC31A1/SLC39A10/SLC39A8/SLC3A2/SLC7A1/SLC9A3/SLC9A7	19
BP	GO:0006911	phagocytosis, engulfment	0.0328976	ABCA1/AIF1/ARHGAP25/BECN1/BIN2/CD300A/CD36/CDC42/ELMO1/FCER1G/FCGR2B/ITGAM/ITGB2/MARCO/MSR1/NCKAP1L/PPARG/RAB31/THBS1/TREM2	20
BP	GO:0032273	positive regulation of protein polymerization	0.0330043	ACTR2/ACTR3/ARPC3/ARPC5/BAIAP2/CCR7/CYFIP1/GMFB/GRB2/HCK/ICAM1/IQGAP2/MECP2/NCK1/NCKAP1L/NIN/PFN1/PTK2B/RAC1/SCIN/VASP/WAS	22
BP	GO:0009101	glycoprotein biosynthetic process	0.0330043	ALG8/B3GNT2/B3GNT5/B4GALT1/B4GALT5/CCR7/CHP1/CHST11/CHSY1/CSGALNACT2/CTNNB1/DSE/EXT2/FKRP/FUT4/FUT8/GALNT1/GALNT6/GBGT1/HBEGF/HS2ST1/HS3ST2/HS3ST3A1/IGF1/MAGT1/MAN1A1/MFNG/MGAT1/MGAT4A/MGAT4B/MPDU1/NAGPA/NCSTN/NPC1/PHLDA1/PLOD3/PSEN1/RPN1/SOAT1/SRD5A3/ST3GAL1/ST6GALNAC2/ST8SIA4/STT3A/TET3/TRAK1/XYLT1	47
BP	GO:0072659	protein localization to plasma membrane	0.0330043	ACTB/ANXA2/AP2M1/ATP1B1/BCL2L1/C16orf70/EPB41L3/EPHB2/EZR/F11R/FCER1G/FCHO2/GGA1/GORASP2/IKBKB/KCNIP3/LGALS3/MYO5A/PKDCC/PRKCH/PTPN9/RAB10/RAB31/RAB8A/RAB8B/RAMP2/RHOG/S100A10/SCN3B/STX3/TMED2/TREM2/TSPAN14/TSPAN33/TTC7B/VAMP8/VTI1B	37
BP	GO:0014002	astrocyte development	0.0330043	APP/C1QA/C5AR1/FPR2/GRN/IFNGR1/LAMB2/PSEN1/TLR4/TREM2	10
BP	GO:0034105	positive regulation of tissue remodeling	0.0330043	ATP6AP1/CA2/DCSTAMP/IL18/PLEKHM1/PPARGC1B/SPP1/SYK/TFRC/TNFRSF11A	10
BP	GO:2000404	regulation of T cell migration	0.0330043	ADAM10/AIF1/APP/CCL5/CRK/DOCK8/ECM1/IL27RA/ITGA4/RIPK3	10
BP	GO:0002724	regulation of T cell cytokine production	0.0330043	B2M/HLA-F/IL18/MALT1/NLRP3/RSAD2/SASH3/TNFRSF1B	8
BP	GO:0006482	protein demethylation	0.0330043	JARID2/KDM1B/KDM2A/KDM2B/KDM3B/KDM5C/KDM5D/UTY	8
BP	GO:0008214	protein dealkylation	0.0330043	JARID2/KDM1B/KDM2A/KDM2B/KDM3B/KDM5C/KDM5D/UTY	8
BP	GO:0010165	response to X-ray	0.0330043	ANXA1/BLM/CASP3/DNM2/ERCC1/HMGA2/THBD/TP53	8
BP	GO:1902895	positive regulation of pri-miRNA transcription by RNA polymerase II	0.0330043	ATOH8/GNL3/HIF1A/IL10/SMAD6/SREBF1/STAT3/TP53	8
BP	GO:0016049	cell growth	0.0332215	ADAM10/ADIPOR1/ADIPOR2/AKAP13/APOE/APP/ARHGEF11/BTG1/CDC42/CDKN2A/CISH/CRLF3/CTNNB1/CXCL16/CXCR4/CYFIP1/CYP27B1/DCSTAMP/DDX3X/DISC1/DNM2/DPYSL2/EIF4G1/EPB41L3/FAM107A/FBP1/HBEGF/IGF1/ITGA4/KAZALD1/KDM2B/L1CAM/LAMB2/MSX1/NCBP1/NEDD4L/NIN/NRP1/NRP2/PPARG/PPP2CA/PPT1/PTK2B/PTPRJ/RAPH1/RASGRP2/RB1/RGS2/RPS6KA1/RPS6KA3/SDCBP/SEMA3F/SEMA4A/SEMA4D/SGK1/SIRT1/SPP1/TIAM1/TP53/TRPV2/TTL/ZEB2	62
BP	GO:0044070	regulation of anion transport	0.0335439	APOE/ARL6IP1/CA2/CEBPB/KMO/LEP/P2RX4/P2RX7/PRKCD/PSEN1/PTAFR/RGS2/RIPK1/SNCA/SYK/THBS1/TNFRSF11A	17
BP	GO:0051196	regulation of coenzyme metabolic process	0.0335439	APP/COQ3/FBP1/GCK/HIF1A/IGF1/ME2/NUP50/NUP62/P2RX7/PFKFB4/PPTC7/PRKAG2/PSEN1/SNCA/STAT3/TP53	17
BP	GO:0051651	maintenance of location in cell	0.0335439	APOE/CD4/CLMN/EPB41L3/EZR/FTH1/FTL/HK2/HSPA5/KDELR2/OS9/SCIN/SORL1/SRGN/SUN1/TMSB10/TMSB4X	17
BP	GO:0032616	interleukin-13 production	0.0335439	HLA-E/IL17RA/IL18/LGALS9/LILRA5/NLRP3/TNFRSF21	7
BP	GO:0034110	regulation of homotypic cell-cell adhesion	0.0335439	CCL5/LYN/PDPN/PRKCD/SH2B3/SYK/UBASH3B	7
BP	GO:0045672	positive regulation of osteoclast differentiation	0.0335439	ATP6AP1/CA2/CCR1/CSF1/PPARGC1B/TREM2/TYROBP	7
BP	GO:0051894	positive regulation of focal adhesion assembly	0.0335439	MAP4K4/MYOC/NRP1/PTPRJ/RAC1/S100A10/TEK	7
BP	GO:2000482	regulation of interleukin-8 secretion	0.0335439	ANXA1/CD14/FCN1/LGALS9/PTPN22/TLR2/TMSB4X	7
BP	GO:0035306	positive regulation of dephosphorylation	0.0335439	CD300A/CD33/CDH5/CNEP1R1/LILRB2/PLEK/PPARGC1B/PPP1R15B/PRKCD/PTPRC/RIPK3/SLC39A10	12
BP	GO:0002712	regulation of B cell mediated immunity	0.0335439	BTK/CR1/FCER1G/FCGR2B/HLA-E/IL10/IL27RA/PTPN6/PTPRC/TFRC/TNFSF13	11
BP	GO:0002889	regulation of immunoglobulin mediated immune response	0.0335439	BTK/CR1/FCER1G/FCGR2B/HLA-E/IL10/IL27RA/PTPN6/PTPRC/TFRC/TNFSF13	11
BP	GO:0048260	positive regulation of receptor-mediated endocytosis	0.0335439	ANXA2/ARRB1/ARRB2/B2M/CD63/DNM2/GREM1/PLCG2/PPT1/SELE/SYK	11
BP	GO:0006732	coenzyme metabolic process	0.0343935	ACLY/ACSL1/ACSL5/ACSM5/ADPGK/AKR1A1/APP/COQ2/COQ3/DBI/DERA/FAR2/FBP1/FOLR2/GART/GCH1/GCK/GCLC/GPD2/HIF1A/HK2/IDH1/IGF1/KCNAB2/KMO/KYNU/ME2/NAMPT/NNT/NUP50/NUP62/P2RX7/PANK4/PARP9/PDXK/PFKFB4/PGD/PGK1/PPT1/PPTC7/PRKAG2/PSEN1/SCD/SHMT1/SLC2A1/SLC2A3/SLC5A6/SNCA/STAT3/TECR/TP53/TP53I3/TPI1	53
BP	GO:0048545	response to steroid hormone	0.0344542	ADAM9/ADCYAP1/ADTRP/AIF1/AKAP13/ANXA1/AREG/ARID1A/ARRB2/ATP2B1/BCL2L11/CA2/CAD/CALR/CASP3/CTNNB1/CYBB/EIF4EBP1/EP300/FAM107A/HNMT/ICAM1/IDH1/IL10/IL1RN/KDM5D/MDM2/NCOA4/NPC1/NR1H3/NR2F6/NR4A2/NR4A3/NRIP1/PAQR8/PARP1/PCK2/PCNA/PPARG/PPARGC1B/PTAFR/RAMP2/RB1/SERPINF1/SIRT1/SPP1/SREBF1/THBS1/TLR2/YWHAH/ZFP36L2	51
BP	GO:0016999	antibiotic metabolic process	0.0345377	ACLY/ACO1/AKR1A1/AKR1B1/ALDH1A1/CTNS/CYBB/FYN/IDH1/ME2/NAGK/NANP/NNT/NPL/PCK2/PRDX1/PRDX5/RAC1/RAC2/SDHA/SNCA/SOD1/ST3GAL1/STAT3	24
BP	GO:0051091	positive regulation of DNA-binding transcription factor activity	0.0345377	APP/BTK/CAMK1D/CARD16/CD36/CTNNB1/EP300/HCLS1/ICAM1/IKBKB/IL10/IL18/IRAK2/ITGB2/LGALS9/MALT1/MYD88/NFAM1/NLRC4/NLRP3/NOD2/PPARG/PPARGC1B/PRKCH/RAB7B/RGCC/RIPK1/RIPK2/RIPK3/STAT3/TLR2/TLR4/TNFRSF11A/TRIM14/TRIM22/TRIM38/UBB	37
BP	GO:0001771	immunological synapse formation	0.0350779	CCR7/DOCK2/DOCK8/HAVCR2/LGALS3	5
BP	GO:0010867	positive regulation of triglyceride biosynthetic process	0.0350779	CNEP1R1/CTDNEP1/NR1H3/SCARB1/SREBF1	5
BP	GO:0032802	low-density lipoprotein particle receptor catabolic process	0.0350779	ANXA2/AP2B1/AP2M1/AP2S1/APOE	5
BP	GO:0035358	regulation of peroxisome proliferator activated receptor signaling pathway	0.0350779	ALOX15B/CITED2/FABP5/LEP/SIRT1	5
BP	GO:0036295	cellular response to increased oxygen levels	0.0350779	ATG7/ATP6AP1/ATP6V0D1/ATP6V1A/PPARG	5
BP	GO:0043558	regulation of translational initiation in response to stress	0.0350779	EIF2AK1/EIF2AK3/NCK1/PPP1CA/PPP1R15B	5
BP	GO:0044546	NLRP3 inflammasome complex assembly	0.0350779	CD36/GBP5/MEFV/NLRP3/TLR4	5
BP	GO:0097202	activation of cysteine-type endopeptidase activity	0.0350779	ASPH/CASP8/IFI16/LGMN/RIPK2	5
BP	GO:0098543	detection of other organism	0.0350779	CLEC7A/NLRC4/NOD2/TLR2/TLR4	5
BP	GO:0050803	regulation of synapse structure or activity	0.035308	ACTR2/ADAM10/APOE/APP/ARHGAP22/BAIAP2/CAMK1/CFL1/CYFIP1/DISC1/DNM2/EIF4G1/EPHB2/ETV5/FCGR2B/FYN/IL10/IL10RA/LILRB2/NRP2/NTRK2/PPP1R9A/PPT1/PTPRO/SEMA3F/SEMA4A/SEMA4D/SNCA/TIAM1/TLR2/TUBB/YWHAZ/ZNF804A	33
BP	GO:0006767	water-soluble vitamin metabolic process	0.035308	ABCD4/ACP5/AKR1A1/CTRB2/FOLR2/GCLC/KMO/KYNU/PDXK/PSAT1/SHMT1/SLC19A2/SLC2A1/SLC2A3/SLC5A6/TCN2	16
BP	GO:0070098	chemokine-mediated signaling pathway	0.035308	CCL13/CCL18/CCL4/CCL5/CCR1/CCR10/CCR4/CCR5/CCR7/CCRL2/CMKLR1/CXCR4/HIF1A/PTK2B/SH2B3/TREM2	16
BP	GO:1901888	regulation of cell junction assembly	0.035308	ACE/CORO1C/DAPK3/FAM107A/IKBKB/MAP4K4/MYOC/NRP1/PRKCH/PTPRJ/RAC1/RAPGEF1/RCC2/S100A10/TEK/THBS1	16
BP	GO:0031100	animal organ regeneration	0.035308	C5AR1/CAD/CDK1/CEBPB/EZH2/HGF/IGF2R/IL10/LCP1/NR4A3/PCNA/PNPT1/PPARG/SULF2	14
BP	GO:0050688	regulation of defense response to virus	0.035308	BIRC2/C1QBP/DTX3L/IFNLR1/IL12RB1/IL2RA/LILRB1/MICB/MMP12/PARP9/STAT1/TNFAIP3/TRAF3/TRIM38	14
BP	GO:0010639	negative regulation of organelle organization	0.0356035	ANKRD27/ARAP1/ARHGAP28/ARRB2/ATG7/BCL2L1/BECN1/BUB1/BUB3/CAMSAP1/CAPG/CAPZA2/CDH5/DCP2/DNM2/DNMT1/ERCC1/FNIP2/GMFB/GNL3L/HGF/HMGA1/IGF1/JARID2/LILRB2/MAD1L1/MID1IP1/MTM1/MYOC/PARP1/PFN1/PPIF/PPP1R9A/PRKAR1A/PRKCD/RGCC/S1PR1/SCIN/SIRT1/SLC35F6/SMCR8/SNCA/SPTB/SWAP70/TBC1D4/TBC1D7/TMOD3/TMSB10/TMSB4X/TP53/VAT1/WAS	52
BP	GO:0009165	nucleotide biosynthetic process	0.0356264	ACLY/ACSL1/ACSL5/ADA/ADPGK/AGPAT3/AGPAT4/AK1/AMPD3/APP/CAD/CMPK2/DCK/FBP1/GART/GCK/HIF1A/HK2/HPRT1/IGF1/IMPDH1/KMO/KYNU/NAMPT/NUP50/NUP62/P2RX7/PANK4/PAPSS1/PAPSS2/PARP1/PARP9/PFKFB4/PGK1/PNP/PPT1/PRKAG2/PRPS1/PSEN1/RRM2/RRM2B/SCD/SHMT1/SNCA/STAT3/TECR/TMSB4X/TP53/TPI1/TREM2/UMPS	51
BP	GO:0048246	macrophage chemotaxis	0.0358699	C3AR1/C5AR1/CCL5/CMKLR1/CSF1/LGALS3/PTK2B/SLAMF8/THBS1	9
BP	GO:0034504	protein localization to nucleus	0.0361203	CALR/CCT5/CD36/CDK1/CHP1/CNEP1R1/CTDNEP1/DTX3L/EIF2AK3/FYN/GLUL/HCLS1/HEATR3/HHEX/KPNA2/KPNB1/LEP/LILRB4/MDFIC/MDM2/MFHAS1/MMP12/MSX1/NFKBIA/NUP50/NUP62/OSBPL8/PARP1/PARP9/PRKCD/PSEN1/RASSF5/STAT3/SUN1/SYK/TP53/YWHAE	37
BP	GO:1990823	response to leukemia inhibitory factor	0.0364242	ABCD4/B3GNT2/HK2/ICAM1/JARID2/LAPTM5/MRPL15/MSC/NRP2/PIGA/PTP4A3/SHMT1/SIRT1/SNX10/TFRC/TLE4/VEGFC	17
BP	GO:1990830	cellular response to leukemia inhibitory factor	0.0364242	ABCD4/B3GNT2/HK2/ICAM1/JARID2/LAPTM5/MRPL15/MSC/NRP2/PIGA/PTP4A3/SHMT1/SIRT1/SNX10/TFRC/TLE4/VEGFC	17
BP	GO:0070588	calcium ion transmembrane transport	0.0365617	ANXA2/ANXA5/ANXA6/ATP1B1/ATP2C1/CACNA2D4/CCR5/CCR7/CEMIP/CLIC2/DYSF/FGF2/FYN/HSPA2/KCNE3/LYN/MCOLN1/MCOLN2/MCOLN3/MYO5A/P2RX4/P2RX7/PDE4B/PIK3CG/PLCB2/PLCG2/PMPCA/PSEN1/PSEN2/PTK2B/PTPN6/PTPRC/RASA3/SLC8B1/SLN/SNCA/TMEM37/TRPC4AP/TRPV2/TSPAN13/UBASH3B/VDAC1/YWHAE	43
BP	GO:0040014	regulation of multicellular organism growth	0.0365755	ADRB2/APP/ATRN/CSF1/EZR/IGF1/LGMN/PPIB/SGPL1/SOD1/STAT3/STAT5A/STAT5B	13
BP	GO:1905710	positive regulation of membrane permeability	0.0365755	BCL2L11/BLOC1S2/CASP8/EYA2/MAPK8/PMAIP1/PPIF/SLC35F6/TP53/YWHAB/YWHAE/YWHAH/YWHAZ	13
BP	GO:0051054	positive regulation of DNA metabolic process	0.0373574	ACTR2/ARRB2/CCT5/CDK1/CHTF8/CTNNB1/DBF4/DNMT1/DTX3L/ERCC1/EREG/EYA2/FGF2/FGFR4/GNL3/GREM1/HGF/MECP2/MYC/PARP1/PARP9/PCNA/PKIB/PRKCD/PRKDC/PTK2B/PTPRC/RAC1/RGCC/SIRT1/TFRC/TNFSF13/WAS	33
BP	GO:0032309	icosanoid secretion	0.0374746	ACE/ANXA1/BDKRB2/LEP/NMB/P2RX4/P2RX7/PLA2G4A/SYK/TNFRSF11A	10
BP	GO:0048538	thymus development	0.0374746	BCL2L11/CTNNB1/JARID2/MAD1L1/MAFB/MAP2K1/PRKDC/PSEN1/RIPK3/SOD1	10
BP	GO:0071827	plasma lipoprotein particle organization	0.0374746	ABCA1/ABCG1/APOC1/APOC2/APOE/LPL/PLA2G7/PLTP/SCARB1/SOAT1	10
BP	GO:0045071	negative regulation of viral genome replication	0.0374911	CCL5/CCNK/HMGA2/IFI16/IFIT5/MX1/OAS1/OAS3/OASL/PLSCR1/RNASEL/RSAD2	12
BP	GO:1902883	negative regulation of response to oxidative stress	0.0374911	ATG7/CTNNB1/FYN/GGT7/HGF/HIF1A/IL10/MCTP1/NR4A3/PSAP/SIRT1/SOD2	12
BP	GO:0043279	response to alkaloid	0.0375255	ADA/AIF1/ATG7/BCL2L1/BLM/CAD/CASP3/CASP7/CXCR4/DNM2/EFTUD2/HNMT/HSPA5/ICAM1/MDM2/PPARG/PTK2B/SNCA/TIAM1	19
BP	GO:0032872	regulation of stress-activated MAPK cascade	0.0380649	APP/CCR7/DUSP10/EZR/FCGR2B/HGF/IL1RN/LEP/LTBR/MAP2K1/MAP4K4/MDFIC/MFHAS1/MINK1/MLKL/MYC/NCF1/NOD2/PRDX1/PTK2B/PTPN22/RAPGEF1/RASSF2/RELL1/RIPK1/RIPK2/SDCBP/SH3RF2/SIRPA/SYK/TIAM1/TLR4/TNFRSF11A/ZEB2	34
BP	GO:0035967	cellular response to topologically incorrect protein	0.0385395	ATF3/ATF6/ATP6V0D1/BCL2L11/CALR/CANX/EDEM1/EIF2AK3/EP300/FKBP14/HSPA2/HSPA5/HSPA9/HYOU1/NCK1/PDIA6/PPP1R15B/SEC31A/SSR1/STUB1/TM7SF3/TMBIM6/TMEM33/TPP1/YOD1	25
BP	GO:0030278	regulation of ossification	0.0385395	ACVR1/ADRB2/AREG/ATP2B1/ATP6AP1/BMP2K/CCR1/CEBPB/CHSY1/CLIC1/CSF1/CTNNB1/CYP27B1/ECM1/EGR2/GREM1/HGF/HIF1A/ID3/IGF1/IL6R/P2RX7/PKDCC/PTK2B/RASSF2/S1PR1/SEMA4D/SMAD6/SRGN/TMEM119	30
BP	GO:0006739	NADP metabolic process	0.0385395	DERA/GCK/IDH1/KCNAB2/ME2/NNT/PGD/TP53I3	8
BP	GO:0008608	attachment of spindle microtubules to kinetochore	0.0385395	BECN1/BUB3/CDC42/CENPE/MAD1L1/RACGAP1/RB1/RCC2	8
BP	GO:0035587	purinergic receptor signaling pathway	0.0385395	ADA/ADORA3/GNAI2/GPR171/P2RX4/P2RX7/P2RY13/PTAFR	8
BP	GO:0042311	vasodilation	0.0385395	ADRB2/APOE/BDKRB2/GCH1/PLOD3/RGS2/SOD1/SOD2	8
BP	GO:0045589	regulation of regulatory T cell differentiation	0.0385395	CR1/DUSP10/FANCD2/IL2RA/LGALS9/LILRB2/LILRB4/NFATC2	8
BP	GO:1904467	regulation of tumor necrosis factor secretion	0.0385395	HAVCR2/IFIH1/IFNGR1/IL27RA/LGALS9/LILRA2/LILRA5/LPL	8
BP	GO:2000778	positive regulation of interleukin-6 secretion	0.0385395	AIF1/IFIH1/LGALS9/LILRA2/LILRA5/LPL/MBP/TLR8	8
BP	GO:0070373	negative regulation of ERK1 and ERK2 cascade	0.0390146	ARRB1/ATF3/DUSP10/DUSP4/DUSP6/EPHB2/EZR/LYN/NLRP12/PTPRC/RAPGEF1/SIRPA/TIMP3/TLR4	14
BP	GO:0034330	cell junction organization	0.0391251	ACE/ACTB/CADM1/CDC42/CDH5/CORO1C/CSF1R/CTNNB1/CXADR/DAPK3/EPB41L3/F11R/FAM107A/FBF1/FLNC/GJA4/HEG1/IKBKB/ITGA5/ITGA6/MAP4K4/MYOC/NRP1/PECAM1/PLEKHA7/PRKCH/PTK2B/PTPRJ/PTPRO/RAB8B/RAC1/RAMP2/RAPGEF1/RCC2/S100A10/TEK/TESK2/THBS1/VASP/VMP1	40
BP	GO:1990868	response to chemokine	0.0395839	CCL13/CCL18/CCL4/CCL5/CCR1/CCR10/CCR4/CCR5/CCR7/CCRL2/CMKLR1/CXCR4/DOCK8/HIF1A/PTK2B/SH2B3/TREM2	17
BP	GO:1990869	cellular response to chemokine	0.0395839	CCL13/CCL18/CCL4/CCL5/CCR1/CCR10/CCR4/CCR5/CCR7/CCRL2/CMKLR1/CXCR4/DOCK8/HIF1A/PTK2B/SH2B3/TREM2	17
BP	GO:0009895	negative regulation of catabolic process	0.0395839	ANXA2/APOC1/ATG7/AZIN1/BECN1/CST3/CTSA/DYSF/EIF4G1/FBP1/FYN/GABARAPL2/HGF/IL10/IL10RA/LAMP3/LEP/MAPKAPK2/MCL1/MTM1/MYD88/NAMPT/NPC1/OS9/PIK3CG/POLDIP2/PSEN1/PTPN22/SCO1/SDCBP/SLC11A1/SMCR8/SNCA/SORL1/STAT3/TBC1D14/TIMP3/TP53/TREM2/UBAC2/USP36/YOD1	42
BP	GO:0002374	cytokine secretion involved in immune response	0.0395839	IL10/LILRB1/NLRP3/NOD2/TLR2/TNFRSF1B	6
BP	GO:0010560	positive regulation of glycoprotein biosynthetic process	0.0395839	CCR7/CHP1/CTNNB1/IGF1/NCSTN/SOAT1	6
BP	GO:0032495	response to muramyl dipeptide	0.0395839	IRF5/NFKBIA/NOD2/PTPN22/RIPK2/TNFAIP3	6
BP	GO:0032816	positive regulation of natural killer cell activation	0.0395839	HLA-E/HLA-F/IL18/IL6R/LAMP1/TYROBP	6
BP	GO:0042053	regulation of dopamine metabolic process	0.0395839	HPRT1/ITGAM/ITGB2/NR4A2/PNKD/SNCA	6
BP	GO:0042069	regulation of catecholamine metabolic process	0.0395839	HPRT1/ITGAM/ITGB2/NR4A2/PNKD/SNCA	6
BP	GO:0045655	regulation of monocyte differentiation	0.0395839	CD4/CD74/CSF1/DCSTAMP/INPP5D/MYC	6
BP	GO:0090195	chemokine secretion	0.0395839	AIF1/ALOX15B/CSF1R/LPL/MBP/MCOLN2	6
BP	GO:1902993	positive regulation of amyloid precursor protein catabolic process	0.0395839	ABCG1/APP/CASP3/GSAP/IFNGR1/LYN	6
BP	GO:0006641	triglyceride metabolic process	0.0398897	ACSL1/APOBR/APOC1/APOC2/APOE/CNEP1R1/CTDNEP1/FABP5/GK/LPL/MGLL/NR1H3/PCK2/PIK3CG/SCARB1/SIRT1/SORL1/SREBF1	18
BP	GO:0043433	negative regulation of DNA-binding transcription factor activity	0.0398897	ADORA3/ARRB1/ARRB2/CARD8/CDKN2A/CHP1/CMKLR1/CYP1B1/EZH2/G3BP2/HAVCR2/ID3/IL10/IRAK2/NFKBIA/NFKBID/NFKBIE/NLRP12/NLRP3/PELI1/RB1/SIRT1/TMSB4X/TNFAIP3/TRAF3/TRIB1	26
BP	GO:0043542	endothelial cell migration	0.0398897	ADTRP/ANXA1/APOE/ATOH8/CALR/CYP1B1/DPP4/FGF2/GLUL/GREM1/GRN/HIF1A/ITGB2/LGMN/MECP2/MMRN2/NRP1/NRP2/P2RX4/PECAM1/PIK3R3/PLXND1/PPARG/PRCP/PRKX/PTK2B/PTP4A3/RGCC/SCARB1/SEMA4A/SERPINF1/SIRT1/SP1/STAT5A/TEK/THBS1/TMSB4X/VEGFC	38
BP	GO:0045666	positive regulation of neuron differentiation	0.0398897	ABL2/ACTR2/ADCYAP1/ADRA2C/ANKRD27/APOE/ARSB/BAIAP2/CAMK1/CAMK1D/CSNK1D/CXCR4/CYFIP1/DISC1/EIF4G1/EP300/ETV5/EZH2/FYN/GRN/HGF/HSPA5/ITGA6/L1CAM/LYN/MAP2K1/MMD/NCK1/NEDD4L/NIN/NRP1/NTRK2/PLXND1/PPP1R9A/PSEN1/PTK2B/RAPGEF1/RGS2/RRN3/SCARB2/SEMA4D/SERPINF1/SETX/SHOX2/TIAM1/TRAK1/TRPV2/ZEB2/ZNF804A	49
BP	GO:0006516	glycoprotein catabolic process	0.0398897	CST3/EDEM1/EDEM2/FBXO6/HPSE/MANBA/MMP12	7
BP	GO:0030194	positive regulation of blood coagulation	0.0398897	CD36/HPSE/PDPN/PLEK/THBD/THBS1/TLR4	7
BP	GO:0043090	amino acid import	0.0398897	ARL6IP1/CLN8/PSEN1/RGS2/SLC1A3/SLC3A2/SLC7A1	7
BP	GO:0051497	negative regulation of stress fiber assembly	0.0398897	ARAP1/ARHGAP28/MYOC/PFN1/PPP1R9A/S1PR1/WAS	7
BP	GO:1900048	positive regulation of hemostasis	0.0398897	CD36/HPSE/PDPN/PLEK/THBD/THBS1/TLR4	7
BP	GO:0050853	B cell receptor signaling pathway	0.040072	BTK/CD300A/CMTM3/ELF1/FCGR2B/KLHL6/LAT2/LPXN/LYN/NCKAP1L/NFAM1/NFATC2/PLCG2/PRKCH/PTPN22/PTPN6/PTPRC/SLC39A10/SYK/TEC/VAV3	21
BP	GO:0019048	modulation by virus of host morphology or physiology	0.0411247	ATG7/BCL2L1/BCL2L11/CASP8/CCNK/CD209/CD4/KPNA2/KPNB1	9
BP	GO:1901998	toxin transport	0.0411247	ABCG1/ARID1A/ATP6V0A1/CCT5/COPZ1/GGA1/HSPA5/NRP1/SLC7A8	9
BP	GO:1902042	negative regulation of extrinsic apoptotic signaling pathway via death domain receptors	0.0411247	BCL2L1/CASP8/HGF/ICAM1/ITPRIP/RIPK1/TNFAIP3/TNFRSF10A/TNFRSF10B	9
BP	GO:1901293	nucleoside phosphate biosynthetic process	0.0414641	ACLY/ACSL1/ACSL5/ADA/ADPGK/AGPAT3/AGPAT4/AK1/AMPD3/APP/CAD/CMPK2/DCK/FBP1/GART/GCK/HIF1A/HK2/HPRT1/IGF1/IMPDH1/KMO/KYNU/NAMPT/NUP50/NUP62/P2RX7/PANK4/PAPSS1/PAPSS2/PARP1/PARP9/PFKFB4/PGK1/PNP/PPT1/PRKAG2/PRPS1/PSEN1/RRM2/RRM2B/SCD/SHMT1/SNCA/STAT3/TECR/TMSB4X/TP53/TPI1/TREM2/UMPS	51
BP	GO:0051893	regulation of focal adhesion assembly	0.041531	CORO1C/DAPK3/FAM107A/MAP4K4/MYOC/NRP1/PTPRJ/RAC1/RCC2/S100A10/TEK/THBS1	12
BP	GO:0090109	regulation of cell-substrate junction assembly	0.041531	CORO1C/DAPK3/FAM107A/MAP4K4/MYOC/NRP1/PTPRJ/RAC1/RCC2/S100A10/TEK/THBS1	12
BP	GO:1902110	positive regulation of mitochondrial membrane permeability involved in apoptotic process	0.041531	BCL2L11/BLOC1S2/CASP8/EYA2/MAPK8/PMAIP1/SLC35F6/TP53/YWHAB/YWHAE/YWHAH/YWHAZ	12
BP	GO:0034333	adherens junction assembly	0.0418374	CORO1C/CTNNB1/DAPK3/FAM107A/MAP4K4/MYOC/NRP1/PTK2B/PTPRJ/RAC1/RAMP2/RCC2/S100A10/TEK/TESK2/THBS1	16
BP	GO:0014075	response to amine	0.042175	CAD/CDK1/HNMT/HPRT1/ICAM1/NR4A2/RGS2/RRM2B/SOD1/UROS	10
BP	GO:0044003	modification by symbiont of host morphology or physiology	0.042175	ATG7/BCL2L1/BCL2L11/CASP8/CCNK/CD209/CD4/KPNA2/KPNB1/SERPINB9	10
BP	GO:1900015	regulation of cytokine production involved in inflammatory response	0.042175	CLEC7A/GBP5/GPSM3/IL17RA/LEP/MEFV/MYD88/NOD2/SIRPA/TLR4	10
BP	GO:0030195	negative regulation of blood coagulation	0.042175	ADTRP/ANXA2/ANXA5/APOE/PLAU/PLAUR/PRKCD/SH2B3/THBD/THBS1/UBASH3B	11
BP	GO:0031638	zymogen activation	0.042175	ANXA2/ASPH/CASP8/CTSH/CTSZ/IFI16/LGMN/PGK1/PLAU/RIPK2/THBS1	11
BP	GO:0038066	p38MAPK cascade	0.042175	DUSP10/EZR/HGF/LEP/LGALS9/MAPKAPK2/MFHAS1/MINK1/NCF1/PTPN22/RELL1	11
BP	GO:0071320	cellular response to cAMP	0.042175	AHR/APP/AQP9/EZR/FDX1/HSPA5/KCNE1/KCNQ1/PIK3CG/PTAFR/RAPGEF1	11
BP	GO:0005996	monosaccharide metabolic process	0.0424431	ADIPOR1/ADPGK/AKR1A1/AKR1B1/ALDH1A1/ATF3/B4GALT1/CREM/CRYL1/EP300/FABP5/FBP1/FUCA1/FUCA2/FUT4/FUT8/GCK/GCLC/GPD2/HK2/IGF1/LEP/MAN2B1/NLN/OAS1/PASK/PCK2/PFKFB4/PGD/PGK1/PMAIP1/PPP1CA/SDS/SIRT1/SLC2A1/SLC2A3/SLC35B4/SORD/TP53/TPI1	40
BP	GO:0043473	pigmentation	0.0425634	ANKRD27/ATP6AP2/ATRN/BCL2L11/BLOC1S2/CD63/HPS4/MITF/MLPH/MREG/MYO5A/MYO7A/OCA2/RAB32/TYRP1/USP13/ZEB2	17
BP	GO:0046364	monosaccharide biosynthetic process	0.0425634	AKR1A1/AKR1B1/ATF3/EP300/FBP1/GCK/GPD2/LEP/NLN/PCK2/PGD/PGK1/SDS/SIRT1/SLC35B4/SORD/TPI1	17
BP	GO:0043902	positive regulation of multi-organism process	0.0426551	ANXA2/APOE/BCL2L11/C1QBP/CCL5/CD180/CD4/CD74/CFL1/CHD1/CLEC7A/CSF1R/DDX3X/EP300/GRN/HAVCR2/IGF2R/KPNA2/LGALS9/LHFPL2/LY86/MDFIC/PPIB/PTAFR/RIPK2/SP1/SYK/TRIM38	28
BP	GO:1903320	regulation of protein modification by small protein conjugation or removal	0.0430932	ADRB2/ARRB1/ARRB2/ARRDC3/ARRDC4/BIRC2/CHFR/CHP1/CTNNB1/DTX3L/DYSF/FAM107A/FYN/GCLC/GNL3/GNL3L/HSPA5/IVNS1ABP/MALT1/NOD2/PELI1/PSEN1/PTPN22/RASSF5/RIPK2/SH3RF2/SIAH2/STUB1/TBC1D7/TNFAIP3/UBB/UBE2C/UBE2D1	33
BP	GO:0045931	positive regulation of mitotic cell cycle	0.0432642	AIF1/ANXA1/APP/BECN1/CCND3/CDK1/DDX3X/DTL/EIF4EBP1/EIF4G1/EREG/HSPA2/IGF1/LGMN/MDM2/MECP2/NUP62/POLDIP2/RB1/RCC2/RGCC/TGFA/TMOD3/TTL/UBE2C	25
BP	GO:0007254	JNK cascade	0.0436922	APP/CCR7/DUSP10/FCGR2B/IL1RN/IRAK2/LTBR/MAP4K4/MAPK8/MDFIC/MFHAS1/MINK1/MLKL/NCF1/NOD2/PTK2B/PTPN22/RAPGEF1/RASSF2/RIPK1/RIPK2/SDCBP/SH3RF2/SIRPA/SYK/TIAM1/TLR4/TNFRSF11A/TRIB1/UBB/ZEB2	31
BP	GO:0045732	positive regulation of protein catabolic process	0.0436922	ADAM9/APOE/ASB9/ATG7/BCAP31/CHFR/CSNK1D/CTSC/DISC1/DTL/EDEM1/EDEM2/EZR/GCLC/GGA1/MDM2/NEDD4L/PSEN1/PTK2B/RNF144B/RNF19B/SH3RF2/SORL1/STUB1/TIPARP/TNFAIP3/TNFRSF1B/TREM2/TRIB1/USP13/WWP1	31
BP	GO:0009156	ribonucleoside monophosphate biosynthetic process	0.0439996	ADA/ADPGK/AK1/AMPD3/APP/CAD/FBP1/GART/GCK/HIF1A/HK2/HPRT1/IGF1/IMPDH1/NUP50/NUP62/P2RX7/PARP1/PFKFB4/PGK1/PRKAG2/PRPS1/PSEN1/STAT3/TMSB4X/TP53/TPI1/TREM2/UMPS	29
BP	GO:0031647	regulation of protein stability	0.0441771	ASPH/ATP1B1/B4GALT5/CALR/CASP3/CCT5/CHFR/CHP1/CMTM6/CREBL2/CTSA/CTSH/EP300/FAM107A/GNL3L/GRN/HPS4/IGF1/LAMP1/LAMP2/MDM2/MSX1/NEDD4L/PFN1/PPIB/PRKCD/PRKDC/RASSF2/RNF149/SIRT1/SNCA/SREBF1/STUB1/TP53/TYROBP/USP13/USP18/USP36/VHL	39
BP	GO:0042509	regulation of tyrosine phosphorylation of STAT protein	0.0443588	CCL5/CSF1R/FYN/HCLS1/IGF1/IL18/IL6R/LEP/LYN/PARP14/PARP9/PECAM1/PPP2CA/SH2B3/STAT3	15
BP	GO:0019318	hexose metabolic process	0.0444904	ADIPOR1/ADPGK/AKR1A1/AKR1B1/ALDH1A1/ATF3/B4GALT1/CREM/EP300/FABP5/FBP1/FUCA1/FUCA2/FUT4/FUT8/GCK/GPD2/HK2/IGF1/LEP/MAN2B1/NLN/OAS1/PASK/PCK2/PFKFB4/PGK1/PMAIP1/PPP1CA/SDS/SIRT1/SLC35B4/SORD/TP53/TPI1	35
BP	GO:0010039	response to iron ion	0.0447322	ACO1/B2M/BECN1/C1QA/HIF1A/MDM2/SLC11A2/SNCA	8
BP	GO:0042339	keratan sulfate metabolic process	0.0447322	B3GNT2/B4GALT1/B4GALT5/GALNS/GNS/HEXA/HEXB/ST3GAL1	8
BP	GO:0046633	alpha-beta T cell proliferation	0.0447322	DOCK2/ELF4/HLA-E/IL18/LGALS9/PTPRC/RIPK2/SYK	8
BP	GO:0051194	positive regulation of cofactor metabolic process	0.0447322	APP/HIF1A/IGF1/NNT/P2RX7/PFKFB4/PSEN1/SNCA	8
BP	GO:1901797	negative regulation of signal transduction by p53 class mediator	0.0447322	BDKRB2/CD74/ING2/MDM2/RRM2B/RRN3/SIRT1/ZNF385A	8
BP	GO:0006000	fructose metabolic process	0.0450373	AKR1B1/ALDH1A1/FBP1/PFKFB4/SORD	5
BP	GO:0030852	regulation of granulocyte differentiation	0.0450373	C1QC/EVI2B/HCLS1/INPP5D/TRIB1	5
BP	GO:0043101	purine-containing compound salvage	0.0450373	ADA/AMPD3/DCK/HPRT1/PNP	5
BP	GO:0045342	MHC class II biosynthetic process	0.0450373	CIITA/IL10/SIRT1/SLC11A1/TLR4	5
BP	GO:0051770	positive regulation of nitric-oxide synthase biosynthetic process	0.0450373	NAMPT/NOD2/STAT1/TLR2/TLR4	5
BP	GO:0090197	positive regulation of chemokine secretion	0.0450373	AIF1/ALOX15B/CSF1R/LPL/MBP	5
BP	GO:1901992	positive regulation of mitotic cell cycle phase transition	0.045357	AIF1/ANXA1/APP/CCND3/CDK1/DDX3X/DTL/EIF4G1/HSPA2/MDM2/MECP2/RB1/RCC2/RGCC/TMOD3/UBE2C	16
BP	GO:0035304	regulation of protein dephosphorylation	0.0454538	CD300A/CD33/CDH5/CNEP1R1/GNAI2/IKBKB/LGALS3/LILRB2/MFHAS1/NCKAP1L/PHACTR4/PPP1R15B/PRKCD/PTPRC/RCAN1/RCAN3/SH3RF2/SHOC2/SLC39A10/SWAP70/YWHAB/YWHAE	22
BP	GO:0006633	fatty acid biosynthetic process	0.0459242	ACLY/ACSM5/ADIPOR1/ADIPOR2/ALOX15B/ALOX5/ALOX5AP/ANXA1/APOC1/APOC2/CD74/FABP5/HPGD/LPL/MGLL/MID1IP1/MYO5A/NR1H3/PRKAG2/PTGS1/QKI/SCD/SIRT1/TBXAS1/TECR	25
BP	GO:0090303	positive regulation of wound healing	0.0461266	ANXA1/CD36/CLEC7A/CXCR4/HBEGF/HPSE/PDPN/PLEK/RREB1/THBD/THBS1/TLR4	12
BP	GO:1901264	carbohydrate derivative transport	0.0465191	ABCG1/ADA/MFSD2A/NPC2/PSAP/SCARB1/SLC17A5/SLC25A24/SLC28A3/SLC29A3/SLC35B1/SLC35B4/SLC37A2/VAMP8	14
BP	GO:0010998	regulation of translational initiation by eIF2 alpha phosphorylation	0.0465191	EIF2AK1/EIF2AK3/NCK1/PPP1R15B	4
BP	GO:0015801	aromatic amino acid transport	0.0465191	OCA2/SLC16A10/SLC38A7/SLC3A2	4
BP	GO:0034447	very-low-density lipoprotein particle clearance	0.0465191	APOBR/APOC1/APOC2/APOE	4
BP	GO:0044351	macropinocytosis	0.0465191	DNM2/DOCK2/MAPKAPK2/MAPKAPK3	4
BP	GO:0044803	multi-organism membrane organization	0.0465191	CCR5/CD4/CXCR4/PI4KA	4
BP	GO:0045348	positive regulation of MHC class II biosynthetic process	0.0465191	CIITA/IL10/SIRT1/TLR4	4
BP	GO:0045657	positive regulation of monocyte differentiation	0.0465191	CD4/CD74/CSF1/DCSTAMP	4
BP	GO:0050861	positive regulation of B cell receptor signaling pathway	0.0465191	CMTM3/NFAM1/PRKCH/SLC39A10	4
BP	GO:0070099	regulation of chemokine-mediated signaling pathway	0.0465191	CCL5/HIF1A/SH2B3/TREM2	4
BP	GO:0097048	dendritic cell apoptotic process	0.0465191	CCR7/LGALS9/LILRB1/LYN	4
BP	GO:0140052	cellular response to oxidised low-density lipoprotein particle stimulus	0.0465191	ADTRP/CD36/MYD88/TLR4	4
BP	GO:1900122	positive regulation of receptor binding	0.0465191	ANXA2/B2M/MMP9/NRP1	4
BP	GO:1902237	positive regulation of endoplasmic reticulum stress-induced intrinsic apoptotic signaling pathway	0.0465191	BCL2L11/NCK1/PMAIP1/SIRT1	4
BP	GO:1903332	regulation of protein folding	0.0465191	GRN/HSPA5/PDCL/SGTB	4
BP	GO:1903897	regulation of PERK-mediated unfolded protein response	0.0465191	HSPA5/NCK1/PPP1R15B/TMEM33	4
BP	GO:2000665	regulation of interleukin-13 secretion	0.0465191	IL17RA/LGALS9/LILRA5/TNFRSF21	4
BP	GO:2000668	regulation of dendritic cell apoptotic process	0.0465191	CCR7/LGALS9/LILRB1/LYN	4
BP	GO:0002369	T cell cytokine production	0.0465191	B2M/HLA-F/IL18/MALT1/NLRP3/RSAD2/SASH3/SLC11A1/TNFRSF1B	9
BP	GO:0009268	response to pH	0.0465191	ARSB/CA2/CHP1/CTSS/GPR65/HVCN1/LGMN/MCOLN1/SERPINF1	9
BP	GO:0090207	regulation of triglyceride metabolic process	0.0465191	APOC2/APOE/CNEP1R1/CTDNEP1/NR1H3/PIK3CG/SCARB1/SORL1/SREBF1	9
BP	GO:0006636	unsaturated fatty acid biosynthetic process	0.0467425	ALOX15B/ALOX5/ALOX5AP/ANXA1/CD74/FABP5/HPGD/PTGS1/SCD/SIRT1/TBXAS1	11
BP	GO:1900047	negative regulation of hemostasis	0.0467425	ADTRP/ANXA2/ANXA5/APOE/PLAU/PLAUR/PRKCD/SH2B3/THBD/THBS1/UBASH3B	11
BP	GO:0045932	negative regulation of muscle contraction	0.0470044	ADRA2C/ADRB2/DOCK4/KCNE3/PIK3CG/RGS2/SOD1	7
BP	GO:0060143	positive regulation of syncytium formation by plasma membrane fusion	0.0470044	ADAM9/CAMK1/CD53/DCSTAMP/NFATC2/TREM2/TYROBP	7
BP	GO:0097305	response to alcohol	0.0470044	ABCA1/ACTR2/ADCYAP1/AHR/ATP2B1/BCL2L1/BIRC2/BLM/CAD/CASP8/CCR5/CCR7/CD14/CDK1/CTNNB1/CYBB/EIF4EBP1/FDX1/FYN/GNB1/GNG2/GRAMD1B/HPGD/ICAM1/LEP/PARP1/PPARG/PTK2B/RGS19/RGS2/SOD1/STAT3/TNC	33
BP	GO:0002832	negative regulation of response to biotic stimulus	0.0470611	C1QBP/CARD16/CARD8/HAVCR2/IL2RA/LILRA2/MICB/TNFAIP3/TRIB1/TRIM38	10
BP	GO:0045058	T cell selection	0.0470611	CCR7/CD4/CD74/DOCK2/IL12RB1/ITPKB/PTPRC/SLAMF6/STAT3/SYK	10
BP	GO:0061614	pri-miRNA transcription by RNA polymerase II	0.0470611	ATOH8/GNL3/HIF1A/IL10/LILRB4/PPARG/SMAD6/SREBF1/STAT3/TP53	10
BP	GO:0006144	purine nucleobase metabolic process	0.0477301	ADA/DPYD/GART/HPRT1/PRPS1/SHMT1	6
BP	GO:0017000	antibiotic biosynthetic process	0.0477301	CTNS/CYBB/FYN/NANP/SOD1/STAT3	6
BP	GO:0030502	negative regulation of bone mineralization	0.0477301	CCR1/ECM1/GREM1/HIF1A/PTK2B/SRGN	6
BP	GO:0035357	peroxisome proliferator activated receptor signaling pathway	0.0477301	ALOX15B/CITED2/FABP5/LEP/PPARG/SIRT1	6
BP	GO:0036499	PERK-mediated unfolded protein response	0.0477301	ATF3/EIF2AK3/HSPA5/NCK1/PPP1R15B/TMEM33	6
BP	GO:0090208	positive regulation of triglyceride metabolic process	0.0477301	APOC2/CNEP1R1/CTDNEP1/NR1H3/SCARB1/SREBF1	6
BP	GO:0046330	positive regulation of JNK cascade	0.0478893	APP/CCR7/FCGR2B/IL1RN/LTBR/MDFIC/MFHAS1/MINK1/MLKL/NCF1/NOD2/PTK2B/RASSF2/RIPK1/RIPK2/SDCBP/SH3RF2/SYK/TIAM1/TLR4/TNFRSF11A/ZEB2	22
BP	GO:0007179	transforming growth factor beta receptor signaling pathway	0.048251	ACVR1/ADAM9/ARRB2/CD109/CDH5/CDKN2B/CHST11/CITED2/COL1A2/COL3A1/DNM2/EP300/F11R/FUT8/HPGD/HSPA5/HTRA4/ING2/NRROS/PARP1/SDCBP/SIRT1/SMAD6/SNX6/STUB1/THBS1/TP53/UBB/USP9Y	29
BP	GO:1901342	regulation of vasculature development	0.0483939	ADAM10/ANXA1/BTG1/C3AR1/C5AR1/CDH5/CHI3L1/CTNNB1/CTSH/CXCR4/CYBB/CYP1B1/DNMT1/ECM1/ENPP2/ERAP1/FGF2/GLUL/GPNMB/GRN/HGF/HHEX/HIF1A/HK2/HMGA2/IL10/IL6R/ITGA5/ITGAX/ITGB2/JAK1/LEP/MECP2/MMRN2/NFATC2/NRP1/PGK1/PIK3R6/PLXND1/PPARG/PTK2B/RAMP2/RGCC/SEMA4A/SERPINF1/SIRT1/SOD2/SP1/STAT1/STAT3/TEK/THBS1/TNFAIP3/VEGFC	54
BP	GO:0014013	regulation of gliogenesis	0.0491904	ADCYAP1/CDK1/CSF1/CTNNB1/CXCR4/DUSP10/ETV5/EZH2/GPR183/LYN/P2RX4/PPARG/PRKCH/RNF10/SPINT1/TIAM1/TLR2/TNFRSF1B/TNFRSF21/TREM2	20
BP	GO:0051209	release of sequestered calcium ion into cytosol	0.0491904	CCR5/CCR7/CEMIP/CLIC2/FGF2/LYN/MCOLN1/MCOLN2/MCOLN3/MYO5A/P2RX7/PLCB2/PLCG2/PTK2B/PTPN6/PTPRC/RASA3/SLC8B1/SNCA/UBASH3B	20
BP	GO:0021782	glial cell development	0.0494993	APP/B4GALT5/C1QA/C5AR1/FPR2/GRN/HDAC11/IFNGR1/LAMB2/LYN/MYOC/NCSTN/NRROS/NTRK2/PSEN1/SOD1/TLR2/TLR4/TREM2	19
BP	GO:1900180	regulation of protein localization to nucleus	0.0494993	CCT5/CD36/CDK1/CHP1/DTX3L/EIF2AK3/FYN/GLUL/HCLS1/LEP/LILRB4/MDFIC/MFHAS1/NUP62/PARP1/PARP9/PRKCD/PSEN1/RASSF5	19
CC	GO:0030667	secretory granule membrane	3.39113e-28	ADAM10/ANPEP/ANXA7/APLP2/ARL8A/ATP11A/ATP6AP2/ATP6V0A1/ATP6V0C/ATP6V1D/B4GALT1/BRI3/C3AR1/C5AR1/CD109/CD14/CD300A/CD33/CD36/CD53/CD59/CD63/CD93/CLEC12A/CLEC5A/CMTM6/CR1/CYBB/DNAJC5/FABP5/FCER1G/FCGR2A/FPR1/FPR2/HGSNAT/HMOX2/HVCN1/IGF2R/IQGAP2/ITGAL/ITGAM/ITGAX/ITGB2/KCNAB2/LAIR1/LAMP1/LAMP2/LAMP3/LGALS3/LHFPL2/LILRB2/LILRB3/MAGT1/MANBA/MLEC/MME/MOXD1/NCKAP1L/NCSTN/NFAM1/NRAS/OLR1/PECAM1/PLA1A/PLA…	98
CC	GO:0005774	vacuolar membrane	9.82131e-28	ABCD4/ABHD6/ANPEP/ANXA2/ANXA6/AP1B1/AP1S3/AP2B1/AP2M1/AP2S1/AP5B1/ARL8A/ARL8B/ARRB1/ATG16L2/ATP11A/ATP6V0A1/ATP6V0C/ATP6V0D1/ATP6V0D2/ATP6V1A/ATP6V1B2/ATP6V1C1/ATP6V1D/ATP6V1H/B4GALT1/BLOC1S2/BRI3/C3AR1/CD63/CD74/CLCN6/CLN3/CMTM6/CTNS/CTSA/CTSD/CYB561A3/DAGLB/DNAJC5/DPP4/DRAM1/DRAM2/DTX3L/FPR1/GABARAPL2/GNB1/GPR137B/GRN/HGSNAT/HLA-DMA/HLA-DMB/HLA-DOA/HLA-DPA1/HLA-DPB1/HLA-DRA/HLA-F/HPSE/IGF2R/LAM…	117
CC	GO:0098852	lytic vacuole membrane	9.82131e-28	ABCD4/ABHD6/ANPEP/ANXA2/ANXA6/AP1B1/AP1S3/AP2B1/AP2M1/AP2S1/AP5B1/ARL8A/ARL8B/ARRB1/ATP11A/ATP6V0A1/ATP6V0C/ATP6V0D1/ATP6V0D2/ATP6V1A/ATP6V1B2/ATP6V1C1/ATP6V1D/ATP6V1H/B4GALT1/BLOC1S2/BRI3/C3AR1/CD63/CD74/CLCN6/CLN3/CMTM6/CTNS/CTSA/CTSD/CYB561A3/DAGLB/DNAJC5/DPP4/DRAM1/DRAM2/DTX3L/FPR1/GNB1/GPR137B/GRN/HGSNAT/HLA-DMA/HLA-DMB/HLA-DOA/HLA-DPA1/HLA-DPB1/HLA-DRA/HLA-F/HPSE/IGF2R/LAMP1/LAMP2/LAMP3/LAP…	107
CC	GO:0005765	lysosomal membrane	2.55983e-27	ABCD4/ABHD6/ANPEP/ANXA2/ANXA6/AP1B1/AP1S3/AP2B1/AP2M1/AP2S1/AP5B1/ARL8A/ARL8B/ARRB1/ATP11A/ATP6V0A1/ATP6V0C/ATP6V0D1/ATP6V0D2/ATP6V1A/ATP6V1B2/ATP6V1C1/ATP6V1D/ATP6V1H/B4GALT1/BLOC1S2/BRI3/C3AR1/CD63/CD74/CLCN6/CLN3/CMTM6/CTNS/CTSA/CTSD/CYB561A3/DAGLB/DNAJC5/DPP4/DRAM1/DRAM2/DTX3L/FPR1/GNB1/GPR137B/GRN/HGSNAT/HLA-DMA/HLA-DMB/HLA-DOA/HLA-DPA1/HLA-DPB1/HLA-DRA/HLA-F/HPSE/IGF2R/LAMP1/LAMP2/LAMP3/LAP…	106
CC	GO:0070820	tertiary granule	1.36127e-21	ADAM10/ARL8A/ASAH1/ATP11A/ATP6AP2/ATP6V0A1/ATP6V0C/B2M/CD300A/CD33/CD53/CD59/CD93/CHIT1/CLEC12A/CLEC5A/CR1/CST3/CSTB/CTSD/CTSH/CTSS/CYBB/CYFIP1/FCER1G/FPR1/FPR2/FTH1/HGSNAT/IDH1/ILF2/ITGAM/ITGAX/ITGB2/KCNAB2/LAIR1/LAMP1/LAMP2/LGALS3/LILRB2/LYZ/MMP9/NCKAP1L/NRAS/OLR1/OSCAR/PLAU/PRCP/PTAFR/PTPN6/PTPRB/QPCT/RAB14/RAC1/RAP2B/RAP2C/SIRPA/SLC11A1/SLC2A3/STXBP2/TSPAN14/VAMP8	62
CC	GO:0042470	melanosome	1.07707e-20	ANKRD27/ANXA2/ANXA6/ATP6V0A1/ATP6V1B2/CANX/CAPG/CD63/CTNS/CTSB/CTSD/DNAJC5/GNA13/GPNMB/HPS4/HSPA5/LAMP1/MREG/MYO5A/MYO7A/MYRIP/NCSTN/OCA2/PDIA3/PDIA4/PDIA6/PPIB/PRDX1/RAB32/RAB35/RAB5C/RAB9A/RAC1/RPN1/SDCBP/SERPINF1/SLC1A4/SLC2A1/SLC3A2/STX3/TFRC/TMEM33/TPP1/TRPV2/TYRP1/YWHAB/YWHAE/YWHAZ	48
CC	GO:0048770	pigment granule	1.07707e-20	ANKRD27/ANXA2/ANXA6/ATP6V0A1/ATP6V1B2/CANX/CAPG/CD63/CTNS/CTSB/CTSD/DNAJC5/GNA13/GPNMB/HPS4/HSPA5/LAMP1/MREG/MYO5A/MYO7A/MYRIP/NCSTN/OCA2/PDIA3/PDIA4/PDIA6/PPIB/PRDX1/RAB32/RAB35/RAB5C/RAB9A/RAC1/RPN1/SDCBP/SERPINF1/SLC1A4/SLC2A1/SLC3A2/STX3/TFRC/TMEM33/TPP1/TRPV2/TYRP1/YWHAB/YWHAE/YWHAZ	48
CC	GO:0010008	endosome membrane	2.13109e-20	ABHD6/ADRB2/ANXA1/ANXA2/ANXA6/AP2B1/AP2M1/AP2S1/APH1A/APH1B/ARL8A/ARL8B/ATP6AP1/ATP6V0A1/ATP6V0C/ATP6V0D1/ATP6V0D2/B2M/BECN1/CD14/CD63/CHMP1B/CLCN6/CMTM6/CORO1C/CTSD/CYB561A3/DCSTAMP/DTX3L/EHD4/FCGR1B/GGA1/GPNMB/HLA-A/HLA-B/HLA-C/HLA-DMA/HLA-DMB/HLA-DOA/HLA-DPA1/HLA-DPB1/HLA-DRA/HLA-E/HLA-F/IRAK2/LAMP1/LAMP2/LAMP3/LITAF/MCOLN1/MCOLN2/MCOLN3/MMD/MRC1/MREG/MYD88/NCF4/NCSTN/NPC1/NTRK2/OCA2/OSBPL11/P…	114
CC	GO:0005766	primary lysosome	4.09487e-17	ACLY/ACTR2/ANXA2/ARL8A/ARSB/ATP6V0C/B4GALT1/BRI3/C3AR1/CD63/CMTM6/CPPED1/CREG1/CTSA/CTSC/DNAJC5/DYNC1H1/FABP5/FPR1/FTL/FUCA1/FUCA2/GALNS/GLA/GM2A/GNS/GRN/GUSB/HEXA/HEXB/IMPDH1/LAMP1/LAMP2/LYZ/MAGT1/MAN2B1/MANBA/NCSTN/NFAM1/NPC2/PRCP/PRKCD/PSAP/PSEN1/RAB5C/RNASE2/RNASET2/SDCBP/STX3/STXBP2/SURF4/TUBB/VAMP8/VAT1	54
CC	GO:0042582	azurophil granule	4.09487e-17	ACLY/ACTR2/ANXA2/ARL8A/ARSB/ATP6V0C/B4GALT1/BRI3/C3AR1/CD63/CMTM6/CPPED1/CREG1/CTSA/CTSC/DNAJC5/DYNC1H1/FABP5/FPR1/FTL/FUCA1/FUCA2/GALNS/GLA/GM2A/GNS/GRN/GUSB/HEXA/HEXB/IMPDH1/LAMP1/LAMP2/LYZ/MAGT1/MAN2B1/MANBA/NCSTN/NFAM1/NPC2/PRCP/PRKCD/PSAP/PSEN1/RAB5C/RNASE2/RNASET2/SDCBP/STX3/STXBP2/SURF4/TUBB/VAMP8/VAT1	54
CC	GO:0030139	endocytic vesicle	4.54751e-17	ABCA1/AP2B1/AP2M1/AP2S1/APOE/ARRB2/ATP6V0A1/ATP6V0C/ATP6V0D1/ATP6V0D2/B2M/BECN1/CALR/CD163/CD36/CD74/CEMIP/COLEC12/CYBB/DNM2/DPP4/DYSF/FCGR1B/FCHO2/FMNL1/HBEGF/HLA-A/HLA-B/HLA-C/HLA-DPA1/HLA-DPB1/HLA-DRA/HLA-E/HLA-F/HVCN1/HYOU1/IGF2R/LAMP1/LAMP2/MARCO/MCOLN1/MDM2/MPEG1/MSR1/MTSS1/MYO1E/NCF1/NCF2/NCF4/PDIA3/RAB10/RAB11FIP1/RAB14/RAB20/RAB31/RAB32/RAB35/RAB39A/RAB5C/RAB7B/RAB8A/RAB8B/RAB9A/RAC2/RAL…	80
CC	GO:0030666	endocytic vesicle membrane	5.8602e-17	AP2B1/AP2M1/AP2S1/APOE/ATP6V0A1/ATP6V0C/ATP6V0D1/ATP6V0D2/B2M/CALR/CD163/CD36/CD74/COLEC12/CYBB/DNM2/FCGR1B/FCHO2/HBEGF/HLA-A/HLA-B/HLA-C/HLA-DPA1/HLA-DPB1/HLA-DRA/HLA-E/HLA-F/HVCN1/LAMP1/LAMP2/MARCO/MCOLN1/MDM2/MSR1/RAB10/RAB11FIP1/RAB20/RAB31/RAB32/RAB39A/RAB7B/RAB8A/RAB8B/RAB9A/RAC2/RAPGEF1/SCARB1/SCARB2/SLC11A1/STAB2/TAP1/TAPBP/TLR2/TYRP1/UBB/VAMP8	56
CC	GO:0060205	cytoplasmic vesicle lumen	8.4729e-17	ACLY/ACTR2/ADA/ALOX5/AMPD3/ANXA2/APOE/APP/ARPC5/ARSB/ATG7/B2M/BIN2/CALR/CHI3L1/CHIT1/COMMD9/COTL1/CPPED1/CREG1/CSTB/CTSA/CTSC/CTSD/CTSH/CTSZ/CYFIP1/DDX3X/DERA/DOCK2/DYNC1H1/ECM1/F13A1/FABP5/FCN1/FERMT3/FGR/FTL/FUCA1/FUCA2/GALNS/GLA/GM2A/GNS/GRN/GUSB/HEXB/HGF/HPSE/HYOU1/IDH1/IGF1/ILF2/IMPDH1/KPNB1/LGALS3BP/LYZ/MAGED2/MAN2B1/NEU1/NPC2/OSCAR/OSTF1/PAFAH1B2/PDXK/PNP/PRKCD/PTPN6/PYGL/QPCT/RNASE2/RNASE…	85
CC	GO:0031983	vesicle lumen	9.59173e-17	ACLY/ACTR2/ADA/ALOX5/AMPD3/ANXA2/APOE/APP/ARPC5/ARSB/ATG7/B2M/BIN2/CALR/CHI3L1/CHIT1/COMMD9/COTL1/CPPED1/CREG1/CSTB/CTSA/CTSC/CTSD/CTSH/CTSZ/CYFIP1/DDX3X/DERA/DOCK2/DYNC1H1/ECM1/F13A1/FABP5/FCN1/FERMT3/FGR/FTL/FUCA1/FUCA2/GALNS/GLA/GM2A/GNS/GRN/GUSB/HEXB/HGF/HPSE/HYOU1/IDH1/IGF1/ILF2/IMPDH1/KPNB1/LGALS3BP/LYZ/MAGED2/MAN2B1/NEU1/NPC2/OSCAR/OSTF1/PAFAH1B2/PDXK/PNP/PRKCD/PTPN6/PYGL/QPCT/RNASE2/RNASE…	85
CC	GO:0045335	phagocytic vesicle	3.28255e-16	ABCA1/ATP6V0A1/ATP6V0C/ATP6V0D1/ATP6V0D2/B2M/BECN1/CALR/CD36/CYBB/DNM2/FMNL1/HLA-A/HLA-B/HLA-C/HLA-E/HLA-F/HVCN1/LAMP1/LAMP2/MCOLN1/MPEG1/NCF1/NCF2/NCF4/PDIA3/RAB10/RAB11FIP1/RAB14/RAB20/RAB31/RAB32/RAB39A/RAB7B/RAB8A/RAB8B/RAB9A/RAC2/RAPGEF1/SLC11A1/STX6/STXBP2/SYK/TAP1/TAPBP/TLR2/VAMP8/WAS	48
CC	GO:0034774	secretory granule lumen	3.59189e-16	ACLY/ACTR2/ALOX5/AMPD3/ANXA2/APP/ARPC5/ARSB/ATG7/B2M/BIN2/CHI3L1/CHIT1/COMMD9/COTL1/CPPED1/CREG1/CSTB/CTSA/CTSC/CTSD/CTSH/CTSZ/CYFIP1/DDX3X/DERA/DOCK2/DYNC1H1/ECM1/F13A1/FABP5/FCN1/FERMT3/FGR/FTL/FUCA1/FUCA2/GALNS/GLA/GM2A/GNS/GRN/GUSB/HEXB/HGF/HPSE/IDH1/IGF1/ILF2/IMPDH1/KPNB1/LGALS3BP/LYZ/MAGED2/MAN2B1/NEU1/NPC2/OSCAR/OSTF1/PAFAH1B2/PDXK/PNP/PRKCD/PTPN6/PYGL/QPCT/RNASE2/RNASET2/S100A11/SCCPDH/SD…	81
CC	GO:0101002	ficolin-1-rich granule	3.66422e-16	ACLY/ACTR2/ALOX5/AMPD3/ARL8A/ARPC5/ARSB/ASAH1/ATG7/ATP6AP2/ATP6V0A1/ATP6V0C/BIN2/CD300A/CD93/COMMD9/COTL1/CR1/CST3/CSTB/CTSB/CTSD/CTSH/CTSS/CTSZ/DDX3X/DERA/FCER1G/FCN1/FPR1/FPR2/FTH1/GNS/GUSB/IDH1/ILF2/IMPDH1/ITGAX/ITGB2/KPNB1/LAMP1/LAMP2/LGALS3/LILRB2/MMP9/NCKAP1L/OSTF1/PAFAH1B2/PLEKHO2/PNP/PRCP/PYGL/QPCT/RAC1/SERPINA1/SIRPA/SLC11A1/SLC2A3	58
CC	GO:0042581	specific granule	6.09602e-16	ADAM10/ATP11A/ATP6V1D/B2M/C3AR1/CD33/CD36/CD53/CD59/CD93/CHI3L1/CHIT1/CLEC12A/CLEC5A/CMTM6/CTSD/CTSZ/CYBB/CYFIP1/DNAJC5/DOCK2/FPR2/HGSNAT/HMOX2/HPSE/HVCN1/ILF2/ITGAL/ITGAM/ITGB2/KCNAB2/KPNB1/LAIR1/LYZ/MLEC/NEU1/OLR1/OSCAR/PDXK/PLAU/PLAUR/PTPN6/PTPRB/PTPRJ/QPCT/RAP2B/SLC2A3/STK10/STX3/STXBP2/TNFRSF1B/TSPAN14/VAMP8	53
CC	GO:0070821	tertiary granule membrane	2.19557e-15	ADAM10/ATP11A/ATP6AP2/ATP6V0C/CD300A/CD33/CD53/CD59/CD93/CLEC12A/CLEC5A/CYBB/FCER1G/FPR2/HGSNAT/ITGAM/ITGAX/ITGB2/KCNAB2/LAIR1/LILRB2/NRAS/OLR1/PLAU/PTAFR/PTPRB/RAB14/RAP2B/RAP2C/SIRPA/SLC11A1/SLC2A3/TSPAN14/VAMP8	34
CC	GO:0005769	early endosome	6.08128e-15	ADRB2/ANKRD27/ANXA1/ANXA2/APH1A/APOC2/APOE/APP/ARRDC3/ARRDC4/ATP11A/ATP6V0D1/ATP6V0D2/B2M/CD4/CLN3/CMTM6/CXCR4/CYTIP/DTX3L/DYSF/EHD4/FCGR1B/FGD5/FKBP15/GGA1/GPNMB/HAVCR2/HLA-A/HLA-B/HLA-C/HLA-E/HLA-F/IGF2R/KCNQ1/LAMP3/LITAF/MAP2K1/MCOLN3/MME/MYO5A/NCSTN/NIPA2/NRP1/NTRK2/PSEN1/PSEN2/PTP4A1/PTP4A3/RAB14/RAB20/RAB31/RAB32/RAB5C/RAPGEF1/RASGEF1B/RCC2/RIN3/SAMD9L/SIAH2/SLC11A2/SNX20/SNX27/SNX31/SNX5/S…	83
CC	GO:0030670	phagocytic vesicle membrane	9.27189e-15	ATP6V0A1/ATP6V0C/ATP6V0D1/ATP6V0D2/B2M/CALR/CYBB/DNM2/HLA-A/HLA-B/HLA-C/HLA-E/HLA-F/HVCN1/LAMP1/LAMP2/MCOLN1/RAB10/RAB11FIP1/RAB20/RAB31/RAB32/RAB39A/RAB7B/RAB8A/RAB8B/RAB9A/RAC2/RAPGEF1/SLC11A1/TAP1/TAPBP/TLR2/VAMP8	34
CC	GO:0005775	vacuolar lumen	1.67129e-14	ACLY/ACTR2/ANXA2/ARSB/ASAH1/CD74/CPPED1/CREG1/CTSA/CTSB/CTSC/CTSD/CTSL/CTSS/DYNC1H1/FABP5/FTL/FUCA1/FUCA2/GALC/GALNS/GLA/GM2A/GNS/GRN/GUSB/HEXA/HEXB/HPSE/IMPDH1/LAMP2/LGMN/LIPA/LYZ/MAN2B1/MANBA/NAAA/NEU1/NPC2/PLBD2/PPT1/PRKCD/PSAP/RNASE2/RNASET2/SCARB2/SDC2/SDC3/SDCBP/TCN2/TPP1/TUBB/VAT1	53
CC	GO:0005770	late endosome	3.25981e-13	ABHD6/ANKRD27/ANXA2/ANXA6/ARL8A/ARL8B/CD63/CD74/CHMP1B/CLN3/CST7/CTNS/CTSH/CTSL/CTSS/CXCR4/CYB561A3/DYSF/GRN/HLA-DMA/HLA-DMB/HLA-DRA/IFNAR1/IGF2R/KCNQ1/LAMP1/LAMP2/LAMP3/LGMN/LITAF/M6PR/MAP2K1/MCOLN1/MCOLN2/MCOLN3/MMD/MREG/MTM1/MYO5A/NEDD4L/NPC1/OSBPL11/PSAP/RAB14/RAB7B/RAB9A/RASGEF1B/RNF13/SCARB2/SLC11A1/SLC11A2/SLC29A3/SLC30A4/SLC31A1/SLC31A2/SORL1/SPPL2A/STARD3NL/STEAP3/TMEM9/VAC14/VAMP8/VPS37…	65
CC	GO:0035579	specific granule membrane	8.23798e-13	ADAM10/ATP11A/ATP6V1D/C3AR1/CD33/CD36/CD53/CD59/CD93/CLEC12A/CLEC5A/CMTM6/CYBB/DNAJC5/FPR2/HGSNAT/HMOX2/HVCN1/ITGAL/ITGAM/ITGB2/KCNAB2/LAIR1/MLEC/OLR1/PLAU/PLAUR/PTPRB/PTPRJ/RAP2B/SLC2A3/STK10/TNFRSF1B/TSPAN14/VAMP8	35
CC	GO:0043202	lysosomal lumen	3.54305e-12	ARSB/ASAH1/CD74/CTSA/CTSB/CTSD/CTSL/CTSS/FUCA1/GALC/GALNS/GLA/GM2A/GNS/GUSB/HEXA/HEXB/HPSE/LAMP2/LGMN/LIPA/MAN2B1/MANBA/NAAA/NEU1/NPC2/PLBD2/PPT1/PSAP/RNASET2/SCARB2/SDC2/SDC3/TCN2/TPP1	35
CC	GO:0030055	cell-substrate junction	3.54305e-12	ACTB/ACTR2/ACTR3/ADAM10/ADAM9/AIF1L/ANXA1/ANXA5/ANXA6/APBB1IP/ARHGAP22/ARHGAP26/ARHGAP31/ARPC3/ARPC5/ATP6V0C/B2M/CALR/CD59/CDC42/CFL1/CHP1/CORO1C/CTNNB1/CYFIP1/DNM2/DPP4/EPPK1/EZR/FAM107A/FLNC/G3BP1/GIT2/GNA13/HCK/HMGA1/HSPA5/HSPA9/HYOU1/ICAM1/IGF2R/IRF2/ITGA4/ITGA5/ITGA6/ITGB2/ITGB7/JAK1/L1CAM/LASP1/LCP1/LPXN/MAP2K1/MAP4K4/MARCKS/MME/NCSTN/NEDD9/NRP1/PARVB/PARVG/PDIA3/PFN1/PI4KA/PLAU/PLAUR/PPIB/…	86
CC	GO:0005925	focal adhesion	3.54305e-12	ACTB/ACTR2/ACTR3/ADAM10/ADAM9/AIF1L/ANXA1/ANXA5/ANXA6/APBB1IP/ARHGAP22/ARHGAP26/ARHGAP31/ARPC3/ARPC5/ATP6V0C/B2M/CALR/CD59/CDC42/CFL1/CHP1/CORO1C/CTNNB1/CYFIP1/DNM2/DPP4/EZR/FAM107A/FLNC/G3BP1/GIT2/GNA13/HCK/HMGA1/HSPA5/HSPA9/HYOU1/ICAM1/IGF2R/IRF2/ITGA4/ITGA5/ITGA6/ITGB2/ITGB7/JAK1/L1CAM/LASP1/LCP1/LPXN/MAP2K1/MAP4K4/MARCKS/MME/NCSTN/NEDD9/NRP1/PARVB/PARVG/PDIA3/PFN1/PI4KA/PLAU/PLAUR/PPIB/PTK2B/…	85
CC	GO:0098857	membrane microdomain	3.79773e-12	ABCA1/ADTRP/ANXA2/APP/ATP1B1/ATP2B1/BAALC/BIRC2/BTK/CASP3/CASP8/CD14/CD36/CD4/CLN3/CORO1C/CRK/CTNNB1/CTSD/CXADR/DAPK3/DPP4/DYSF/EZR/FYN/GNAI2/HAS2/HCK/HPSE/ICAM1/IKBKB/INPP5D/ITGAM/ITGB2/KCNE1/KCNE3/KCNQ1/KIF18A/LAMP2/LAT2/LCP2/LTB4R/LYN/MME/NPC1/OLR1/PDPN/PECAM1/PGK1/PI4K2A/PLSCR1/PPP2CA/PPT1/PRKAR1A/PSEN1/PTK2B/PTPRC/RAP2B/RGS19/RIPK1/S100A10/S1PR1/SCARB1/SDCBP/SELE/SELPLG/SLC2A1/TEK/TLR2/TNFRS…	72
CC	GO:0005924	cell-substrate adherens junction	5.07475e-12	ACTB/ACTR2/ACTR3/ADAM10/ADAM9/AIF1L/ANXA1/ANXA5/ANXA6/APBB1IP/ARHGAP22/ARHGAP26/ARHGAP31/ARPC3/ARPC5/ATP6V0C/B2M/CALR/CD59/CDC42/CFL1/CHP1/CORO1C/CTNNB1/CYFIP1/DNM2/DPP4/EZR/FAM107A/FLNC/G3BP1/GIT2/GNA13/HCK/HMGA1/HSPA5/HSPA9/HYOU1/ICAM1/IGF2R/IRF2/ITGA4/ITGA5/ITGA6/ITGB2/ITGB7/JAK1/L1CAM/LASP1/LCP1/LPXN/MAP2K1/MAP4K4/MARCKS/MME/NCSTN/NEDD9/NRP1/PARVB/PARVG/PDIA3/PFN1/PI4KA/PLAU/PLAUR/PPIB/PTK2B/…	85
CC	GO:0098589	membrane region	8.35814e-12	ABCA1/ADTRP/ANXA2/APP/ATP1B1/ATP2B1/BAALC/BIRC2/BTK/CASP3/CASP8/CD14/CD36/CD4/CLN3/CORO1C/CRK/CTNNB1/CTSD/CXADR/DAPK3/DPP4/DYSF/EZR/FYN/GNAI2/HAS2/HCK/HPSE/ICAM1/IKBKB/INPP5D/ITGAM/ITGB2/KCNE1/KCNE3/KCNQ1/KIF18A/LAMP2/LAT2/LCP2/LTB4R/LYN/MME/NPC1/NUP62/OLR1/PDPN/PECAM1/PGK1/PI4K2A/PLSCR1/PPP2CA/PPT1/PRKAR1A/PSEN1/PTK2B/PTPRC/RAP2B/RGS19/RIPK1/S100A10/S1PR1/SCARB1/SDCBP/SELE/SELPLG/SLC2A1/TEK/TLR2…	73
CC	GO:0045121	membrane raft	8.88134e-12	ABCA1/ADTRP/ANXA2/APP/ATP1B1/ATP2B1/BAALC/BIRC2/BTK/CASP3/CASP8/CD14/CD36/CD4/CLN3/CORO1C/CRK/CTNNB1/CTSD/CXADR/DAPK3/DPP4/EZR/FYN/GNAI2/HAS2/HCK/HPSE/ICAM1/IKBKB/INPP5D/ITGAM/ITGB2/KCNE1/KCNE3/KCNQ1/KIF18A/LAMP2/LAT2/LCP2/LTB4R/LYN/MME/NPC1/OLR1/PDPN/PECAM1/PGK1/PI4K2A/PLSCR1/PPP2CA/PPT1/PRKAR1A/PSEN1/PTK2B/PTPRC/RAP2B/RGS19/RIPK1/S100A10/S1PR1/SCARB1/SDCBP/SELE/SELPLG/SLC2A1/TEK/TLR2/TNFRSF1B/T…	71
CC	GO:0009897	external side of plasma membrane	5.72038e-10	ABCA1/ABCG1/ACE/ADA/ADAM9/ANPEP/ANXA1/ANXA5/ATP6AP2/B2M/B4GALT1/BTN3A1/BTN3A2/CALR/CCR1/CCR10/CCR4/CCR5/CCR7/CCRL2/CD14/CD163/CD163L1/CD209/CD276/CD33/CD36/CD4/CD59/CD74/CD80/CD83/CD86/CDH5/CLPTM1/CSF2RA/CSF3R/CXCR4/FCER1G/FCGR2B/FCGRT/FCN1/FOLR2/GSR/HEG1/HLA-A/HLA-B/HLA-C/HLA-E/HLA-F/ICAM1/IGSF21/IL12RB1/IL27RA/IL2RA/IL2RG/IL6R/ITGA5/ITGA6/ITGAM/ITGB2/KCNJ5/KLRD1/LAMP1/LILRB1/MICB/P2RX7/PDCD1LG2…	78
CC	GO:0030135	coated vesicle	2.29348e-09	ACTR1A/ADRB2/AP1B1/AP2B1/AP2M1/AP2S1/APOE/APP/AREG/B2M/BCAP31/CCDC88A/CD4/CD59/CD74/CEMIP/COPG1/COPZ1/CTSC/CTSZ/DNAJC5/DNM2/EREG/FCGR1B/FCHO2/HBEGF/HLA-A/HLA-B/HLA-C/HLA-DPA1/HLA-DPB1/HLA-DRA/HLA-E/HLA-F/IGF2R/KDELR2/KLHL12/LMAN2L/M6PR/MYO1E/NECAP2/RAB14/RAB35/RAB8A/RAB8B/RGS19/SCARB2/SEC23B/SEC31A/SERPINA1/SPG21/SREBF1/STON2/STX6/TFRC/TGFA/TGOLN2/TMED2/TMED5/TYRP1/VAMP8/VTI1B	62
CC	GO:1904813	ficolin-1-rich granule lumen	3.3944e-09	ACLY/ACTR2/ALOX5/AMPD3/ARPC5/ARSB/ASAH1/ATG7/BIN2/COMMD9/COTL1/CST3/CSTB/CTSB/CTSD/CTSH/CTSS/CTSZ/DDX3X/DERA/FCN1/FTH1/GNS/GUSB/IDH1/ILF2/IMPDH1/KPNB1/MMP9/OSTF1/PAFAH1B2/PLEKHO2/PNP/PYGL/QPCT/SERPINA1	36
CC	GO:0035578	azurophil granule lumen	3.51044e-09	ACLY/ACTR2/ANXA2/ARSB/CPPED1/CREG1/CTSA/CTSC/DYNC1H1/FABP5/FTL/FUCA1/FUCA2/GALNS/GLA/GM2A/GNS/GRN/GUSB/HEXB/IMPDH1/LYZ/MAN2B1/NPC2/PRKCD/RNASE2/RNASET2/SDCBP/TUBB/VAT1	30
CC	GO:0031902	late endosome membrane	8.70159e-09	ABHD6/ANXA2/ANXA6/ARL8A/ARL8B/CD63/CHMP1B/CYB561A3/HLA-DMA/HLA-DMB/HLA-DRA/LAMP1/LAMP2/LAMP3/LITAF/MCOLN1/MCOLN2/MCOLN3/MMD/MREG/NPC1/OSBPL11/RAB7B/RNF13/SCARB2/SLC11A1/SLC11A2/SLC29A3/SLC30A4/SPPL2A/STARD3NL/TMEM9/VAC14/VAMP8/VPS37D/VTI1B/WDR91	37
CC	GO:0030662	coated vesicle membrane	2.13309e-08	ADRB2/AP1B1/AP2B1/AP2M1/AP2S1/APOE/AREG/B2M/CD4/CD59/CD74/CEMIP/COPG1/COPZ1/DNAJC5/EREG/FCGR1B/FCHO2/HBEGF/HLA-A/HLA-B/HLA-C/HLA-DPA1/HLA-DPB1/HLA-DRA/HLA-E/HLA-F/IGF2R/KDELR2/KLHL12/M6PR/NECAP2/RAB35/SCARB2/SEC23B/SEC31A/SREBF1/TFRC/TGFA/TGOLN2/TMED2/TYRP1/VAMP8/VTI1B	44
CC	GO:0071556	integral component of lumenal side of endoplasmic reticulum membrane	8.84124e-08	BCAP31/CALR/CANX/CD74/HLA-A/HLA-B/HLA-C/HLA-DPA1/HLA-DPB1/HLA-DRA/HLA-E/HLA-F/HM13/SPPL2A/TAPBP	15
CC	GO:0098553	lumenal side of endoplasmic reticulum membrane	8.84124e-08	BCAP31/CALR/CANX/CD74/HLA-A/HLA-B/HLA-C/HLA-DPA1/HLA-DPB1/HLA-DRA/HLA-E/HLA-F/HM13/SPPL2A/TAPBP	15
CC	GO:0101003	ficolin-1-rich granule membrane	1.22558e-07	ARL8A/ATP6AP2/ATP6V0A1/ATP6V0C/CD300A/CD93/CR1/FCER1G/FPR1/FPR2/ITGAX/ITGB2/LAMP1/LAMP2/LGALS3/LILRB2/NCKAP1L/PRCP/RAC1/SIRPA/SLC11A1/SLC2A3	22
CC	GO:0030176	integral component of endoplasmic reticulum membrane	2.22489e-07	ACER3/ARL6IP1/ATF6/B2M/BCAP31/CALR/CANX/CD74/CLN3/DCSTAMP/EDEM1/EIF2AK3/EMC3/HLA-A/HLA-B/HLA-C/HLA-DPA1/HLA-DPB1/HLA-DRA/HLA-E/HLA-F/HM13/HSPA5/PDIA3/RRBP1/SARAF/SCD/SGPL1/SLC35B1/SLC35B4/SLC37A2/SPPL2A/TAP1/TAPBP/TECR/TMEM33/UBXN8	37
CC	GO:0035577	azurophil granule membrane	2.36091e-07	ARL8A/ATP6V0C/B4GALT1/BRI3/C3AR1/CD63/CMTM6/DNAJC5/FPR1/LAMP1/LAMP2/MAGT1/MANBA/NCSTN/NFAM1/PRCP/PSAP/PSEN1/RAB5C/SURF4/VAMP8	21
CC	GO:0031252	cell leading edge	2.79222e-07	ABI3/ACTR2/ACTR3/AIF1/AIF1L/ANXA2/APBB1IP/APP/ARHGAP31/ARPC3/ARPC5/ATP2B1/ATP6V1B2/BAIAP2/CAPG/CCDC88A/CFL1/CORO1C/CTNNB1/CXCR4/CYFIP1/DNM2/DOCK8/DPP4/DYSF/EPB41L3/EZR/FAM107A/FGD3/FGD5/FGD6/FGR/FRMD4B/IFIT5/IQGAP2/ITGA5/KIF18A/KLHL41/LCP1/LDB2/MEFV/MTM1/MTMR14/MTSS1/MYO5A/NEDD9/NRBP1/PARVB/PDPN/PHACTR4/PLEK/PLEK2/PLXND1/PPP1R9A/PSD3/PSD4/PTK2B/PTPRJ/PTPRO/RAC1/RAC2/RAPH1/RASGRP2/S100A11/SAMSN1/S…	72
CC	GO:0030133	transport vesicle	4.38949e-07	ADAM10/ANKRD27/APH1A/APH1B/APP/AREG/ATP6V0D1/B2M/BCL2L1/C16orf70/CCDC88A/CD59/CD74/CHP1/CLN3/COPG1/COPZ1/DISC1/DMXL2/DNAJC5/FGFR4/HCK/HLA-A/HLA-B/HLA-C/HLA-DPA1/HLA-DPB1/HLA-DRA/HLA-E/HLA-F/IGF1/IGF2R/KDELR2/KLHL12/LAMP1/M6PR/MCTP1/MME/MYRIP/NCSTN/PDE4B/PPT1/PSEN1/PSEN2/RAB10/RAB14/RAB35/RAB8A/RAB8B/RAB9A/SCAMP2/SEC23B/SEC31A/SLC17A5/SNCA/SPG21/SREBF1/STON2/STX11/STX3/STX6/SURF4/SYTL3/TGFA/TGOLN2…	70
CC	GO:0042611	MHC protein complex	7.61037e-07	B2M/CD74/HLA-A/HLA-B/HLA-C/HLA-DMA/HLA-DMB/HLA-DOA/HLA-DPA1/HLA-DPB1/HLA-DRA/HLA-E/HLA-F	13
CC	GO:0005798	Golgi-associated vesicle	8.42879e-07	ACTR1A/ADAM10/APP/AREG/B2M/CCDC88A/CD59/CD74/CHIC2/COPG1/COPZ1/CTSC/CTSZ/HLA-A/HLA-B/HLA-C/HLA-DPA1/HLA-DPB1/HLA-DRA/HLA-E/HLA-F/IGF2R/KDELR2/KLHL12/LMAN2L/PI4KA/RAB14/RAB8A/RAB8B/SEC23B/SEC31A/SERPINA1/SPG21/SPPL2A/SREBF1/TGFA/TGOLN2/TMED2/TMED5/VTI1B	40
CC	GO:0031227	intrinsic component of endoplasmic reticulum membrane	8.42879e-07	ACER3/ARL6IP1/ATF6/B2M/BCAP31/CALR/CANX/CD74/CLN3/DCSTAMP/EDEM1/EIF2AK3/EMC3/HLA-A/HLA-B/HLA-C/HLA-DPA1/HLA-DPB1/HLA-DRA/HLA-E/HLA-F/HM13/HSPA5/PDIA3/RRBP1/SARAF/SCD/SGPL1/SLC35B1/SLC35B4/SLC37A2/SPPL2A/TAP1/TAPBP/TECR/TMEM33/UBXN8	37
CC	GO:0001726	ruffle	9.27177e-07	AIF1/AIF1L/ANXA2/ATP6V1B2/BAIAP2/CAPG/CFL1/CORO1C/CYFIP1/DNM2/EZR/FAM107A/FGD3/FGD5/FGD6/FGR/FRMD4B/IFIT5/ITGA5/KIF18A/KLHL41/LCP1/MEFV/MTM1/MTMR14/MTSS1/MYO5A/PDPN/PLEK/PSD3/PSD4/PTPRJ/RAC1/RASGRP2/S100A11/SAMSN1/SNX5/TIAM1/WIPF1	39
CC	GO:0055038	recycling endosome membrane	7.05443e-06	B2M/CMTM6/EHD4/HLA-A/HLA-B/HLA-C/HLA-E/HLA-F/MCOLN2/PDIA3/PLEKHB2/RAB10/RAB14/RAB35/RAB8A/RAB8B/RAC1/RAP2B/RAP2C/SCAMP2/SLC9A7/VAMP8/VTI1B	23
CC	GO:0030134	COPII-coated ER to Golgi transport vesicle	7.05443e-06	APP/AREG/B2M/CD59/CD74/CTSC/CTSZ/HLA-A/HLA-B/HLA-C/HLA-DPA1/HLA-DPB1/HLA-DRA/HLA-E/HLA-F/KLHL12/LMAN2L/SEC23B/SEC31A/SERPINA1/SREBF1/TGFA/TMED2/TMED5/VTI1B	25
CC	GO:0030027	lamellipodium	7.55059e-06	ABI3/ACTR2/ACTR3/AIF1/APBB1IP/APP/ARHGAP31/ARPC3/ARPC5/CAPG/CCDC88A/CFL1/CORO1C/CTNNB1/CYFIP1/DNM2/DOCK8/DPP4/DYSF/FGD3/FGD5/FGD6/IQGAP2/MEFV/NEDD9/NRBP1/PARVB/PDPN/PHACTR4/PLEK2/PLXND1/PPP1R9A/PTK2B/PTPRO/RAC1/RAC2/RAPH1/STX3/SWAP70/VASP	40
CC	GO:0009898	cytoplasmic side of plasma membrane	1.12808e-05	ATP2B1/BIRC2/C2CD2L/CYTH1/EZR/FARP1/FGR/FYN/GM2A/GNA13/GNAI2/GNAZ/GNB1/GNG2/HCK/IKBKB/KCNAB2/LITAF/LYN/MYZAP/NPTX2/PTK2B/PTP4A1/PTPN22/PTPRC/RACGAP1/RASA3/RGS1/RGS2/SNX5/SPTB/SYAP1/TIAM1/TRAF3	34
CC	GO:0005788	endoplasmic reticulum lumen	1.2133e-05	ADAM10/APLP2/APOE/APOL1/APP/ARSB/ARSD/B2M/CALR/CANX/CD4/CLN6/CNPY3/COL1A2/COL3A1/COL5A2/COL6A3/COLGALT1/CSF1/CST3/CTSC/CTSZ/DBI/EDEM2/ERAP1/FKBP14/FOXRED2/FUCA2/GOLM1/HSPA5/HYOU1/LAMB1/LAMB2/MGAT4A/OS9/P4HA1/PDIA3/PDIA4/PDIA6/PLAUR/PLOD3/PPIB/RNASET2/SDC2/SERPINA1/SPP1/SUMF1/SUMF2/TGOLN2/THBS1/TNC/TOR3A/TSPAN14/TSPAN33/TXNDC12	55
CC	GO:0030665	clathrin-coated vesicle membrane	1.26344e-05	ADRB2/AP1B1/AP2B1/AP2M1/AP2S1/APOE/AREG/CD4/CD74/CEMIP/DNAJC5/EREG/FCGR1B/FCHO2/HBEGF/HLA-DPA1/HLA-DPB1/HLA-DRA/IGF2R/M6PR/NECAP2/RAB35/SCARB2/TFRC/TGFA/TGOLN2/TYRP1/VAMP8	28
CC	GO:0012507	ER to Golgi transport vesicle membrane	1.70832e-05	AREG/B2M/CD59/CD74/HLA-A/HLA-B/HLA-C/HLA-DPA1/HLA-DPB1/HLA-DRA/HLA-E/HLA-F/KLHL12/SEC23B/SEC31A/SREBF1/TGFA/TMED2/VTI1B	19
CC	GO:0030136	clathrin-coated vesicle	2.48438e-05	ADRB2/AP1B1/AP2B1/AP2M1/AP2S1/APOE/AREG/BCAP31/CD4/CD74/CEMIP/DNAJC5/DNM2/EREG/FCGR1B/FCHO2/HBEGF/HLA-DPA1/HLA-DPB1/HLA-DRA/IGF2R/M6PR/MYO1E/NECAP2/RAB14/RAB35/RAB8A/RAB8B/RGS19/SCARB2/SPG21/STON2/STX6/TFRC/TGFA/TGOLN2/TYRP1/VAMP8	38
CC	GO:0005793	endoplasmic reticulum-Golgi intermediate compartment	2.65482e-05	ANPEP/AREG/ATP6AP1/BCAP31/CALR/CD59/CHP1/CLN8/COPG1/CSNK1D/CTSC/CTSZ/DCSTAMP/HSPA5/LMAN2L/MAN1A1/MGAT4B/PDIA6/PRRG4/SERPINA1/STK17B/SURF4/TAP1/TAPBP/TGFA/TMED2/TMED5/VMP1/YKT6	29
CC	GO:0033116	endoplasmic reticulum-Golgi intermediate compartment membrane	3.73671e-05	AREG/ATP6AP1/BCAP31/CALR/CD59/CLN8/CSNK1D/CTSC/CTSZ/DCSTAMP/PRRG4/SERPINA1/SURF4/TAP1/TAPBP/TGFA/TMED2/TMED5/VMP1/YKT6	20
CC	GO:0031901	early endosome membrane	3.87283e-05	ANXA1/B2M/CMTM6/DTX3L/EHD4/FCGR1B/GGA1/GPNMB/HLA-A/HLA-B/HLA-C/HLA-E/HLA-F/LITAF/MCOLN3/NTRK2/PSEN1/RAB14/RAB31/RAB5C/RCC2/SNX20/SNX27/SNX5/SNX6/STEAP4/TMEM163/TMEM9B/VAC14/VAMP8/VTI1B/WDR91	32
CC	GO:0098562	cytoplasmic side of membrane	4.20297e-05	ATP2B1/BIRC2/C2CD2L/CYTH1/EZR/FARP1/FGR/FYN/GM2A/GNA13/GNAI2/GNAZ/GNB1/GNG2/HCK/HM13/IKBKB/KCNAB2/LITAF/LYN/MYZAP/NPTX2/PTK2B/PTP4A1/PTPN22/PTPRC/RACGAP1/RASA3/RGS1/RGS2/SNX5/SPPL2A/SPTB/SYAP1/TIAM1/TRAF3	36
CC	GO:1904724	tertiary granule lumen	4.8191e-05	ASAH1/B2M/CHIT1/CST3/CSTB/CTSD/CTSH/CTSS/CYFIP1/FTH1/IDH1/ILF2/LYZ/MMP9/OSCAR/PTPN6/QPCT	17
CC	GO:0055037	recycling endosome	8.16961e-05	ABCG1/APP/ATP11A/B2M/CMTM6/EHD4/HLA-A/HLA-B/HLA-C/HLA-E/HLA-F/MCOLN2/MCTP1/MYO5A/PDIA3/PLEKHB2/RAB10/RAB11FIP1/RAB14/RAB35/RAB8A/RAB8B/RAC1/RAP2B/RAP2C/SCAMP2/SLC11A2/SLC31A1/SLC31A2/SLC9A7/SORL1/TBC1D14/TFRC/VAMP8/VTI1B	35
CC	GO:0005767	secondary lysosome	9.01029e-05	FTH1/FTL/LAMP1/LAMP2/NCF1/NCF2/NCF4/NCOA4	8
CC	GO:0001772	immunological synapse	9.15846e-05	ATP2B1/CD37/CD53/EZR/HAVCR2/ICAM1/LGALS3/PRKAR1A/PTPRJ/RHOH/SCIMP/SNX27/SOCS6	13
CC	GO:0005884	actin filament	0.000170152	AIF1/AIF1L/AKAP13/ANXA1/ARPC3/COTL1/DAPK3/EZR/FKBP15/FYN/GAS2/GAS7/HCK/HCLS1/LCP1/MYO5A/PSTPIP2/RAC1/RAC2/RCSD1/TEK/TIGD5/TPM3/WAS/WIPF1	25
CC	GO:0005938	cell cortex	0.000194183	ACTB/ACTR1A/ACTR2/ACTR3/AKAP13/ANXA2/ASPH/BIN2/C2CD2L/CAPZA2/CDC42/CFL1/CORO1C/COTL1/CTNNB1/CTSZ/CYTIP/DYNC1H1/EXOC2/EZR/FMNL1/GMFB/HCLS1/HMCN2/LASP1/MARCKS/MLPH/MPP1/MYO7A/MYRIP/MYZAP/NEDD9/NRBP1/PFN1/PPP1R9A/PSEN1/PTK2B/RAB10/RHOG/RHOH/RND3/SCIN/SELE/SLC2A1/SNCA/SPTB/TIGD5/TNFAIP2/TRAK1/WAS/WIPF1	51
CC	GO:0033176	proton-transporting V-type ATPase complex	0.000517331	ATP6AP1/ATP6V0A1/ATP6V0C/ATP6V0D1/ATP6V0D2/ATP6V1A/ATP6V1B2/ATP6V1C1/ATP6V1D/ATP6V1H	10
CC	GO:0001891	phagocytic cup	0.00074391	AIF1/ANXA1/ARHGAP25/BIN2/DNM2/LCP1/MCOLN1/RAB31/SNX5/TLR4	10
CC	GO:0030660	Golgi-associated vesicle membrane	0.000747757	AREG/B2M/CD59/CD74/COPG1/COPZ1/HLA-A/HLA-B/HLA-C/HLA-DPA1/HLA-DPB1/HLA-DRA/HLA-E/HLA-F/KDELR2/KLHL12/PI4KA/SEC23B/SEC31A/SPPL2A/SREBF1/TGFA/TMED2/VTI1B	24
CC	GO:0097197	tetraspanin-enriched microdomain	0.000828519	ADAM10/PDPN/SAMHD1/SCIMP/TSPAN14/TSPAN33	6
CC	GO:0035580	specific granule lumen	0.000925456	B2M/CHI3L1/CHIT1/CTSD/CTSZ/CYFIP1/DOCK2/HPSE/ILF2/KPNB1/LYZ/NEU1/OSCAR/PDXK/PTPN6/QPCT	16
CC	GO:0034362	low-density lipoprotein particle	0.000925456	APOBR/APOC2/APOE/APOO/MSR1/PLA2G7/SORL1	7
CC	GO:0019898	extrinsic component of membrane	0.000965063	ALOX15B/ANXA1/ANXA2/BCL2L11/BECN1/CDH5/CISH/COQ3/CTNNB1/CYTH1/EZR/FARP1/FCN1/FGR/FYN/GNA13/GNAI2/GNAZ/GNB1/GNG2/HCK/KCNAB2/KPNA2/LYN/MGLL/MYZAP/NAAA/NCF1/NRBF2/PIK3CG/PIK3R3/PIK3R5/PIK3R6/PLAUR/PTK2B/RACGAP1/RGS1/S100A10/SNX10/SNX5/SOCS6/ST14/SYAP1/SYTL3/TIAM1/VAC14/WDR91	47
CC	GO:0030427	site of polarized growth	0.00102238	APP/ARPC3/ARPC5/CRTAC1/CTSZ/CXADR/CYFIP1/DISC1/DNM2/FKBP15/HCLS1/ITGA4/L1CAM/MYO5A/NIN/NPTX2/NRP1/PI4K2A/PPP1R9A/PSEN1/PTK2B/PTPRO/SETX/SNCA/STX3/SYAP1/TIAM1/TRAK1/TRPV2/TSHZ3/YWHAE/ZNF804A	32
CC	GO:0045334	clathrin-coated endocytic vesicle	0.00107991	AP2B1/AP2M1/AP2S1/APOE/CD74/CEMIP/DNM2/FCGR1B/FCHO2/HBEGF/HLA-DPA1/HLA-DPB1/HLA-DRA/MYO1E/RAB35/TYRP1	16
CC	GO:0098636	protein complex involved in cell adhesion	0.00120649	CD80/ITGA4/ITGA5/ITGA6/ITGAD/ITGAL/ITGAM/ITGAX/ITGB2/ITGB7/LYN	11
CC	GO:0031091	platelet alpha granule	0.00139905	APLP2/APP/CD109/CD36/F13A1/FERMT3/HGF/IGF1/LHFPL2/MAGED2/PECAM1/SCCPDH/SERPINA1/SNCA/SRGN/THBS1/TMSB4X/TREML1/VEGFC/VTI1B	20
CC	GO:0036019	endolysosome	0.00185577	AP2B1/AP2M1/AP2S1/CTSB/CTSL/CTSS/LGMN/TLR8	8
CC	GO:0032587	ruffle membrane	0.00216659	AIF1/AIF1L/CFL1/CORO1C/DNM2/EZR/FAM107A/FGD5/FGR/IFIT5/ITGA5/LCP1/PDPN/PLEK/PSD3/PSD4/PTPRJ/RAC1/RASGRP2/TIAM1	20
CC	GO:0030479	actin cortical patch	0.00228633	ACTR2/ACTR3/CAPZA2/GMFB/TIGD5/WAS/WIPF1	7
CC	GO:0042613	MHC class II protein complex	0.00228633	CD74/HLA-DMA/HLA-DMB/HLA-DOA/HLA-DPA1/HLA-DPB1/HLA-DRA	7
CC	GO:0061645	endocytic patch	0.00228633	ACTR2/ACTR3/CAPZA2/GMFB/TIGD5/WAS/WIPF1	7
CC	GO:0008305	integrin complex	0.00228633	ITGA4/ITGA5/ITGA6/ITGAD/ITGAL/ITGAM/ITGAX/ITGB2/ITGB7/LYN	10
CC	GO:0034358	plasma lipoprotein particle	0.00249886	APOBR/APOC1/APOC2/APOE/APOL1/APOO/LPL/MSR1/PLA2G7/PLTP/SORL1	11
CC	GO:1990777	lipoprotein particle	0.00249886	APOBR/APOC1/APOC2/APOE/APOL1/APOO/LPL/MSR1/PLA2G7/PLTP/SORL1	11
CC	GO:0030426	growth cone	0.0026988	APP/ARPC3/ARPC5/CRTAC1/CTSZ/CXADR/CYFIP1/DISC1/DNM2/FKBP15/ITGA4/L1CAM/MYO5A/NIN/NPTX2/NRP1/PPP1R9A/PSEN1/PTK2B/PTPRO/SETX/SNCA/STX3/SYAP1/TIAM1/TRAK1/TRPV2/TSHZ3/YWHAE/ZNF804A	30
CC	GO:0005905	clathrin-coated pit	0.00288614	AP1S3/AP2B1/AP2M1/AP2S1/APP/ARRB1/ARRB2/CEMIP/DNM2/FCHO2/LRP12/NECAP2/RAB35/RAMP2/SELE/TFRC	16
CC	GO:0030175	filopodium	0.00293878	APP/ARL4C/B4GALT1/BAIAP2/CDC42/CXADR/CYFIP1/DYNC1H1/EZR/FARP1/IQGAP2/ITGA6/LCP1/MTM1/MYO5A/NPTX2/OSBPL3/PDPN/PPP1R9A/RAPH1/VASP	21
CC	GO:0030669	clathrin-coated endocytic vesicle membrane	0.00312598	AP2B1/AP2M1/AP2S1/APOE/CD74/FCGR1B/FCHO2/HBEGF/HLA-DPA1/HLA-DPB1/HLA-DRA/TYRP1	12
CC	GO:0005942	phosphatidylinositol 3-kinase complex	0.00323108	BECN1/CISH/NRBF2/PIK3CG/PIK3R3/PIK3R5/PIK3R6/SOCS6/VAC14	9
CC	GO:0031234	extrinsic component of cytoplasmic side of plasma membrane	0.00338617	CYTH1/FARP1/FGR/FYN/GNA13/GNAI2/GNAZ/GNB1/GNG2/HCK/KCNAB2/LYN/MYZAP/PTK2B/RACGAP1/RGS1/SNX5/SYAP1/TIAM1	19
CC	GO:0042629	mast cell granule	0.00338617	AKR1B1/ANXA1/BTK/LAT2/LYN/NR4A3/PIK3CG/SRGN	8
CC	GO:0032994	protein-lipid complex	0.00377931	APOBR/APOC1/APOC2/APOE/APOL1/APOO/LPL/MSR1/PLA2G7/PLTP/SORL1	11
CC	GO:0005791	rough endoplasmic reticulum	0.00386699	APP/ARL6IP1/ARSB/BAIAP2/CANX/CCDC47/CYBB/FKRP/GLUL/HM13/KCNJ2/MYOC/NCF1/PLOD3/PSEN1/RAB14/RPN1/SNCA	18
CC	GO:0016323	basolateral plasma membrane	0.00426625	ADAM9/ANXA1/ANXA2/AQP9/ARRB1/ARRB2/ATP1B1/ATP2B1/B4GALT1/BEST1/C5AR1/CA2/CADM1/CTNNB1/CXADR/EPPK1/EZR/GM2A/HPGD/IL6R/ITGA6/KCNQ1/NAIP/NOD2/PDPN/PTH1R/SLC16A10/SLC2A1/SLC2A9/SLC7A7/SLC7A8/ST14/TEK/TFRC/TGFA	35
CC	GO:0062023	collagen-containing extracellular matrix	0.00443981	ADAMDEC1/ANXA1/ANXA2/ANXA5/ANXA6/ANXA7/APOE/C1QA/C1QB/C1QC/CALR/COL1A2/COL3A1/COL5A2/COL6A3/CSTB/CTSB/CTSC/CTSD/CTSH/CTSL/CTSS/CTSZ/ECM1/EMILIN2/EMILIN3/F13A1/FCN1/GREM1/HMCN2/ICAM1/ITGA6/KAZALD1/L1CAM/LAMB1/LAMB2/LGALS3/LGALS3BP/LGALS9/MMP9/MMRN2/MXRA5/MYOC/PCSK6/PLOD3/PLSCR1/PSAP/S100A10/SDC2/SDC3/SERPINA1/SERPINB1/SERPINB9/SERPINF1/THBS1/TIMP3/TNC	57
CC	GO:0090723	growth cone part	0.00459883	APP/ARPC3/CYFIP1/DISC1/PPP1R9A/TRPV2/YWHAE	7
CC	GO:0030863	cortical cytoskeleton	0.00479606	ACTB/ACTR2/ACTR3/AKAP13/CAPZA2/CFL1/COTL1/EZR/GMFB/HCLS1/LASP1/MLPH/MPP1/MYRIP/MYZAP/PPP1R9A/SELE/SLC2A1/SPTB/TIGD5/WAS/WIPF1	22
CC	GO:0005802	trans-Golgi network	0.00503237	ADAM10/AP1B1/AP1S3/APP/ARAP1/ATP11A/ATP2C1/BECN1/C16orf70/CD74/CLN3/DENND5A/DNM2/FAM91A1/GRN/GSAP/HLA-DPA1/HLA-DPB1/HLA-DRA/IGF2R/M6PR/MME/PI4K2A/PLOD3/RAB10/RAB14/RAB31/RAB32/RAB7B/RAB8A/RAB9A/RAC1/SCAMP2/SLC9A7/SORL1/STX6/TGOLN2	37
CC	GO:0019897	extrinsic component of plasma membrane	0.00617791	ANXA1/ANXA2/CDH5/CTNNB1/CYTH1/FARP1/FCN1/FGR/FYN/GNA13/GNAI2/GNAZ/GNB1/GNG2/HCK/KCNAB2/KPNA2/LYN/MYZAP/PTK2B/RACGAP1/RGS1/S100A10/SNX5/ST14/SYAP1/SYTL3/TIAM1	28
CC	GO:0070382	exocytic vesicle	0.00694878	ADAM10/APH1A/APP/ATP6V0D1/BCL2L1/C16orf70/CLN3/DISC1/DMXL2/DNAJC5/IGF1/LAMP1/MCTP1/MME/NCSTN/PDE4B/PPT1/PSEN1/PSEN2/RAB10/RAB35/RAB8A/RAB8B/SLC17A5/SNCA/STON2/STX11/STX3/STX6/SYTL3/TMEM163/VDAC1/VTI1B	33
CC	GO:0008021	synaptic vesicle	0.00713518	ADAM10/APH1A/APP/ATP6V0D1/BCL2L1/C16orf70/CLN3/DISC1/DMXL2/DNAJC5/LAMP1/MCTP1/MME/NCSTN/PDE4B/PPT1/PSEN1/PSEN2/RAB10/RAB35/RAB8A/RAB8B/SLC17A5/SNCA/STON2/STX11/STX3/STX6/TMEM163/VDAC1/VTI1B	31
CC	GO:0030864	cortical actin cytoskeleton	0.00717237	ACTR2/ACTR3/AKAP13/CAPZA2/CFL1/COTL1/GMFB/HCLS1/LASP1/MLPH/MYRIP/MYZAP/PPP1R9A/SLC2A1/SPTB/TIGD5/WAS/WIPF1	18
CC	GO:0044448	cell cortex part	0.00775236	ACTB/ACTR1A/ACTR2/ACTR3/AKAP13/ASPH/C2CD2L/CAPZA2/CFL1/COTL1/CTNNB1/CTSZ/EXOC2/EZR/GMFB/HCLS1/LASP1/MLPH/MPP1/MYRIP/MYZAP/PPP1R9A/RAB10/SELE/SLC2A1/SPTB/TIGD5/TNFAIP2/WAS/WIPF1	30
CC	GO:0034361	very-low-density lipoprotein particle	0.00871714	APOBR/APOC1/APOC2/APOE/APOL1/APOO/LPL	7
CC	GO:0034385	triglyceride-rich plasma lipoprotein particle	0.00871714	APOBR/APOC1/APOC2/APOE/APOL1/APOO/LPL	7
CC	GO:0031256	leading edge membrane	0.00922806	AIF1/AIF1L/ATP2B1/CFL1/CORO1C/DNM2/DOCK8/DPP4/EPB41L3/EZR/FAM107A/FGD5/FGR/IFIT5/ITGA5/LCP1/PDPN/PLEK/PLEK2/PLXND1/PSD3/PSD4/PTPRJ/RAC1/RASGRP2/SCIMP/TIAM1/VASP	28
CC	GO:0043025	neuronal cell body	0.0111082	ADA/ADAM10/ADCYAP1/ADRA2C/AGFG1/AIF1/APOE/APP/ATP2B1/BAIAP2/CAD/CANX/CASP3/CCR4/CDC42/CYBB/CYFIP1/CYGB/EIF4A3/EPHB2/G3BP1/GLUL/ITGA4/KCNE3/KCNJ2/KCNN4/L1CAM/LAMP1/MBP/MME/MYO5A/NCF1/NPTX2/NRP1/P2RX4/P2RX7/PI4K2A/PLXDC1/PPP1CA/PPP1R9A/PPT1/PSEN1/PSEN2/PTK2B/RAB8A/RBM8A/SERPINF1/SIAH2/SLC1A3/SLC1A4/SLC2A3/SLC31A1/SLC38A7/SLC4A8/SNCA/SOD1/SYAP1/TIAM1/TNFRSF1B/TPX2/UBB/VTI1B/YKT6/ZNF385A/ZNF804A	65
CC	GO:0071437	invadopodium	0.0125721	ACTR2/AFAP1L1/DPP4/EZR/PDPN/PLAUR	6
CC	GO:0033267	axon part	0.0129361	ACTB/ADCYAP1/ADRA2C/APP/ARL8A/ARL8B/ARPC3/ARPC5/ATP6V0D1/BLOC1S2/CAD/CRTAC1/CTSZ/CXADR/CYFIP1/DISC1/DNM2/DYNC1H1/EPB41L3/FKBP15/GLUL/HIF1A/ITGA4/KCNAB2/KCNIP3/L1CAM/MBP/MYO5A/MYOC/NIN/NPTX2/NRP1/NTRK2/P2RX4/PPP1R9A/PSEN1/PTK2B/PTPRO/SERPINF1/SETX/SNCA/SOD1/STX3/SYAP1/TIAM1/TNFRSF1B/TPX2/TRAK1/TRPV2/TSHZ3/YWHAE/ZNF804A	52
CC	GO:0031258	lamellipodium membrane	0.0155818	CFL1/DOCK8/DPP4/PDPN/PLEK2/PLXND1/VASP	7
CC	GO:0005790	smooth endoplasmic reticulum	0.0162515	APP/CALR/CANX/HSPA5/HYOU1/KCNJ2/MYO5A/PPIB/PSEN1	9
CC	GO:0031092	platelet alpha granule membrane	0.0173145	APLP2/CD109/CD36/LHFPL2/PECAM1/SNCA	6
CC	GO:0005903	brush border	0.0196908	ACTR3/B4GALT1/CAPZA2/CD36/CLIC1/EZR/GNA13/MME/MYO1E/PTH1R/RALGDS/RGS19/SCIN/SLC11A2/SLC5A6/SLC7A9/SLC9A3/SNX5	18
CC	GO:0150034	distal axon	0.0223689	ACTB/ADCYAP1/ADRA2C/APP/ARPC3/ARPC5/ATP6V0D1/CAD/CRTAC1/CTSZ/CXADR/CYFIP1/DISC1/DNM2/FKBP15/GLUL/ITGA4/KCNAB2/KCNIP3/L1CAM/MYO5A/NIN/NPTX2/NRP1/NTRK2/P2RX4/PPP1R9A/PSEN1/PTK2B/PTPRO/SETX/SNCA/STX3/SYAP1/TIAM1/TRAK1/TRPV2/TSHZ3/YWHAE/ZNF804A	40
CC	GO:0098858	actin-based cell projection	0.0243877	AKR1B1/APP/ARL4C/ATP6V1A/ATP6V1B2/B4GALT1/BAIAP2/CA2/CDC42/CTNNB1/CXADR/CYFIP1/DOCK4/DYNC1H1/EZR/FARP1/IQGAP2/ITGA6/LCP1/MPP1/MTM1/MYO5A/MYO7A/NPTX2/OSBPL3/PDPN/PPP1R9A/RAPH1/SCARB1/TEK/VASP	31
CC	GO:0042627	chylomicron	0.0248494	APOBR/APOC1/APOC2/APOE/LPL	5
CC	GO:0002102	podosome	0.0250816	ACTR2/AFAP1L1/ASAP1/BIN2/FERMT3/LCP1/LPXN/SCIN	8
CC	GO:0016469	proton-transporting two-sector ATPase complex	0.030563	ATP6AP1/ATP6V0A1/ATP6V0C/ATP6V0D1/ATP6V0D2/ATP6V1A/ATP6V1B2/ATP6V1C1/ATP6V1D/ATP6V1H/PPIF	11
CC	GO:0005741	mitochondrial outer membrane	0.0319843	ACSL1/ACSL5/AGPAT4/BCL2A1/BCL2L1/BCL2L11/CASP8/CISD2/CYP27B1/DDX3X/GK/HADHB/HK2/KMO/MCL1/MYOC/PMAIP1/RAB32/RMDN3/RSAD2/SLC11A2/SNCA/SNN/TRIM14/UBB/VAT1/VDAC1	27
CC	GO:0033162	melanosome membrane	0.0340482	GPNMB/MREG/OCA2/RAB32/TYRP1	5
CC	GO:0045009	chitosome	0.0340482	GPNMB/MREG/OCA2/RAB32/TYRP1	5
CC	GO:0090741	pigment granule membrane	0.0340482	GPNMB/MREG/OCA2/RAB32/TYRP1	5
CC	GO:0031093	platelet alpha granule lumen	0.0365548	APP/F13A1/FERMT3/HGF/IGF1/MAGED2/SCCPDH/SERPINA1/SRGN/THBS1/TMSB4X/VEGFC/VTI1B	13
CC	GO:0098793	presynapse	0.0406021	ACTB/ADAM10/ADCYAP1/ADRA2C/APH1A/APP/ATP2B1/ATP6V0D1/BAIAP2/BCL2L1/C16orf70/C1QBP/CAD/CANX/CLN3/CLN8/CTNNB1/CYFIP1/DISC1/DMXL2/DNAJC5/DNM2/EPHB2/FCHO2/FXYD6/GLUL/IGSF21/KCNAB2/KCNIP3/KCTD12/LAMP1/MCTP1/MME/NAAA/NCSTN/NLGN4Y/NTRK2/P2RX4/P2RX7/PDE4B/PI4K2A/PPP1CA/PPT1/PSEN1/PSEN2/RAB10/RAB35/RAB8A/RAB8B/SLC17A5/SNCA/STON2/STX11/STX3/STX6/SYAP1/TMEM163/VDAC1/VTI1B/ZNF804A/ZNRF2	61
CC	GO:0030658	transport vesicle membrane	0.041054	AREG/B2M/BCL2L1/C16orf70/CD59/CD74/DMXL2/DNAJC5/HLA-A/HLA-B/HLA-C/HLA-DPA1/HLA-DPB1/HLA-DRA/HLA-E/HLA-F/KLHL12/LAMP1/MCTP1/RAB35/SEC23B/SEC31A/SLC17A5/SNCA/SREBF1/STX6/TGFA/TMED2/TMEM163/VTI1B	30
CC	GO:0031968	organelle outer membrane	0.0457321	ACSL1/ACSL5/AGPAT4/BCL2A1/BCL2L1/BCL2L11/CASP8/CISD2/CLMN/CYP27B1/DDX3X/GK/HADHB/HK2/KMO/MCL1/MYOC/PMAIP1/PSEN1/RAB32/RMDN3/RSAD2/SLC11A2/SNCA/SNN/TRIM14/UBB/VAT1/VDAC1	29
CC	GO:0031253	cell projection membrane	0.0460088	AIF1/AIF1L/ASAP1/ATP2B1/B4GALT1/CD36/CFL1/CORO1C/CTNNB1/DNM2/DOCK8/DPP4/EPB41L3/EZR/FAM107A/FGD5/FGR/GNA13/GNB1/IFIT5/ITGA5/LCP1/PDE6G/PDPN/PLAUR/PLEK/PLEK2/PLXND1/PSD3/PSD4/PTH1R/PTPRJ/RAB35/RAC1/RASGRP2/ROM1/SCARB1/SCIMP/SHOC2/SLC11A2/SLC5A6/SLC7A9/SLC9A3/TIAM1/VASP	45
CC	GO:0000164	protein phosphatase type 1 complex	0.0470659	NCK1/PPP1CA/PPP1R15B/SHOC2	4
CC	GO:0031313	extrinsic component of endosome membrane	0.0470659	ANXA1/SNX10/SNX5/WDR91	4
CC	GO:0033179	proton-transporting V-type ATPase, V0 domain	0.0470659	ATP6V0A1/ATP6V0C/ATP6V0D1/ATP6V0D2	4
CC	GO:0042827	platelet dense granule	0.0470659	CD63/ECM1/HPS4/LAMP2/LGALS3BP/TIMP3	6
CC	GO:0099091	postsynaptic specialization, intracellular component	0.0470659	BAIAP2/CTNNB1/DNM2/FYN/LYN/TANC2	6
CC	GO:0005911	cell-cell junction	0.0484171	ACTR3/AKR1B1/ANXA1/ANXA2/APP/ARHGAP17/ATP1B1/B4GALT1/BAIAP2/CADM1/CD53/CDH5/CFL1/CTNNB1/CXADR/CYTH1/DPP4/DSC2/EPB41L3/EPPK1/F11R/FBF1/FGFR4/FRMD4B/GJA4/GRB2/HEG1/IGSF21/ITGA5/ITGA6/KCNJ2/KRT8/LCP2/LYN/MYO1E/NCK1/P2RX7/PECAM1/PLEKHA7/PLXDC1/PPP1CA/PRKCD/PTPN6/PTPRJ/RAB10/RAP2B/RAP2C/S100A11/SLC2A1/STX3/TEK/TIAM1/TMOD3/VASP/VAV1/WAS/YWHAH	57
CC	GO:0031904	endosome lumen	0.0484338	APP/B2M/CD63/CTSB/CTSH/CTSL/CTSS/LGMN	8
CC	GO:0051233	spindle midzone	0.0484338	APP/ARL8A/ARL8B/CDC42/CENPE/KIF18A/RACGAP1/RCC2	8
CC	GO:0019867	outer membrane	0.0484338	ACSL1/ACSL5/AGPAT4/BCL2A1/BCL2L1/BCL2L11/CASP8/CISD2/CLMN/CYP27B1/DDX3X/GK/HADHB/HK2/KMO/MCL1/MYOC/PMAIP1/PSEN1/RAB32/RMDN3/RSAD2/SLC11A2/SNCA/SNN/TRIM14/UBB/VAT1/VDAC1	29
MF	GO:0019955	cytokine binding	1.51395e-05	ACVR1/CCR1/CCR10/CCR4/CCR5/CCR7/CCRL2/CD109/CD36/CD4/CD74/CSF1R/CSF2RA/CSF3R/CXCR4/GREM1/IFNAR1/IFNGR1/IL10RA/IL12RB1/IL18BP/IL1RN/IL27RA/IL2RA/IL2RG/IL6R/ITGA4/NRP1/NRP2/NRROS/PDPN/TCAP/THBS1/TNFRSF11A/TNFRSF1B	35
MF	GO:0001618	virus receptor activity	2.1387e-05	ANPEP/CCR5/CD209/CD4/CD80/CD86/CDK1/CLEC5A/CR1/CXADR/CXCR4/DPP4/F11R/HAVCR1/ICAM1/ITGA5/ITGB7/LAMP1/MRC1/NPC1/SCARB1/SCARB2/SELPLG/TFRC	24
MF	GO:0104005	hijacked molecular function	2.1387e-05	ANPEP/CCR5/CD209/CD4/CD80/CD86/CDK1/CLEC5A/CR1/CXADR/CXCR4/DPP4/F11R/HAVCR1/ICAM1/ITGA5/ITGB7/LAMP1/MRC1/NPC1/SCARB1/SCARB2/SELPLG/TFRC	24
MF	GO:0038024	cargo receptor activity	2.1387e-05	ABCA1/AP2B1/AP2M1/AP2S1/APOBR/ARRB1/CD163/CD163L1/CD36/COLEC12/CXCL16/ENPP2/FOLR2/FPR2/ITGAM/ITGB2/LGALS3BP/LRP12/MARCO/MRC1/MSR1/SCARB1/SCARB2/SORL1/STAB2/TFRC	26
MF	GO:0038187	pattern recognition receptor activity	2.1387e-05	CD14/CD36/CLEC4E/CLEC7A/COLEC12/FCN1/MARCO/PTAFR/SCARB1/TLR2/TLR4/TLR8	12
MF	GO:0042277	peptide binding	8.06986e-05	ACVR1/ADRB2/ANPEP/ANXA5/AP2B1/AP2M1/APOE/C1QA/C2CD2L/CALR/CD14/CD209/CD36/CD74/CEMIP/CST3/EPHB2/ERAP1/FCGR2B/FPR2/GSAP/HLA-A/HLA-B/HLA-C/HLA-DPA1/HLA-DPB1/HLA-DRA/HLA-E/HLA-F/ITGAM/ITGB2/KDELR2/KPNA2/KPNB1/LILRB2/MARCO/MME/MSR1/NFKBIA/NLN/NOD2/PPARG/PPIB/PPIF/PTH1R/RAMP2/SCARB1/SLC7A8/SLC7A9/SORL1/TAP1/TAPBP/TLR2/TLR4/TMEM158/TPP1/TREM2	57
MF	GO:0008329	signaling pattern recognition receptor activity	8.06986e-05	CD14/CD36/CLEC7A/COLEC12/FCN1/MARCO/PTAFR/SCARB1/TLR2/TLR4/TLR8	11
MF	GO:0030695	GTPase regulator activity	8.06986e-05	ADPRH/AGFG1/AGFG2/ALDH1A1/ANKRD27/ARAP1/ARHGAP17/ARHGAP18/ARHGAP22/ARHGAP25/ARHGAP26/ARHGAP28/ARHGAP30/ARHGAP31/ARHGDIB/ARHGEF11/ARRB1/ASAP1/CDC42SE1/DOCK2/DOCK4/GIT2/GMIP/GPSM3/IQGAP2/NCKAP1L/NRP1/NUP50/RACGAP1/RALGDS/RASA3/RASGRP3/RGS1/RGS18/RGS2/RHOH/RIN3/RP2/SEC23B/SIPA1L2/SIRPA/SMAP1/SMAP2/SRGAP1/STARD8/TAGAP/TBC1D10B/TBC1D12/TBC1D14/TBC1D2/TBC1D22A/TBC1D4/TBC1D7/TBC1D8/TBC1D9/TBC1D9B/VAV3/W…	58
MF	GO:0001883	purine nucleoside binding	8.92056e-05	ACSM5/ADA/ANXA6/ARF5/ARL11/ARL4A/ARL4C/ARL8A/ARL8B/CDC42/CIITA/DAPK1/DNM2/EFTUD2/EHD4/EIF2S3/ERAL1/GBP4/GBP5/GCH1/GIMAP6/GIMAP7/GIMAP8/GLUD1/GNA13/GNAI2/GNAZ/GNL3/GNL3L/GSPT1/GSPT2/IFI44L/MFHAS1/MX1/MX2/NIN/NRAS/PCK2/RAB10/RAB14/RAB20/RAB31/RAB32/RAB35/RAB39A/RAB42/RAB5C/RAB7B/RAB8A/RAB8B/RAB9A/RAC1/RAC2/RALA/RALB/RAP2B/RAP2C/RASL10A/RASL11A/RHOG/RHOH/RIT1/RND3/RP2/RRAGD/SAMHD1/TUBB/TUBG2	68
MF	GO:0005525	GTP binding	8.92056e-05	ACSM5/ANXA6/ARF5/ARL11/ARL4A/ARL4C/ARL8A/ARL8B/CDC42/CIITA/DAPK1/DNM2/EFTUD2/EHD4/EIF2S3/ERAL1/GBP4/GBP5/GCH1/GIMAP6/GIMAP7/GIMAP8/GLUD1/GNA13/GNAI2/GNAZ/GNL3/GNL3L/GSPT1/GSPT2/IFI44L/MFHAS1/MX1/MX2/NIN/NRAS/PCK2/RAB10/RAB14/RAB20/RAB31/RAB32/RAB35/RAB39A/RAB42/RAB5C/RAB7B/RAB8A/RAB8B/RAB9A/RAC1/RAC2/RALA/RALB/RAP2B/RAP2C/RASL10A/RASL11A/RHOG/RHOH/RIT1/RND3/RP2/RRAGD/SAMHD1/TUBB/TUBG2	67
MF	GO:0001882	nucleoside binding	8.92056e-05	ACSM5/ADA/ANXA6/ARF5/ARL11/ARL4A/ARL4C/ARL8A/ARL8B/CDC42/CIITA/DAPK1/DNM2/EFTUD2/EHD4/EIF2S3/ERAL1/GBP4/GBP5/GCH1/GIMAP6/GIMAP7/GIMAP8/GLUD1/GNA13/GNAI2/GNAZ/GNL3/GNL3L/GSPT1/GSPT2/IFI44L/MFHAS1/MX1/MX2/NIN/NRAS/PCK2/PNP/RAB10/RAB14/RAB20/RAB31/RAB32/RAB35/RAB39A/RAB42/RAB5C/RAB7B/RAB8A/RAB8B/RAB9A/RAC1/RAC2/RALA/RALB/RAP2B/RAP2C/RASL10A/RASL11A/RHOG/RHOH/RIT1/RND3/RP2/RRAGD/SAMHD1/TUBB/TUBG2	69
MF	GO:0032550	purine ribonucleoside binding	0.00011601	ACSM5/ANXA6/ARF5/ARL11/ARL4A/ARL4C/ARL8A/ARL8B/CDC42/CIITA/DAPK1/DNM2/EFTUD2/EHD4/EIF2S3/ERAL1/GBP4/GBP5/GCH1/GIMAP6/GIMAP7/GIMAP8/GLUD1/GNA13/GNAI2/GNAZ/GNL3/GNL3L/GSPT1/GSPT2/IFI44L/MFHAS1/MX1/MX2/NIN/NRAS/PCK2/RAB10/RAB14/RAB20/RAB31/RAB32/RAB35/RAB39A/RAB42/RAB5C/RAB7B/RAB8A/RAB8B/RAB9A/RAC1/RAC2/RALA/RALB/RAP2B/RAP2C/RASL10A/RASL11A/RHOG/RHOH/RIT1/RND3/RP2/RRAGD/SAMHD1/TUBB/TUBG2	67
MF	GO:0033218	amide binding	0.00011601	ACBD5/ACVR1/ADRB2/ANPEP/ANXA5/AP2B1/AP2M1/APOE/C1QA/C2CD2L/CALR/CD14/CD209/CD300LF/CD36/CD74/CEMIP/CST3/DBI/EPHB2/ERAP1/FCGR2B/FOLR2/FPR2/GSAP/HLA-A/HLA-B/HLA-C/HLA-DPA1/HLA-DPB1/HLA-DRA/HLA-E/HLA-F/ITGAM/ITGB2/KDELR2/KPNA2/KPNB1/LILRB2/MARCO/MME/MSR1/NFKBIA/NLN/NOD2/PLTP/PPARG/PPIB/PPIF/PSAP/PTH1R/RAMP2/SCARB1/SLC7A8/SLC7A9/SOAT1/SORL1/TAP1/TAPBP/TLR2/TLR4/TMEM158/TPP1/TREM2	64
MF	GO:0032549	ribonucleoside binding	0.000150879	ACSM5/ANXA6/ARF5/ARL11/ARL4A/ARL4C/ARL8A/ARL8B/CDC42/CIITA/DAPK1/DNM2/EFTUD2/EHD4/EIF2S3/ERAL1/GBP4/GBP5/GCH1/GIMAP6/GIMAP7/GIMAP8/GLUD1/GNA13/GNAI2/GNAZ/GNL3/GNL3L/GSPT1/GSPT2/IFI44L/MFHAS1/MX1/MX2/NIN/NRAS/PCK2/RAB10/RAB14/RAB20/RAB31/RAB32/RAB35/RAB39A/RAB42/RAB5C/RAB7B/RAB8A/RAB8B/RAB9A/RAC1/RAC2/RALA/RALB/RAP2B/RAP2C/RASL10A/RASL11A/RHOG/RHOH/RIT1/RND3/RP2/RRAGD/SAMHD1/TUBB/TUBG2	67
MF	GO:0050839	cell adhesion molecule binding	0.000159485	ACVR1/ADAM10/ADAM9/ANXA1/ANXA2/ANXA7/ARHGAP18/ASAP1/BAIAP2/BZW1/CALR/CAPG/CDH5/CKAP5/CLIC1/COL3A1/CSNK1D/CTNNB1/CXADR/DDX3X/EHD4/EIF2S3/EZR/F11R/FERMT3/FGF2/FMNL2/FXYD5/GLOD4/GPNMB/HSPA5/IBSP/ICAM1/IDH1/IGF1/IGSF21/ITGA4/ITGA5/ITGA6/ITGAL/ITGB2/ITGB7/LAMB1/LAMB2/LASP1/LCP1/LILRB2/LRRC59/LYN/MB21D2/NCK1/NLGN4Y/P2RX4/PAK2/PFN1/PI4KA/PPP1CA/PRDX1/PSEN1/PTPN6/PTPRB/PTPRJ/PTPRO/RAB10/RUVBL1/S100A11/SL…	82
MF	GO:0042605	peptide antigen binding	0.000176229	CD209/HLA-A/HLA-B/HLA-C/HLA-DPA1/HLA-DPB1/HLA-DRA/HLA-E/HLA-F/SLC7A8/SLC7A9/TAP1/TAPBP	13
MF	GO:0019001	guanyl nucleotide binding	0.000176229	ACSM5/ANXA6/ARF5/ARL11/ARL4A/ARL4C/ARL8A/ARL8B/CDC42/CIITA/DAPK1/DNM2/EFTUD2/EHD4/EIF2S3/ERAL1/GBP4/GBP5/GCH1/GIMAP6/GIMAP7/GIMAP8/GLUD1/GNA13/GNAI2/GNAZ/GNL3/GNL3L/GSPT1/GSPT2/IFI44L/MFHAS1/MX1/MX2/NIN/NRAS/PCK2/PDE6G/RAB10/RAB14/RAB20/RAB31/RAB32/RAB35/RAB39A/RAB42/RAB5C/RAB7B/RAB8A/RAB8B/RAB9A/RAC1/RAC2/RALA/RALB/RAP2B/RAP2C/RASL10A/RASL11A/RHOG/RHOH/RIT1/RND3/RP2/RRAGD/SAMHD1/TUBB/TUBG2	68
MF	GO:0032561	guanyl ribonucleotide binding	0.000176229	ACSM5/ANXA6/ARF5/ARL11/ARL4A/ARL4C/ARL8A/ARL8B/CDC42/CIITA/DAPK1/DNM2/EFTUD2/EHD4/EIF2S3/ERAL1/GBP4/GBP5/GCH1/GIMAP6/GIMAP7/GIMAP8/GLUD1/GNA13/GNAI2/GNAZ/GNL3/GNL3L/GSPT1/GSPT2/IFI44L/MFHAS1/MX1/MX2/NIN/NRAS/PCK2/PDE6G/RAB10/RAB14/RAB20/RAB31/RAB32/RAB35/RAB39A/RAB42/RAB5C/RAB7B/RAB8A/RAB8B/RAB9A/RAC1/RAC2/RALA/RALB/RAP2B/RAP2C/RASL10A/RASL11A/RHOG/RHOH/RIT1/RND3/RP2/RRAGD/SAMHD1/TUBB/TUBG2	68
MF	GO:0051219	phosphoprotein binding	0.000181262	ABL2/ARRB1/CRK/DPYS/FGR/GRB2/HCK/IGF2R/LEO1/LYN/PIK3R3/PLCG2/PTPN6/RB1/SAMSN1/SCAF8/SH3BP2/SNCA/SYK/UBASH3B/VAV1/YWHAB/YWHAE	23
MF	GO:0031267	small GTPase binding	0.000193241	ABCA1/ADPRH/AKAP13/ANKRD27/ANXA2/ARHGAP17/ARHGDIB/ARHGEF11/ARHGEF37/ARHGEF40/ATP6AP1/CDC42SE1/CORO1C/CYFIP1/DAPK3/DENND2D/DENND5A/DMXL2/DOCK11/DOCK2/DOCK4/EXOC2/FARP1/FGD3/FGD5/FGD6/FMNL1/FMNL2/GGA1/HPS4/IQGAP2/KPNB1/MLPH/MYO5A/MYRIP/NCF2/NCKAP1L/NUP50/PAK2/PFN1/RAB11FIP1/RAB8A/RABGGTA/RAC1/RAPGEF1/RASGEF1B/RASGRP3/RASSF5/RCBTB2/RCC2/RGL1/RHOH/RIN3/SH3BP5/SMCR8/SOD1/SORL1/SRGAP1/SYTL3/TBC1D10B/TB…	74
MF	GO:0060589	nucleoside-triphosphatase regulator activity	0.000193241	ADPRH/AGFG1/AGFG2/ALDH1A1/ANKRD27/ARAP1/ARHGAP17/ARHGAP18/ARHGAP22/ARHGAP25/ARHGAP26/ARHGAP28/ARHGAP30/ARHGAP31/ARHGDIB/ARHGEF11/ARRB1/ASAP1/ATP1B1/CDC42SE1/DOCK2/DOCK4/FNIP2/GIT2/GMIP/GPSM3/IQGAP2/NCKAP1L/NRP1/NUP50/PFN1/RACGAP1/RALGDS/RASA3/RASGRP3/RGS1/RGS18/RGS2/RHOH/RIN3/RP2/SEC23B/SIPA1L2/SIRPA/SMAP1/SMAP2/SRGAP1/STARD8/TAGAP/TBC1D10B/TBC1D12/TBC1D14/TBC1D2/TBC1D22A/TBC1D4/TBC1D7/TBC1D8/TBC…	61
MF	GO:0045309	protein phosphorylated amino acid binding	0.000193241	ABL2/ARRB1/CRK/FGR/GRB2/HCK/LEO1/PIK3R3/PLCG2/PTPN6/SAMSN1/SCAF8/SH3BP2/SYK/VAV1/YWHAB/YWHAE	17
MF	GO:0004896	cytokine receptor activity	0.000195313	CCR1/CCR10/CCR4/CCR5/CCR7/CCRL2/CD4/CD74/CMKLR1/CSF2RA/CSF2RB/CSF3R/CXCR4/IFNAR1/IFNGR1/IFNGR2/IFNLR1/IL10RA/IL10RB/IL12RB1/IL17RA/IL27RA/IL2RA/IL2RG/IL6R	25
MF	GO:0005096	GTPase activator activity	0.000236411	ADPRH/AGFG1/AGFG2/ALDH1A1/ANKRD27/ARAP1/ARHGAP17/ARHGAP18/ARHGAP22/ARHGAP25/ARHGAP26/ARHGAP28/ARHGAP30/ARHGAP31/ARHGDIB/ARHGEF11/ARRB1/ASAP1/DOCK2/DOCK4/GIT2/GMIP/NCKAP1L/NRP1/NUP50/RACGAP1/RASA3/RASGRP3/RGS1/RGS18/RGS2/RIN3/RP2/SEC23B/SIPA1L2/SMAP1/SMAP2/SRGAP1/STARD8/TAGAP/TBC1D10B/TBC1D12/TBC1D14/TBC1D2/TBC1D22A/TBC1D4/TBC1D7/TBC1D8/TBC1D9/TBC1D9B/VAV3	51
MF	GO:0005543	phospholipid binding	0.000298832	ABCA1/ABCG1/ANXA1/ANXA2/ANXA5/ANXA6/ANXA7/APOC1/APOE/ARAP1/ARHGAP26/ASAP1/BIN2/BTK/C2CD2L/CCDC88A/CD300A/CD300LF/CPNE2/DYSF/FCHO2/GLE1/GRAMD1B/ING2/IQGAP2/KCNJ2/KCNQ1/MME/MREG/MTM1/MYO1E/NCF1/NCF4/NUP62/OSBPL8/PASK/PCTP/PFN1/PITPNA/PITPNC1/PLA2G15/PLA2G4A/PLA2G7/PLEK/PLEK2/PLEKHA2/PLEKHB2/PLTP/PSAP/PSD4/PTAFR/RAB35/RACGAP1/SCARB1/SCARB2/SCIN/SDCBP/SNCA/SNX10/SNX11/SNX20/SNX27/SNX30/SNX31/SNX5/SNX…	71
MF	GO:0017016	Ras GTPase binding	0.000338871	ADPRH/AKAP13/ANKRD27/ANXA2/ARHGAP17/ARHGDIB/ARHGEF11/ARHGEF37/ARHGEF40/ATP6AP1/CDC42SE1/CORO1C/CYFIP1/DAPK3/DENND2D/DENND5A/DMXL2/DOCK11/DOCK2/DOCK4/EXOC2/FARP1/FGD3/FGD5/FGD6/FMNL1/FMNL2/HPS4/IQGAP2/KPNB1/MLPH/MYO5A/MYRIP/NCF2/NCKAP1L/NUP50/PAK2/PFN1/RAB11FIP1/RAB8A/RABGGTA/RAC1/RAPGEF1/RASGEF1B/RASGRP3/RASSF5/RCBTB2/RCC2/RGL1/RHOH/RIN3/SH3BP5/SMCR8/SOD1/SRGAP1/SYTL3/TBC1D10B/TBC1D12/TBC1D14/TBC…	71
MF	GO:0044389	ubiquitin-like protein ligase binding	0.000358286	ARRB1/ARRB2/ATF6/ATP6V0C/BECN1/CACUL1/CALR/CASP8/CEBPB/CXCR4/DTX3L/EGR2/GABARAPL2/HIF1A/HM13/HSPA5/HSPA9/JAK1/LTBR/LYN/MAP1LC3B/MDM2/MFHAS1/NFKBIA/PARP9/PRKAR1A/PRR5L/PTK2B/PTPN22/RALA/RALB/RB1/RIPK1/SMAD6/STAT1/STAT2/STUB1/SUMO3/TMBIM6/TNFRSF1B/TP53/TPI1/TRAF3/TRIB1/TUBB/UBASH3B/UBB/UBE2C/UBE2D1/UBE2L6/USP13/YOD1/YWHAE/YWHAZ/ZNF746	55
MF	GO:0004553	hydrolase activity, hydrolyzing O-glycosyl compounds	0.000358286	ACER3/CEMIP/CHIT1/EDEM1/EDEM2/ENGASE/FUCA1/FUCA2/GALC/GLA/GM2A/GUSB/HEXA/HEXB/HPSE/LYZ/MAN1A1/MAN2B1/MANBA/NAGA/NAGPA/NEU1/NEU3/PSAP	24
MF	GO:0046961	proton-transporting ATPase activity, rotational mechanism	0.00064665	ATP6AP1/ATP6V0A1/ATP6V0C/ATP6V0D1/ATP6V0D2/ATP6V1A/ATP6V1B2/ATP6V1C1/ATP6V1D/ATP6V1H	10
MF	GO:0003779	actin binding	0.00064665	ABL2/ACTR2/ACTR3/AIF1/AIF1L/ANXA6/ARPC3/ARPC5/CAPG/CAPZA2/CCDC88A/CCR5/CFL1/CLMN/CORO1C/CORO2A/COTL1/CXCR4/CYFIP1/EPB41L3/EZR/FAM107A/FKBP15/FLNC/FMNL1/FMNL2/FXYD5/GAS2L3/GAS7/GMFB/HCLS1/IQGAP2/KIF18A/KLHL5/LASP1/LCP1/LSP1/MARCKS/MEFV/MLPH/MTSS1/MYO1E/MYO1F/MYO5A/MYO5C/MYO7A/MYRIP/NOD2/PARVB/PARVG/PFN1/PHACTR4/PPP1R18/PPP1R9A/PSTPIP2/RCSD1/SCIN/SNCA/SNTB1/SPTB/SSH2/TIGD5/TMOD3/TMSB10/TMSB4X/TPM3/…	70
MF	GO:0030246	carbohydrate binding	0.000650979	ATRN/CALR/CANX/CD209/CD33/CD72/CD93/CHI3L1/CLEC10A/CLEC12A/CLEC4A/CLEC4E/CLEC5A/CLEC7A/COLEC12/EGLN3/ENPP2/FBP1/FBXO6/FCN1/GALNT1/GALNT6/GCK/GPCPD1/GUSB/HK2/HLA-DRA/IGF2R/KLRD1/LGALS3/LGALS9/LMAN2L/M6PR/MAN2B1/MANBA/MLEC/MRC1/NPTX2/OLR1/OS9/P4HA1/PLOD3/PYGL/SELE/SIGLEC1/SIGLEC7/SIGLEC9/SLC2A3/SORD	49
MF	GO:0016798	hydrolase activity, acting on glycosyl bonds	0.000650979	ACER3/ADPRH/CEMIP/CHIT1/EDEM1/EDEM2/ENGASE/FUCA1/FUCA2/GALC/GLA/GM2A/GUSB/HEXA/HEXB/HPSE/LYZ/MAN1A1/MAN2B1/MANBA/NAGA/NAGPA/NEU1/NEU3/NTHL1/PCNA/PSAP	27
MF	GO:0046915	transition metal ion transmembrane transporter activity	0.000650979	ATP2C1/MCOLN1/SLC11A1/SLC11A2/SLC30A4/SLC30A5/SLC31A1/SLC31A2/SLC39A1/SLC39A10/SLC39A11/SLC39A7/SLC39A8	13
MF	GO:0003924	GTPase activity	0.000650979	ARF5/ARHGDIB/ARL4C/ARL8A/ARL8B/CDC42/DDX3X/DNM2/EFTUD2/EIF2S3/GBP4/GBP5/GCH1/GIMAP7/GNA13/GNAI2/GNAZ/GNB1/GNG2/GSPT1/GSPT2/MX1/MX2/NRAS/RAB10/RAB14/RAB20/RAB31/RAB32/RAB35/RAB39A/RAB42/RAB5C/RAB7B/RAB8A/RAB8B/RAB9A/RAC1/RAC2/RALA/RALB/RAP2B/RAP2C/RASL10A/RASL11A/RGS1/RGS18/RGS19/RGS2/RHOG/RHOH/RIT1/RND3/RRAGD/TUBB/TUBG2	56
MF	GO:0048365	Rac GTPase binding	0.000762103	ARHGAP17/ARHGDIB/CORO1C/CYFIP1/DOCK2/DOCK4/FARP1/FMNL1/IQGAP2/NCF2/NCKAP1L/PAK2/RCC2/SOD1/SRGAP1/TIAM1/VAV1/VAV3/WAS	19
MF	GO:0001540	amyloid-beta binding	0.00141444	ADRB2/APOE/C1QA/CD36/CD74/CST3/EPHB2/FCGR2B/FPR2/GSAP/ITGAM/ITGB2/LILRB2/MARCO/MSR1/SCARB1/SORL1/TLR2/TLR4/TREM2	20
MF	GO:0017124	SH3 domain binding	0.00151803	ABI3/ADAM10/ADAM9/AFAP1L1/ARHGAP17/ARHGAP31/CRK/DNM2/DOCK4/ELMO1/FUT8/GRB2/HCLS1/INPP5D/LYN/NCF1/OSTF1/PLSCR1/PTPN22/PTPN6/QKI/RAPGEF1/SH3BP2/SH3BP5/SIRPA/VASP/WAS/WIPF1	28
MF	GO:0030169	low-density lipoprotein particle binding	0.00151803	CD36/COLEC12/MSR1/SCARB1/SORL1/STAB2/THBS1/TREM2	8
MF	GO:0032934	sterol binding	0.00180475	ABCA1/ABCG1/ANXA6/APOE/GPR183/GRAMD1B/NPC1/NPC2/NR1H3/OSBPL11/OSBPL3/OSBPL8/PMP2/SCARB2/SOAT1/STARD3NL	16
MF	GO:0023023	MHC protein complex binding	0.00180952	ATP1B1/CD74/HLA-DMA/HLA-DMB/HLA-DOA/HLA-DRA/KLRD1/LILRB1/LILRB2/YWHAE	10
MF	GO:0036442	proton-exporting ATPase activity	0.00196686	ATP2C1/ATP6AP1/ATP6V0A1/ATP6V0C/ATP6V0D1/ATP6V0D2/ATP6V1A/ATP6V1B2/ATP6V1C1/ATP6V1D/ATP6V1H	11
MF	GO:0001848	complement binding	0.00210555	C1QBP/C5AR1/CALR/CD59/CD93/CR1/ITGAM/ITGB2/VSIG4	9
MF	GO:0004725	protein tyrosine phosphatase activity	0.00210555	DUSP10/DUSP14/DUSP16/DUSP18/DUSP4/DUSP5/DUSP6/EYA2/MTM1/MTMR14/PTP4A1/PTP4A3/PTPMT1/PTPN22/PTPN6/PTPN9/PTPRB/PTPRC/PTPRE/PTPRJ/PTPRO/SSH2/UBASH3B	23
MF	GO:0004715	non-membrane spanning protein tyrosine kinase activity	0.00210811	ABL2/BTK/FGR/FYN/HCK/JAK1/LYN/PKDCC/PRKCD/PTK2B/RIPK2/SLA/SYK/TEC	14
MF	GO:0017017	MAP kinase tyrosine/serine/threonine phosphatase activity	0.00210811	DUSP10/DUSP14/DUSP16/DUSP18/DUSP4/DUSP5/DUSP6	7
MF	GO:0051015	actin filament binding	0.0022859	ABL2/ACTR2/ACTR3/AIF1/AIF1L/ANXA6/ARPC3/ARPC5/CAPG/CAPZA2/CFL1/CLMN/CORO1C/CORO2A/COTL1/CYFIP1/EZR/FMNL1/GAS7/HCLS1/IQGAP2/LASP1/LCP1/MARCKS/MYO1E/MYO5A/MYO5C/MYO7A/PPP1R9A/PSTPIP2/RCSD1/SCIN/SPTB/TIGD5/TPM3/WAS/WIPF1	37
MF	GO:0019207	kinase regulator activity	0.00267658	CASP3/CCL5/CCND3/CCNE2/CCNK/CCNYL1/CDKN2A/CDKN2B/CHP1/CISH/DAZAP2/DBF4/DDX3X/ELP3/FAM20A/GMFB/GREM1/ITPRIP/MALT1/MAP2K1/MLST8/NCK1/NCKAP1L/PAK2/PIK3R3/PIK3R5/PIK3R6/PKIB/PRKAG2/PRKAR1A/RAC2/RGCC/RHOH/SH3BP5/SMCR8/SOCS6/TRIB1/WDR91	38
MF	GO:0045296	cadherin binding	0.00312864	ACVR1/ANXA1/ANXA2/ARHGAP18/ASAP1/BAIAP2/BZW1/CAPG/CDH5/CKAP5/CLIC1/CSNK1D/CTNNB1/DDX3X/EHD4/EIF2S3/EZR/F11R/FMNL2/FXYD5/GLOD4/HSPA5/IDH1/ITGA6/LASP1/LRRC59/MB21D2/NCK1/P2RX4/PAK2/PFN1/PI4KA/PPP1CA/PRDX1/PSEN1/PTPRB/PTPRJ/PTPRO/RAB10/RUVBL1/S100A11/SLC3A2/SNX5/STAT1/SWAP70/TAGLN2/TBC1D2/TMOD3/UNC45A/VASP/YKT6/YWHAB/YWHAE/YWHAZ	54
MF	GO:0015485	cholesterol binding	0.00405626	ABCA1/ABCG1/ANXA6/APOE/GRAMD1B/NPC1/NPC2/NR1H3/OSBPL3/OSBPL8/PMP2/SCARB2/SOAT1/STARD3NL	14
MF	GO:0071813	lipoprotein particle binding	0.00424441	ABCA1/APOE/CD36/COLEC12/LPL/MSR1/SCARB1/SORL1/STAB2/THBS1/TREM2	11
MF	GO:0071814	protein-lipid complex binding	0.00424441	ABCA1/APOE/CD36/COLEC12/LPL/MSR1/SCARB1/SORL1/STAB2/THBS1/TREM2	11
MF	GO:0031625	ubiquitin protein ligase binding	0.00468098	ARRB1/ARRB2/ATF6/ATP6V0C/BECN1/CACUL1/CALR/CASP8/CXCR4/EGR2/GABARAPL2/HIF1A/HM13/HSPA5/HSPA9/JAK1/LTBR/LYN/MAP1LC3B/MDM2/MFHAS1/NFKBIA/PRKAR1A/PRR5L/PTK2B/PTPN22/RALA/RALB/RB1/RIPK1/SMAD6/STUB1/TMBIM6/TNFRSF1B/TP53/TPI1/TRAF3/TRIB1/TUBB/UBASH3B/UBB/UBE2D1/UBE2L6/USP13/YOD1/YWHAE/YWHAZ/ZNF746	48
MF	GO:0001846	opsonin binding	0.00541608	C1QBP/CALR/CD93/CR1/ITGAM/ITGB2/VSIG4	7
MF	GO:0030228	lipoprotein particle receptor activity	0.00541608	APOBR/CD36/CXCL16/LRP12/SCARB1/SORL1/STAB2	7
MF	GO:0033549	MAP kinase phosphatase activity	0.00541608	DUSP10/DUSP14/DUSP16/DUSP18/DUSP4/DUSP5/DUSP6	7
MF	GO:0004620	phospholipase activity	0.005932	ABHD12/ABHD16A/ABHD6/BDKRB2/CCL5/CCR1/CCR5/DDHD1/ENPP2/LPL/MGLL/PDIA3/PLA1A/PLA2G15/PLA2G4A/PLA2G7/PLBD1/PLBD2/PLCB2/PLCG2/PLD3/PNPLA6	22
MF	GO:0001784	phosphotyrosine residue binding	0.005932	ABL2/CRK/FGR/GRB2/HCK/PIK3R3/PLCG2/PTPN6/SAMSN1/SH3BP2/SYK/VAV1	12
MF	GO:0042287	MHC protein binding	0.005932	BCAP31/CD4/CD74/CLEC7A/HLA-E/KLRD1/LILRB1/LILRB2/PILRA/TAP1/TAPBP/TUBB	12
MF	GO:0008157	protein phosphatase 1 binding	0.00656521	KCNQ1/LILRB1/LILRB2/PHACTR4/PPP1CA/PPP1R9A/SH3RF2/SHOC2	8
MF	GO:0042288	MHC class I protein binding	0.00656521	BCAP31/HLA-E/LILRB1/LILRB2/PILRA/TAP1/TAPBP/TUBB	8
MF	GO:0016763	transferase activity, transferring pentosyl groups	0.00769375	HPRT1/NAMPT/PARP1/PARP11/PARP12/PARP14/PARP4/PARP9/PNP/TIPARP/TYMP/UMPS/XYLT1	13
MF	GO:0023026	MHC class II protein complex binding	0.00769375	ATP1B1/CD74/HLA-DMA/HLA-DMB/HLA-DOA/HLA-DRA/YWHAE	7
MF	GO:0035259	glucocorticoid receptor binding	0.00769375	CEBPB/NR4A2/NR4A3/NRIP1/STAT3/STAT5B/YWHAH	7
MF	GO:0043394	proteoglycan binding	0.00796128	APOE/CTSB/CTSL/CTSS/GPNMB/HPSE/LPL/PTPRC/SDCBP/THBS1/TNC	11
MF	GO:0019903	protein phosphatase binding	0.00802867	CD33/CDH5/CSF1R/CTNNB1/CTTNBP2NL/EIF2AK3/EIF4EBP1/GRB2/JAK1/KCNN4/KCNQ1/LGALS3/LILRB1/LILRB2/MFHAS1/PHACTR4/PPARG/PPP1CA/PPP1R9A/SH3RF2/SHOC2/SIRPA/SOD1/STAT1/STAT3/TP53/TRAF3	27
MF	GO:0017048	Rho GTPase binding	0.00837059	AKAP13/ARHGAP17/ARHGDIB/ARHGEF11/ARHGEF37/ARHGEF40/CDC42SE1/CORO1C/CYFIP1/DAPK3/DOCK11/DOCK2/DOCK4/FARP1/FGD3/FGD5/FGD6/FMNL1/FMNL2/IQGAP2/NCF2/NCKAP1L/PAK2/PFN1/RCC2/RHOH/SOD1/SRGAP1/TIAM1/VAV1/VAV3/WAS	32
MF	GO:0043028	cysteine-type endopeptidase regulator activity involved in apoptotic process	0.00844342	ARRB1/BIRC2/CARD8/CASP1/CTSH/NAIP/NLRP12/PRDX5/RPS6KA1/RPS6KA3/SERPINB9/SNCA	12
MF	GO:0019902	phosphatase binding	0.00855153	CD33/CDH5/CSF1R/CTNNB1/CTSC/CTTNBP2NL/EIF2AK3/EIF4EBP1/GRB2/JAK1/KCNN4/KCNQ1/LGALS3/LILRB1/LILRB2/MFHAS1/NFATC2/PHACTR4/PPARG/PPP1CA/PPP1R18/PPP1R9A/RCAN3/SH3RF2/SHOC2/SIRPA/SOD1/STAT1/STAT3/SYK/TP53/TRAF3/TRPC4AP	33
MF	GO:0004713	protein tyrosine kinase activity	0.00855153	ABL2/BTK/CAMKK2/CSF1R/EPHB2/FGFR4/FGR/FYN/HCK/IGF2R/JAK1/LYN/MAP2K1/MERTK/NRP1/NRP2/NTRK2/PKDCC/PRKCD/PTK2B/RIPK2/SLA/SYK/TEC/TEK/TESK2	26
MF	GO:0051019	mitogen-activated protein kinase binding	0.00855153	ACE/ARRB2/DUSP10/GCH1/MAPKAPK2/MAPKAPK3/PTAFR/PTPRJ/SIRT1	9
MF	GO:0042578	phosphoric ester hydrolase activity	0.00913647	ACP5/APEX2/BDKRB2/CCL5/CCR1/CCR5/CPPED1/CTDNEP1/DUSP10/DUSP14/DUSP16/DUSP18/DUSP27/DUSP4/DUSP5/DUSP6/ENPP2/EYA2/FBP1/GNB1/GPCPD1/IMPA1/INPP4A/INPP5D/MTM1/MTMR14/NANP/PDE4B/PDE6G/PDIA3/PFKFB4/PLCB2/PLCG2/PLD3/PPM1M/PPP1CA/PPP2CA/PPTC7/PRKAR1A/PTP4A1/PTP4A3/PTPMT1/PTPN22/PTPN6/PTPN9/PTPRB/PTPRC/PTPRE/PTPRJ/PTPRO/SAMHD1/SHOC2/SMPDL3A/SSH2/SSU72/UBASH3B	56
MF	GO:0015171	amino acid transmembrane transporter activity	0.0101673	CTNS/OCA2/SLC16A10/SLC1A3/SLC1A4/SLC36A1/SLC38A6/SLC38A7/SLC3A2/SLC43A2/SLC6A6/SLC6A8/SLC7A1/SLC7A13/SLC7A7/SLC7A8/SLC7A9	17
MF	GO:0019003	GDP binding	0.0101673	ARL8B/NRAS/RAB10/RAB14/RAB31/RAB35/RAB42/RAB5C/RAB8A/RAB8B/RAB9A/RALA/RALB/RAP2B/RAP2C/RIT1/RRAGD	17
MF	GO:0048029	monosaccharide binding	0.0118005	CD209/CLEC4A/COLEC12/EGLN3/FBP1/GCK/HK2/IGF2R/LGALS9/LMAN2L/M6PR/MANBA/MRC1/P4HA1/PLOD3/PYGL/SLC2A3	17
MF	GO:0004721	phosphoprotein phosphatase activity	0.0120772	CPPED1/CTDNEP1/DUSP10/DUSP14/DUSP16/DUSP18/DUSP27/DUSP4/DUSP5/DUSP6/EYA2/MTM1/MTMR14/PPM1M/PPP1CA/PPP2CA/PPTC7/PTP4A1/PTP4A3/PTPMT1/PTPN22/PTPN6/PTPN9/PTPRB/PTPRC/PTPRE/PTPRJ/PTPRO/SHOC2/SSH2/SSU72/UBASH3B	32
MF	GO:0005085	guanyl-nucleotide exchange factor activity	0.0136153	AKAP13/ANKRD27/ARHGEF11/ARHGEF37/ARHGEF40/CYTH1/CYTH4/DENND2D/DENND5A/DOCK11/DOCK2/DOCK4/DOCK8/ELMO1/FARP1/FGD3/FGD5/FGD6/HPS4/PSD3/PSD4/RALGDS/RAPGEF1/RASGEF1B/RASGRP2/RASGRP3/RCBTB2/RCC2/RGL1/RIN3/SH3BP5/SMCR8/TAGAP/TIAM1/VAV1/VAV3	36
MF	GO:0008138	protein tyrosine/serine/threonine phosphatase activity	0.0144759	DUSP10/DUSP14/DUSP16/DUSP18/DUSP27/DUSP4/DUSP5/DUSP6/PTP4A1/PTP4A3/PTPMT1/SSH2	12
MF	GO:0016757	transferase activity, transferring glycosyl groups	0.0167915	ALG8/B3GNT2/B3GNT5/B4GALT1/B4GALT5/CHSY1/COLGALT1/CSGALNACT2/EXT2/FUT4/FUT8/GALNT1/GALNT6/GBGT1/HAS2/HEXA/HEXB/HPRT1/MAGT1/MFNG/MGAT1/MGAT4A/MGAT4B/NAMPT/PARP1/PARP11/PARP12/PARP14/PARP4/PARP9/PIGA/PLOD3/PNP/PYGL/RPN1/ST3GAL1/ST6GALNAC2/ST8SIA4/STT3A/TIPARP/TYMP/UGCG/UMPS/XYLT1	44
MF	GO:0070851	growth factor receptor binding	0.0172232	APP/AREG/CD300LF/CDH5/ECM1/ERAP1/EREG/FGF2/FYN/GRB2/GREM1/HBEGF/IL10/IL12RB1/IL1RN/IL6R/ITGA5/LYN/PLSCR1/PTPRJ/SDCBP/TGFA/TLR5/VAV3/VEGFC	25
MF	GO:0016298	lipase activity	0.0175308	ABHD12/ABHD16A/ABHD6/BDKRB2/CCL5/CCR1/CCR5/DDHD1/ENPP2/LIPA/LPL/MGLL/NCEH1/PDIA3/PLA1A/PLA2G15/PLA2G4A/PLA2G7/PLBD1/PLBD2/PLCB2/PLCG2/PLD3/PNPLA6	24
MF	GO:0019865	immunoglobulin binding	0.0196079	CD4/FCER1G/FCGR1B/FCGR2A/FCGR2B/FCGRT/LGALS3/LILRA2	8
MF	GO:0072509	divalent inorganic cation transmembrane transporter activity	0.0196079	SLC11A2/SLC30A4/SLC30A5/SLC39A1/SLC39A10/SLC39A11/SLC39A7/SLC39A8	8
MF	GO:0098641	cadherin binding involved in cell-cell adhesion	0.0197409	ANXA1/ANXA2/BAIAP2/PPP1CA/RAB10/S100A11/TMOD3	7
MF	GO:0004857	enzyme inhibitor activity	0.0215722	ABCE1/ANXA1/ANXA2/ANXA5/APLP2/APOC1/APOC2/APP/ARRB1/BIRC2/CARD16/CASP3/CD109/CDC42SE1/CDKN2A/CDKN2B/CHP1/COL6A3/CPAMD8/CST3/CST7/CSTA/CSTB/DTX3L/FNIP2/GMFB/IQGAP2/ITPRIP/LGALS3/NAIP/NCK1/PAPLN/PARP9/PDE6G/PKIB/PRDX5/PRKAG2/PRKAR1A/RARRES1/RHOH/RPS6KA1/RPS6KA3/SERPINA1/SERPINB1/SERPINB9/SERPINF1/SH3BP5/SH3RF2/SLN/SMCR8/SNCA/SPINT1/TIMP3/TMBIM6/TRIB1	55
MF	GO:0042626	ATPase activity, coupled to transmembrane movement of substances	0.0215722	ABCA1/ABCB10/ABCB5/ABCC5/ABCD4/ABCG1/ANXA5/ATP1B1/ATP2B1/ATP2C1/ATP6AP1/ATP6V0A1/ATP6V0C/ATP6V0D1/ATP6V0D2/ATP6V1A/ATP6V1B2/ATP6V1C1/ATP6V1D/ATP6V1H/TAP1/TAPBP	22
MF	GO:0043492	ATPase activity, coupled to movement of substances	0.0215722	ABCA1/ABCB10/ABCB5/ABCC5/ABCD4/ABCG1/ANXA5/ATP1B1/ATP2B1/ATP2C1/ATP6AP1/ATP6V0A1/ATP6V0C/ATP6V0D1/ATP6V0D2/ATP6V1A/ATP6V1B2/ATP6V1C1/ATP6V1D/ATP6V1H/TAP1/TAPBP	22
MF	GO:0035091	phosphatidylinositol binding	0.0217681	ANXA2/ARAP1/ASAP1/BTK/C2CD2L/CCDC88A/FCHO2/ING2/IQGAP2/KCNJ2/KCNQ1/MREG/MTM1/MYO1E/NCF1/NCF4/OSBPL8/PASK/PFN1/PITPNA/PITPNC1/PLEK/PLEK2/PLEKHA2/PLEKHB2/RAB35/RACGAP1/SCARB1/SCIN/SDCBP/SNX10/SNX11/SNX20/SNX27/SNX30/SNX31/SNX5/SNX6/WDFY1	39
MF	GO:0017137	Rab GTPase binding	0.0221295	ADPRH/ANKRD27/ANXA2/ATP6AP1/DENND2D/DENND5A/DMXL2/HPS4/MLPH/MYO5A/MYRIP/RAB11FIP1/RAB8A/RABGGTA/RAC1/RIN3/SH3BP5/SMCR8/SYTL3/TBC1D10B/TBC1D12/TBC1D14/TBC1D2/TBC1D22A/TBC1D4/TBC1D7/TBC1D8/TBC1D9/TBC1D9B/TMEM127	30
MF	GO:0044769	ATPase activity, coupled to transmembrane movement of ions, rotational mechanism	0.0231251	ATP6AP1/ATP6V0A1/ATP6V0C/ATP6V0D1/ATP6V0D2/ATP6V1A/ATP6V1B2/ATP6V1C1/ATP6V1D/ATP6V1H	10
MF	GO:0043027	cysteine-type endopeptidase inhibitor activity involved in apoptotic process	0.0239332	ARRB1/BIRC2/NAIP/PRDX5/RPS6KA1/RPS6KA3/SERPINB9/SNCA	8
MF	GO:0015929	hexosaminidase activity	0.0239332	CEMIP/GM2A/HEXA/HEXB/NAGA/NAGPA	6
MF	GO:1990404	protein ADP-ribosylase activity	0.0239332	PARP1/PARP11/PARP12/PARP14/PARP4/TIPARP	6
MF	GO:0005385	zinc ion transmembrane transporter activity	0.0248242	SLC30A4/SLC30A5/SLC39A1/SLC39A10/SLC39A11/SLC39A7/SLC39A8	7
MF	GO:0015248	sterol transporter activity	0.0261597	ABCA1/ABCG1/APOE/GRAMD1B/NPC1/NPC2/OSBPL11/OSBPL3/OSBPL8	9
MF	GO:0019864	IgG binding	0.0287174	FCER1G/FCGR1B/FCGR2A/FCGR2B/FCGRT	5
MF	GO:0050662	coenzyme binding	0.0291636	ACAD8/ACBD5/ACOX1/AGPS/ALAS1/ALDH1A1/CRYL1/CYBB/DBI/DECR1/DPYD/EGLN3/FOXRED2/GCH1/GCLC/GLUD1/GSR/HIBADH/HPGD/IDH1/KDM1B/KMO/KYNU/LBR/ME2/NNT/P4HA1/PARP1/PDXK/PGD/PLOD3/POR/PYGL/SDHA/SDS/SGPL1/SHMT1/SIRT1/SOAT1/SORD/SPTLC2/STEAP4/TP53I3/UXS1	44
MF	GO:0001637	G protein-coupled chemoattractant receptor activity	0.0291636	CCR1/CCR10/CCR4/CCR5/CCR7/CCRL2/CMKLR1/CXCR4	8
MF	GO:0004950	chemokine receptor activity	0.0291636	CCR1/CCR10/CCR4/CCR5/CCR7/CCRL2/CMKLR1/CXCR4	8
MF	GO:0019887	protein kinase regulator activity	0.0305784	CASP3/CCL5/CCND3/CCNE2/CCNK/CCNYL1/CDKN2A/CDKN2B/CHP1/DAZAP2/DBF4/DDX3X/ELP3/FAM20A/GMFB/GREM1/ITPRIP/MAP2K1/MLST8/NCK1/NCKAP1L/PAK2/PKIB/PRKAG2/PRKAR1A/RAC2/RGCC/SH3BP5/SMCR8/TRIB1	30
MF	GO:0019956	chemokine binding	0.0312697	CCR1/CCR10/CCR4/CCR5/CCR7/CCRL2/CXCR4/ITGA4/PDPN	9
MF	GO:0051213	dioxygenase activity	0.0317646	ALKBH5/ALOX15B/ALOX5/ASPH/ASPHD2/EGLN3/KDM2A/KDM2B/KDM3B/KDM5C/KDM5D/P4HA1/PLOD3/POR/PTGS1/RSBN1/TET3/UTY	18
MF	GO:0008238	exopeptidase activity	0.0329264	ACE/AGTPBP1/ANPEP/CNDP2/CPM/CPVL/CTSA/CTSH/CTSZ/DPEP2/DPP3/DPP4/ERAP1/GGT7/MME/NAALADL1/PEPD/PRCP/RNPEP/SCPEP1/TPP1	21
MF	GO:0005044	scavenger receptor activity	0.0343624	CD163/CD163L1/CD36/COLEC12/CXCL16/ENPP2/LGALS3BP/MARCO/MSR1/SCARB1/SCARB2/STAB2	12
MF	GO:0035258	steroid hormone receptor binding	0.0349041	ARRB1/CALR/CEBPB/CTNNB1/EP300/KDM5D/NCOA4/NR4A2/NR4A3/NRIP1/PARP1/PCNA/PPARG/PPARGC1B/RB1/STAT3/STAT5B/YWHAH	18
MF	GO:0032452	histone demethylase activity	0.0351502	JARID2/KDM1B/KDM2A/KDM2B/KDM3B/KDM5C/KDM5D/UTY	8
MF	GO:0022804	active transmembrane transporter activity	0.0351502	ABCA1/ABCB10/ABCB5/ABCC5/ABCD4/ABCG1/ANXA5/ATP1B1/ATP2B1/ATP2C1/ATP6AP1/ATP6V0A1/ATP6V0C/ATP6V0D1/ATP6V0D2/ATP6V1A/ATP6V1B2/ATP6V1C1/ATP6V1D/ATP6V1H/CLCN6/MFSD12/MFSD2A/SLC11A1/SLC11A2/SLC12A5/SLC12A8/SLC15A3/SLC16A10/SLC16A6/SLC17A5/SLC1A3/SLC1A4/SLC20A1/SLC26A11/SLC28A3/SLC2A9/SLC36A1/SLC37A2/SLC3A2/SLC47A1/SLC4A8/SLC5A6/SLC6A6/SLC6A8/SLC8B1/SLC9A3/SLC9A7/SLCO2B1/SLCO4A1/TAP1/TAPBP	52
MF	GO:0004180	carboxypeptidase activity	0.0352056	ACE/AGTPBP1/CNDP2/CPM/CPVL/CTSA/CTSZ/NAALADL1/PEPD/PRCP/SCPEP1	11
MF	GO:0001786	phosphatidylserine binding	0.0352056	ANXA2/ANXA6/ASAP1/CD300A/CD300LF/FCHO2/GRAMD1B/MME/OSBPL8/SCARB1/SCARB2/SCIN/THBS1	13
MF	GO:0004869	cysteine-type endopeptidase inhibitor activity	0.0352056	ARRB1/BIRC2/CARD16/CST3/CST7/CSTA/CSTB/NAIP/PRDX5/RPS6KA1/RPS6KA3/SERPINB9/SNCA	13
MF	GO:0019838	growth factor binding	0.0362069	ACVR1/CD109/CD36/COL1A2/COL3A1/CSF3R/FGFR4/HTRA4/IGF2R/IL10RA/IL1RN/IL2RA/IL2RG/IL6R/ITGA6/KAZALD1/NRP1/NRP2/NRROS/NTRK2/PCSK6/RHBDF2/TEK/THBS1	24
MF	GO:1990782	protein tyrosine kinase binding	0.0369082	ACVR1/ANXA5/CD4/CDH5/CRK/DAZAP2/DOCK4/DOK2/ITGAX/MYOC/NCK1/NEDD9/PCNA/SH2B3/SIRPA/TIAM1/TP53/TREM2	18
MF	GO:0003950	NAD+ ADP-ribosyltransferase activity	0.0373948	PARP1/PARP11/PARP12/PARP14/PARP4/PARP9/TIPARP	7
MF	GO:0005537	mannose binding	0.0373948	CD209/CLEC4A/IGF2R/LMAN2L/M6PR/MANBA/MRC1	7
MF	GO:0005041	low-density lipoprotein particle receptor activity	0.0373948	CD36/CXCL16/LRP12/SORL1/STAB2	5
MF	GO:0008239	dipeptidyl-peptidase activity	0.0373948	ACE/DPEP2/DPP3/DPP4/PRCP	5
MF	GO:0015405	P-P-bond-hydrolysis-driven transmembrane transporter activity	0.0380664	ABCA1/ABCB10/ABCB5/ABCC5/ABCD4/ABCG1/ANXA5/ATP1B1/ATP2B1/ATP2C1/ATP6AP1/ATP6V0A1/ATP6V0C/ATP6V0D1/ATP6V0D2/ATP6V1A/ATP6V1B2/ATP6V1C1/ATP6V1D/ATP6V1H/TAP1/TAPBP	22
MF	GO:0032813	tumor necrosis factor receptor superfamily binding	0.0386671	CASP3/CASP8/MYD88/RIPK1/STAT1/TNFSF13/TNFSF13B/TNFSF15/TNFSF8/TNFSF9/TRAF3	11
MF	GO:0035014	phosphatidylinositol 3-kinase regulator activity	0.0388448	CISH/PIK3R3/PIK3R5/PIK3R6/SOCS6/WDR91	6
MF	GO:0019829	cation-transporting ATPase activity	0.0391927	ANXA5/ATP1B1/ATP2B1/ATP2C1/ATP6AP1/ATP6V0A1/ATP6V0C/ATP6V0D1/ATP6V0D2/ATP6V1A/ATP6V1B2/ATP6V1C1/ATP6V1D/ATP6V1H	14
MF	GO:0044325	ion channel binding	0.0406815	AP2M1/ARRB1/CDH5/CTNNB1/FYN/GRINA/KCNE1/KCNE3/KCNIP3/KCNQ1/LYN/NEDD4L/PDE4B/PPP1R9A/S100A10/SCN3B/TCAP/USP10/VDAC1/YWHAE/YWHAH/YWHAZ	22
MF	GO:0019210	kinase inhibitor activity	0.0434515	CASP3/CDKN2A/CDKN2B/CHP1/GMFB/ITPRIP/NCK1/PKIB/PRKAG2/PRKAR1A/RHOH/SH3BP5/SMCR8/TRIB1	14
MF	GO:0022853	active ion transmembrane transporter activity	0.0434515	ANXA5/ATP1B1/ATP2B1/ATP2C1/ATP6AP1/ATP6V0A1/ATP6V0C/ATP6V0D1/ATP6V0D2/ATP6V1A/ATP6V1B2/ATP6V1C1/ATP6V1D/ATP6V1H	14
MF	GO:0042625	ATPase coupled ion transmembrane transporter activity	0.0434515	ANXA5/ATP1B1/ATP2B1/ATP2C1/ATP6AP1/ATP6V0A1/ATP6V0C/ATP6V0D1/ATP6V0D2/ATP6V1A/ATP6V1B2/ATP6V1C1/ATP6V1D/ATP6V1H	14
MF	GO:0015399	primary active transmembrane transporter activity	0.0434515	ABCA1/ABCB10/ABCB5/ABCC5/ABCD4/ABCG1/ANXA5/ATP1B1/ATP2B1/ATP2C1/ATP6AP1/ATP6V0A1/ATP6V0C/ATP6V0D1/ATP6V0D2/ATP6V1A/ATP6V1B2/ATP6V1C1/ATP6V1D/ATP6V1H/TAP1/TAPBP	22
MF	GO:0015078	proton transmembrane transporter activity	0.0445587	ATP2C1/ATP6AP1/ATP6V0A1/ATP6V0C/ATP6V0D1/ATP6V0D2/ATP6V1A/ATP6V1B2/ATP6V1C1/ATP6V1D/ATP6V1H/C15orf48/COX7A1/HVCN1/NNT/SLC11A1/SLC11A2/SLC15A3/SLC17A5/SLC2A9/SLC36A1/SLC9A3/SLC9A7	23
MF	GO:0016493	C-C chemokine receptor activity	0.0445587	CCR1/CCR10/CCR4/CCR5/CCR7/CCRL2/CXCR4	7
MF	GO:0015179	L-amino acid transmembrane transporter activity	0.0457236	CTNS/OCA2/SLC1A3/SLC1A4/SLC36A1/SLC38A7/SLC43A2/SLC7A1/SLC7A13/SLC7A7/SLC7A8/SLC7A9	12
MF	GO:0035035	histone acetyltransferase binding	0.0470092	CEBPB/CITED2/HIF1A/NR4A3/PCNA/SP1/STAT1/TP53	8
MF	GO:0004177	aminopeptidase activity	0.0495067	ACE/ANPEP/CTSH/DPEP2/DPP3/DPP4/ERAP1/NAALADL1/PEPD/PRCP/RNPEP	11
Advanced_Blue
BP	GO:0003012	muscle system process	4.72806e-11	ACTA2/ACTC1/ACTG2/ACTN2/ADRA1B/AKAP6/ATP1A2/ATP2A2/ATP2B4/CACNA1C/CACNB2/CALD1/CALM1/CAMK2G/CAMTA2/CASQ2/CAV1/CHRM3/CKMT2/CNN1/CRYAB/CTNNA3/CTTN/DES/DMD/DMPK/DTNA/EDNRA/EHD3/GJA1/GJA5/GJC1/GNAO1/GSK3A/HEY2/HMOX1/HRC/IGFBP5/ITGA1/ITGB5/KCNA5/KCND3/KCNE4/KCNJ3/KCNMA1/KLF4/LMCD1/LMOD1/MYH11/MYL2/MYL6/MYL9/MYLK/MYOCD/MYOM1/MYOZ1/MYOZ2/NOL3/NOS1AP/NPNT/NPY2R/PDE5A/PDLIM5/PLCE1/PLN/PPP1R12B/PPP1R13L/PR…	88
BP	GO:0050808	synapse organization	5.49023e-11	ACTN1/AMIGO1/AMIGO2/ARHGAP44/BDNF/CACNB1/CACNB2/CACNB3/CAMKV/CDH2/COL4A1/COL4A5/CTBP2/CTTN/DAG1/DCTN1/DLG2/DLG3/DLG4/DLG5/DNAJA3/EFNA5/EFNB2/EPHA4/ERBB2/ERBB4/FZD1/GABRG2/GRM5/IGF1R/IGSF9B/INSR/KALRN/LRRN1/LZTS3/MAGI2/MAP1B/MUSK/MYH10/NFASC/NFATC4/NFIA/NLGN1/NLGN3/NOS1AP/NTN1/NTRK3/PAK3/PCDHB11/PCDHB16/PCDHB3/PCDHB4/PCDHB6/PCDHB9/PCDHGC5/PCLO/PDLIM5/PDZRN3/PFN2/PLXNB1/PPFIA2/PTK2/PTPRD/PTPRF/SDK1…	80
BP	GO:0060537	muscle tissue development	8.37408e-11	ACTC1/ACTN2/AKAP6/ALPK3/ASB2/BCL9/BMP4/BMPR1A/BVES/CAV1/CAV2/CBY1/CFL2/CSRP1/CSRP2/EFNB2/ERBB4/FGFR1/FGFR2/FHOD3/FLNB/FLOT1/FOS/FOXC1/FOXC2/FOXP2/GJA1/GJA5/GJC1/GSK3A/HDAC9/HEY2/HEYL/HLX/ID2/IGFBP5/ITGA8/ITGB1/JPH2/KCNAB1/MEIS1/MYH10/MYH11/MYL2/MYL6/MYLK/MYO18B/MYOCD/MYOM1/MYOZ1/MYOZ2/NOX4/NR1D2/PDGFRB/PDLIM5/PGM5/PKD2/PLN/POPDC2/PPP1R13L/RBM24/RBP4/RGS4/RYR2/SGCB/SGCD/SGCG/SIK1/SMAD7/SORBS2/SOX1…	79
BP	GO:0008016	regulation of heart contraction	8.37408e-11	ADM/ADRA1B/ATP1A2/ATP2A2/ATP2B4/BVES/CACNA1C/CACNB1/CACNB2/CACNB3/CACNG8/CALM1/CASQ2/CAV1/CTNNA3/DES/DMD/DMPK/EHD3/EPAS1/FGF13/FXYD7/GJA1/GJA5/GJC1/GNAO1/GSK3A/HEY2/HRC/HSPB7/IRX5/ITPR1/JAK2/KCNA5/KCND3/KCNE4/KCNJ3/KCNK3/KCNK6/MYL2/NOS1AP/NPR1/NPR2/PDE5A/PLN/POPDC2/RGS4/RYR2/RYR3/SMAD7/STIM1/TAC1/TGFB2/THRA/THRB/TNNT2/TPM1/TRPC1	58
BP	GO:0003015	heart process	1.14463e-10	ACTC1/ADM/ADRA1B/ATP1A2/ATP2A2/ATP2B4/BVES/CACNA1C/CACNB1/CACNB2/CACNB3/CACNG8/CALM1/CASQ2/CAV1/CTNNA3/DES/DMD/DMPK/EHD3/EPAS1/FXYD7/GJA1/GJA5/GJC1/GNAO1/GSK3A/HEY2/HRC/HSPB7/IRX5/ITPR1/JAK2/KCNA5/KCND3/KCNE4/KCNJ3/KCNK3/KCNK6/MYL2/NOS1AP/NOX4/NPR1/NPR2/PDE5A/PLN/POPDC2/PPP1R13L/RGS4/RYR2/RYR3/SGCD/SGCG/SMAD7/STIM1/TAC1/TGFB2/THRA/THRB/TNNT2/TPM1/TRPC1/YAP1	63
BP	GO:0006936	muscle contraction	1.36046e-10	ACTA2/ACTC1/ACTG2/ACTN2/ADRA1B/ATP1A2/ATP2A2/ATP2B4/CACNA1C/CACNB2/CALD1/CALM1/CASQ2/CAV1/CHRM3/CKMT2/CNN1/CRYAB/CTNNA3/CTTN/DES/DMD/DMPK/DTNA/EDNRA/EHD3/GJA1/GJA5/GJC1/GNAO1/HRC/ITGA1/ITGB5/KCNA5/KCND3/KCNE4/KCNJ3/KCNMA1/LMOD1/MYH11/MYL2/MYL6/MYL9/MYLK/MYOCD/MYOM1/NOS1AP/NPNT/NPY2R/PDE5A/PLCE1/PLN/PPP1R12B/PPP1R13L/PRKG1/PTGER3/RYR2/SGCD/SLMAP/SMAD7/SMPX/SORBS1/SRF/SSPN/STAC/SULF1/SYNM/TLN1/TNNT…	72
BP	GO:0060047	heart contraction	1.77032e-10	ACTC1/ADM/ADRA1B/ATP1A2/ATP2A2/ATP2B4/BVES/CACNA1C/CACNB1/CACNB2/CACNB3/CACNG8/CALM1/CASQ2/CAV1/CTNNA3/DES/DMD/DMPK/EHD3/EPAS1/FXYD7/GJA1/GJA5/GJC1/GNAO1/GSK3A/HEY2/HRC/HSPB7/IRX5/ITPR1/JAK2/KCNA5/KCND3/KCNE4/KCNJ3/KCNK3/KCNK6/MYL2/NOS1AP/NPR1/NPR2/PDE5A/PLN/POPDC2/PPP1R13L/RGS4/RYR2/RYR3/SGCD/SGCG/SMAD7/STIM1/TAC1/TGFB2/THRA/THRB/TNNT2/TPM1/TRPC1	61
BP	GO:1903522	regulation of blood circulation	7.27383e-10	ADM/ADRA1B/ATP1A2/ATP2A2/ATP2B4/BMPR2/BVES/CACNA1C/CACNB1/CACNB2/CACNB3/CACNG8/CALM1/CASQ2/CAV1/CHRM3/CTNNA3/DES/DMD/DMPK/EGFR/EHD3/EPAS1/FGF13/FXYD7/GJA1/GJA5/GJC1/GNAO1/GSK3A/HEY2/HRC/HRH1/HSPB7/IRX5/ITPR1/JAK2/KCNA5/KCND3/KCNE4/KCNJ3/KCNK3/KCNK6/MYL2/NOS1AP/NPR1/NPR2/PDE5A/PLN/POPDC2/RGS4/RYR2/RYR3/SMAD7/STIM1/TAC1/TGFB2/THRA/THRB/TNNT2/TPM1/TRPC1	62
BP	GO:0014706	striated muscle tissue development	1.86484e-09	ACTC1/ACTN2/AKAP6/ALPK3/ASB2/BCL9/BMP4/BMPR1A/BVES/CAV1/CAV2/CBY1/CFL2/EFNB2/ERBB4/FGFR1/FGFR2/FHOD3/FLNB/FLOT1/FOS/FOXC1/FOXC2/FOXP2/GJA1/GJA5/GJC1/GSK3A/HDAC9/HEY2/HEYL/HLX/ID2/ITGB1/JPH2/KCNAB1/MEIS1/MYH10/MYH11/MYL2/MYL6/MYO18B/MYOCD/MYOM1/MYOZ1/MYOZ2/NOX4/NR1D2/PDGFRB/PDLIM5/PGM5/PLN/POPDC2/PPP1R13L/RBM24/RBP4/RGS4/RYR2/SGCB/SGCD/SGCG/SIK1/SMAD7/SORBS2/SOX11/SOX6/SRF/SVIL/TGFB2/TNNT2/TPM1/XK…	73
BP	GO:0007517	muscle organ development	1.97225e-08	ACTC1/ADARB1/AKAP6/ALX4/ASB2/BCL9/BMP4/BMPR1A/BVES/CAV1/CAV2/CFL2/COPRS/CRYAB/CTF1/DMD/EFNB2/EID2/ERBB4/EVC/FGFR1/FGFR2/FGFRL1/FHL1/FLNB/FLOT1/FOS/FOXC1/FOXC2/FOXP2/FZD1/GJA1/GSK3A/HDAC9/HEY2/HEYL/HLX/ITGA11/ITGA7/ITGB1BP2/JPH2/KCNAB1/MEIS1/MKX/MYL2/MYL6/MYLK/MYOCD/MYOM1/MYOZ1/MYOZ2/NR1D2/POPDC2/PRR14/RBM24/RBP4/RGS4/RYR2/SGCB/SGCD/SGCE/SGCG/SMAD7/SOX11/SOX6/SVIL/TAGLN/TGFB2/TNNT2/TPM1/XK/YAP1/ZF…	73
BP	GO:0048738	cardiac muscle tissue development	2.93851e-08	ACTC1/ACTN2/AKAP6/ALPK3/BMP4/BMPR1A/BVES/CBY1/EFNB2/ERBB4/FGFR1/FGFR2/FHOD3/FOXC1/FOXC2/GJA1/GJA5/GJC1/GSK3A/HEY2/ID2/ITGB1/JPH2/MEIS1/MYH10/MYH11/MYL2/MYO18B/MYOCD/MYOM1/NOX4/PDGFRB/PDLIM5/PLN/PPP1R13L/RBP4/RGS4/RYR2/SGCB/SGCD/SGCG/SIK1/SMAD7/SORBS2/SOX6/SRF/TGFB2/TNNT2/TPM1/YAP1	50
BP	GO:0042692	muscle cell differentiation	4.22432e-08	ACTC1/ACTN2/ADM/AKAP6/ALPK3/ATP2A2/BCL9/BDNF/BMP4/BVES/CASQ2/CAV2/CBY1/CDH2/CFL2/CSRP1/CSRP2/DMD/DMPK/EFNB2/FGFR2/FHOD3/FLOT1/FOXF1/GSK3A/HDAC9/HEY2/IGFBP5/ITGA8/ITGB1/LDB3/LMOD1/MAMSTR/MYEF2/MYH10/MYH11/MYL2/MYO18B/MYOCD/MYOM1/MYOZ1/MYOZ2/NFATC4/NOX4/NPNT/PDGFRB/PDLIM5/PGM5/POPDC2/PRDM6/RBM24/RBPMS2/RGS4/SGCB/SGCD/SIK1/SMARCD3/SORBS2/SORT1/SOX6/SRF/SYNE1/SYPL2/TANC1/TNNT2/TPM1/TRIM32/WDR1/XK	69
BP	GO:0051146	striated muscle cell differentiation	6.84393e-08	ACTC1/ACTN2/AKAP6/ALPK3/BCL9/BDNF/BMP4/BVES/CASQ2/CAV2/CBY1/CDH2/CFL2/CSRP1/CSRP2/DMD/DMPK/EFNB2/FHOD3/FLOT1/GSK3A/HDAC9/HEY2/IGFBP5/ITGB1/LDB3/LMOD1/MAMSTR/MYEF2/MYH10/MYH11/MYL2/MYO18B/MYOCD/MYOM1/MYOZ1/MYOZ2/NOX4/PDGFRB/PDLIM5/PGM5/POPDC2/RBM24/RGS4/SGCB/SGCD/SIK1/SORBS2/SORT1/SOX6/SRF/TANC1/TNNT2/TPM1/TRIM32/WDR1/XK	57
BP	GO:0055001	muscle cell development	1.50505e-07	ACTC1/ACTN2/ADM/AKAP6/ALPK3/ATP2A2/BMP4/BVES/CASQ2/CAV2/CFL2/CSRP1/CSRP2/DMD/FHOD3/GSK3A/HDAC9/HEY2/ITGB1/LDB3/LMOD1/MYH10/MYH11/MYL2/MYO18B/MYOM1/MYOZ1/MYOZ2/NFATC4/PDGFRB/PDLIM5/PGM5/RGS4/SGCB/SGCD/SORBS2/SRF/SYPL2/TNNT2/TPM1/WDR1/XK	42
BP	GO:0007156	homophilic cell adhesion via plasma membrane adhesion molecules	2.52058e-07	AMIGO1/AMIGO2/ANXA3/CDH13/CDH2/CNTN4/ESAM/FAT1/FAT3/FAT4/HMCN1/IGSF9B/ITGB1/NEXN/PALLD/PCDH10/PCDH11X/PCDH7/PCDH9/PCDHA10/PCDHA5/PCDHB11/PCDHB12/PCDHB15/PCDHB16/PCDHB3/PCDHB4/PCDHB6/PCDHB8/PCDHB9/PCDHGA1/PCDHGA3/PCDHGA4/PCDHGA9/PCDHGB7/PCDHGC5/PVR/SDK1/SDK2	39
BP	GO:0016049	cell growth	3.5676e-07	AKAP6/ALCAM/APBB1/APBB2/AUTS2/BDKRB1/BDNF/BMPR2/CDKN2C/CIB1/CRYAB/CTTN/CYFIP2/DACT3/DNAJB2/DNPH1/EFNA5/EGFR/ENPP1/ERBB2/EXTL3/FBLN5/FGF13/FHL1/FRZB/GDI1/GJA1/GSK3A/HSP90AB1/HYAL2/IGFBP1/IGFBP5/IGFBP7/IGFBPL1/ILK/INHBA/INO80/ITGB1/LAMTOR2/MAP1B/MAP2/MYL2/MYOCD/N6AMT1/NDN/NDRG3/NET1/NGF/NLGN3/NPR1/NTN1/NTRK3/PDLIM5/PLCE1/PLXNA3/PRDM11/PRMT2/RERG/RGS4/RIMS1/RPTOR/S100A8/S100A9/SEMA3D/SEMA3E/SEMA4F/S…	78
BP	GO:0098742	cell-cell adhesion via plasma-membrane adhesion molecules	7.18131e-07	AJUBA/ALCAM/AMIGO1/AMIGO2/ANXA3/CDH13/CDH2/CLDN16/CLDN7/CNTN4/EFNA5/ESAM/FAT1/FAT3/FAT4/FGFRL1/HMCN1/IGSF9B/ITGB1/KLF4/NEXN/NLGN1/PALLD/PCDH10/PCDH11X/PCDH7/PCDH9/PCDHA10/PCDHA5/PCDHB11/PCDHB12/PCDHB15/PCDHB16/PCDHB3/PCDHB4/PCDHB6/PCDHB8/PCDHB9/PCDHGA1/PCDHGA3/PCDHGA4/PCDHGA9/PCDHGB7/PCDHGC5/PTPRD/PTPRF/PVR/SDK1/SDK2/SLITRK3/SPARCL1/TGFB2	52
BP	GO:0007409	axonogenesis	8.60265e-07	ADARB1/ADCY1/ALCAM/AMIGO1/APBB1/APBB2/AUTS2/BDNF/BMPR1B/BMPR2/BRSK2/CDH2/CNTN4/CTTN/CYFIP2/DAG1/DOK5/DOK6/EFNA3/EFNA5/EFNB2/ENAH/EPHA3/EPHA4/EPHA6/ERBB2/EXT1/FEZ1/FGF13/FGFR2/FLOT1/FOXD1/GAB2/GBX1/GDI1/HOXA2/HSP90AB1/ILK/ITGB1/KIF5A/MAP1A/MAP1B/MAP2/MAP6/MYH10/NDN/NEO1/NEXN/NFASC/NGF/NLGN3/NRXN3/NTN1/NTN4/NTRK3/PAK3/PALLD/PARD6B/PLCG1/PLXNA3/PLXNB1/PTK2/SEMA3D/SEMA3E/SEMA4F/SLITRK3/SRF/SYNGAP1/TS…	75
BP	GO:0031032	actomyosin structure organization	9.78803e-07	ACTC1/ACTN2/ARHGEF5/CASQ2/CFL2/CLASP1/CLASP2/CNN1/CNN3/CSRP1/CSRP2/FHOD3/ITGB1/ITGB5/LDB3/LIMCH1/LMOD1/LURAP1/MET/MYH10/MYH11/MYL2/MYOM1/MYOZ1/MYOZ2/NOX4/PDGFRB/PFN2/PGM5/PHACTR1/PHLDB2/SERPINF2/SFRP1/SORBS1/SRF/TAC1/TESK1/TGFB3/TNFAIP1/TNNT2/TPM1/WDR1	42
BP	GO:0055002	striated muscle cell development	1.6231e-06	ACTC1/ACTN2/AKAP6/ALPK3/BMP4/BVES/CASQ2/CAV2/CFL2/CSRP1/CSRP2/DMD/FHOD3/GSK3A/HDAC9/HEY2/ITGB1/LDB3/LMOD1/MYH10/MYH11/MYL2/MYO18B/MYOM1/MYOZ1/MYOZ2/PDGFRB/PDLIM5/PGM5/RGS4/SGCB/SGCD/SORBS2/SRF/TNNT2/TPM1/WDR1/XK	38
BP	GO:0010975	regulation of neuron projection development	2.51876e-06	AMIGO1/APBB1/ARHGAP44/BDNF/BMPR2/BRSK2/CDH2/CIB1/CNTN1/CTTN/DLG4/DLG5/DPYSL3/DVL2/EFNA5/EFNB2/EPHA3/EPHA4/FBXO31/FES/FEZ1/FGF13/FGFR1/FZD1/FZD4/GDI1/GSK3A/ILK/ITM2C/KALRN/KANK1/KLF4/LZTS3/MAGI2/MAP1B/MAP2/MAP6/MOB2/MYLIP/NCS1/NEGR1/NFATC4/NGF/NLGN1/NLGN3/NSMF/NTN1/NTRK3/PAK3/PDLIM5/PLXNA3/PLXNB1/PRKD1/PTK2/PTPRD/PTPRF/PTPRG/RIMS1/S100A9/SDK1/SEMA3D/SEMA3E/SEMA4F/SFRP1/SMURF1/SRF/STMN2/STX1B/SYNGA…	77
BP	GO:0072001	renal system development	2.52602e-06	ACTA2/AMER1/BMP4/COL4A1/COL4A3/COL4A4/DACT2/DLG5/EFNB2/EPHA4/FAT4/FGF1/FGFR1/FGFR2/FOXC1/FOXC2/FOXD1/FOXF1/FRAS1/GPC3/GREB1L/HEYL/HYAL2/ID2/ILK/IRX1/IRX2/ITGA8/JAG1/KANK2/KLHL3/LGR5/MAGED1/MAGI2/MYOCD/NFIA/NPNT/OSR2/PBX1/PDGFRB/PKD2/PLCE1/PROM1/RBP4/RGN/RPGRIP1L/SFRP1/SMAD7/SOX11/SULF1/TBX18/TGFB2/YAP1	53
BP	GO:0031589	cell-substrate adhesion	3.27753e-06	ACTN1/ACTN2/ACTN4/AJUBA/ANTXR1/ARL2/BVES/CDH13/CIB1/CLASP1/CLASP2/COL13A1/COL8A1/CTTN/DAG1/DMTN/DOCK1/ECM2/EDIL3/EFNA5/EMP2/EPDR1/EPHA3/FBLN5/FERMT2/FOXF1/FREM1/FZD4/ILK/ITGA1/ITGA10/ITGA11/ITGA7/ITGA8/ITGB1/ITGB3/ITGB5/ITGBL1/JAG1/JAK2/JAM3/KANK1/LIMCH1/LYPD3/NPNT/NPY2R/NTN4/OLFM4/PARVA/PHLDB2/PIP5K1A/PPFIA2/PTK2/SEMA3E/SFRP1/SGCE/SMOC2/SORBS1/SRF/VCL	60
BP	GO:0010927	cellular component assembly involved in morphogenesis	3.32567e-06	ACTC1/ACTN2/CASQ2/CFL2/CLASP1/CLASP2/CSRP1/CSRP2/DAG1/FHOD3/ILK/ITGB1/LDB3/LMOD1/MYH10/MYH11/MYL2/MYOM1/MYOZ1/MYOZ2/NFASC/PDGFRB/PGM5/PHLDB1/PHLDB2/SRF/TNNT2/TPM1/WDR1	29
BP	GO:0001558	regulation of cell growth	3.53189e-06	AKAP6/APBB1/APBB2/BDKRB1/BDNF/BMPR2/CDKN2C/CIB1/CRYAB/CTTN/DACT3/DNAJB2/DNPH1/EFNA5/EGFR/ENPP1/ERBB2/EXTL3/FBLN5/FGF13/FHL1/FRZB/GDI1/GJA1/GSK3A/HYAL2/IGFBP1/IGFBP5/IGFBP7/IGFBPL1/ILK/INHBA/INO80/LAMTOR2/MAP1B/MAP2/MYL2/MYOCD/N6AMT1/NDRG3/NET1/NGF/NPR1/NTN1/NTRK3/PLCE1/PLXNA3/PRDM11/RERG/RGS4/RIMS1/RPTOR/S100A8/S100A9/SEMA3D/SEMA3E/SEMA4F/SFRP1/SGK2/SH3BP4/SMURF1/SRF/SYT2/TGFB2/TRIM32/UNC13A/WFDC1	67
BP	GO:0007160	cell-matrix adhesion	3.53189e-06	ACTN1/ACTN2/AJUBA/CDH13/CIB1/CLASP1/CLASP2/COL13A1/CTTN/DAG1/DMTN/ECM2/EFNA5/EMP2/EPDR1/EPHA3/FBLN5/FERMT2/FREM1/ILK/ITGA1/ITGA10/ITGA11/ITGA7/ITGA8/ITGB1/ITGB3/ITGB5/ITGBL1/JAG1/JAM3/LIMCH1/LYPD3/NPNT/PHLDB2/PIP5K1A/PPFIA2/PTK2/SEMA3E/SFRP1/SGCE/SORBS1/SRF/VCL	44
BP	GO:0030048	actin filament-based movement	4.71726e-06	ACTC1/ACTN2/ACTN4/ATP1A2/CACNA1C/CACNB2/CAV1/CTNNA3/DES/DMD/EMP2/GJA1/GJA5/GJC1/KCNA5/KCND3/KCNE4/KCNJ3/MYH10/MYL2/MYL6/MYO1C/NOS1AP/PARVA/PLN/RYR2/SGCD/TNNT2/TPM1/TPM2/WASL/WIPF3	32
BP	GO:0030239	myofibril assembly	4.71726e-06	ACTC1/ACTN2/CASQ2/CFL2/CSRP1/CSRP2/FHOD3/ITGB1/LDB3/LMOD1/MYH10/MYH11/MYL2/MYOM1/MYOZ1/MYOZ2/PDGFRB/PGM5/SRF/TNNT2/TPM1/WDR1	22
BP	GO:0022898	regulation of transmembrane transporter activity	4.71726e-06	ACTN2/ACTN4/AKAP6/AMIGO1/ANXA3/ATP1A2/CACNB1/CACNB2/CACNB3/CACNG8/CALM1/CASQ2/CAV1/CNKSR3/DLG2/DLG3/DLG4/DMD/EHD3/FHL1/FXYD7/GEM/GJA1/GRIA1/GRIA2/GRIA3/GRM5/GSG1L/HRC/JPH2/KCNAB1/KCNE4/NLGN1/NLGN3/NOS1AP/PINK1/PKD2/PLN/PTPN3/REM1/RGN/RYR2/SLMAP/STAC/STIM1/TESC/VAMP2/WNK3/WWP2	49
BP	GO:0032412	regulation of ion transmembrane transporter activity	4.71726e-06	ACTN2/ACTN4/AKAP6/AMIGO1/ANXA3/ATP1A2/CACNB1/CACNB2/CACNB3/CACNG8/CALM1/CASQ2/CAV1/CNKSR3/DLG2/DLG3/DLG4/DMD/EHD3/FHL1/FXYD7/GEM/GRIA1/GRIA2/GRIA3/GRM5/GSG1L/HRC/JPH2/KCNAB1/KCNE4/NLGN1/NLGN3/NOS1AP/PINK1/PKD2/PLN/PTPN3/REM1/RGN/RYR2/SLMAP/STAC/STIM1/TESC/VAMP2/WNK3/WWP2	48
BP	GO:0061337	cardiac conduction	4.96452e-06	ATP1A2/ATP2A2/ATP2B4/CACNA1C/CACNB1/CACNB2/CACNB3/CACNG8/CALM1/CASQ2/CAV1/CTNNA3/DMPK/EHD3/FXYD7/GJA1/GJA5/GJC1/HRC/ITPR1/KCNA5/KCND3/KCNE4/KCNJ3/KCNK3/KCNK6/NPR1/NPR2/PLN/RYR2/RYR3/STIM1/TRPC1	33
BP	GO:0001655	urogenital system development	6.84488e-06	ACTA2/AMER1/AR/BMP4/COL4A1/COL4A3/COL4A4/DACT2/DLG5/EFNB2/EPHA4/FAT4/FGF1/FGFR1/FGFR2/FOXC1/FOXC2/FOXD1/FOXF1/FRAS1/GPC3/GREB1L/HEYL/HYAL2/ID2/ID4/ILK/IRX1/IRX2/ITGA8/JAG1/KANK2/KLHL3/LGR5/MAGED1/MAGI2/MYOCD/NFIA/NPNT/OSR2/PBX1/PDGFRB/PKD2/PLCE1/PROM1/RBP4/RGN/RPGRIP1L/SERPINB5/SFRP1/SMAD7/SOX11/SULF1/TBX18/TGFB2/YAP1	56
BP	GO:0002027	regulation of heart rate	8.50524e-06	ADM/ATP2A2/BVES/CACNA1C/CACNB2/CALM1/CASQ2/CAV1/CTNNA3/DMD/EPAS1/GJA5/HEY2/HRC/IRX5/KCNA5/KCND3/KCNE4/KCNJ3/NOS1AP/PLN/POPDC2/RGS4/RYR2/TAC1/TPM1	26
BP	GO:0032409	regulation of transporter activity	9.29129e-06	ACTN2/ACTN4/AKAP6/AMIGO1/ANXA3/ATP1A2/CACNB1/CACNB2/CACNB3/CACNG8/CALM1/CASQ2/CAV1/CNKSR3/DLG2/DLG3/DLG4/DMD/EHD3/FHL1/FXYD7/GEM/GJA1/GRIA1/GRIA2/GRIA3/GRM5/GSG1L/HRC/JPH2/KCNAB1/KCNE4/NLGN1/NLGN3/NOS1AP/PINK1/PKD2/PLN/PTPN3/REM1/RGN/RYR2/SGK2/SLMAP/STAC/STIM1/TESC/VAMP2/WNK3/WWP2	50
BP	GO:0003206	cardiac chamber morphogenesis	9.44632e-06	BMP4/BMPR1A/BMPR2/CPE/FGFR2/FGFRL1/FOXC1/FOXC2/FOXF1/FZD1/GJA5/GRHL2/GSK3A/HEY2/HEYL/ID2/JAG1/MYL2/NPY2R/PARVA/PPP1R13L/RBP4/RYR2/SMAD7/SMARCD3/SOX11/SRF/TGFB2/TNNT2/TPM1	30
BP	GO:0003231	cardiac ventricle development	1.10487e-05	BMP4/BMPR1A/BMPR2/CPE/FGFR2/FGFRL1/FOXC1/FOXC2/FOXF1/FZD1/GJA5/GREB1L/GRHL2/GSK3A/HEY2/HEYL/ID2/JAG1/LTBP1/MYL2/MYOCD/NPY2R/PPP1R13L/RYR2/SMAD7/SMARCD3/SOX11/TGFB2/TNNT2/TPM1	30
BP	GO:0001503	ossification	1.24288e-05	AMELX/ASGR2/ASPN/AXIN2/BCAP29/BCOR/BMP4/BMPR1A/BMPR1B/BMPR2/CEBPA/COL13A1/EGFR/ENPP1/EXT1/FAT4/FGFR2/FOXC1/FOXC2/FZD1/GDF10/GJA1/GPC3/GPLD1/HDAC7/HOXA2/ID2/ID4/IGFBP5/ILK/IMPAD1/ITGA11/JAG1/MGP/MMP16/MN1/NAB1/NAB2/NPNT/NPR2/OSR2/PBX1/PLXNB1/PRKD1/PTK2/RANBP3L/RRAS2/SFRP1/SMURF1/SORT1/SOX11/SPARC/TAC1/TGFB2/TGFB3/THRA/TOB2/TPH1/TWSG1/VCAN/WWOX/ZBTB40/ZHX3	63
BP	GO:0007015	actin filament organization	1.45891e-05	ACTC1/ACTN1/ACTN2/ACTN4/ADD1/ARHGEF2/ARHGEF5/ARPC1B/CAP2/CFL2/CLASP1/CLASP2/CORO7/CTTN/DMTN/DPYSL3/DSTN/EMP2/ENAH/FAT1/FHOD3/ITGB5/JAK2/KANK1/LIMCH1/LMOD1/MET/MICAL2/MICAL3/MSRB2/MYO1C/MYOM1/NCKAP1/NOX4/PAK3/PAWR/PDLIM3/PFN2/PHACTR1/PHLDB2/PLEKHG2/PLEKHH2/PLS3/PYCARD/RGS4/RHOBTB2/RHOU/SERPINF2/SFRP1/SHROOM3/SORBS1/SORBS2/SRF/SYNPO/SYNPO2/TAC1/TESK1/TGFB3/TNFAIP1/TPM1/TPM2/WASL/WDR1	63
BP	GO:0034765	regulation of ion transmembrane transport	1.63647e-05	ACTN2/ACTN4/AKAP6/AMIGO1/ANXA3/ATP1A2/ATP2B4/BDKRB1/CACNA1C/CACNB1/CACNB2/CACNB3/CACNG8/CALM1/CASQ2/CAV1/CLIC4/CNKSR3/DLG2/DLG3/DLG4/DMD/DNAJC30/EHD3/FHL1/FXYD7/GEM/GJA1/GJA5/GRIA1/GRIA2/GRIA3/GRM5/GSG1L/HRC/ISCU/JPH2/KCNA4/KCNA5/KCNAB1/KCND3/KCNE4/KCNJ3/KCNK17/KCNK6/KCNMA1/KCNMB1/KCNS3/NALCN/NLGN1/NLGN3/NOS1AP/PINK1/PKD2/PLCG1/PLN/PTPN3/REM1/RGN/RGS4/RYR2/SCN2A/SCN3A/SLMAP/STAC/STIM1/TESC/TRPC1/…	72
BP	GO:0003208	cardiac ventricle morphogenesis	1.63647e-05	BMPR1A/CPE/FGFR2/FOXC1/FOXC2/FOXF1/GRHL2/GSK3A/HEY2/HEYL/JAG1/MYL2/NPY2R/PPP1R13L/RYR2/SMAD7/SMARCD3/SOX11/TGFB2/TNNT2/TPM1	21
BP	GO:0034330	cell junction organization	1.63647e-05	ACTN1/ACTN2/ACTN4/ADD1/AJUBA/ARL2/CAV1/CDH13/CDH2/CLASP1/CLASP2/CTTN/DLG5/DMTN/EFNA5/EPHA3/ESAM/FBLIM1/FERMT2/FLOT1/GJA1/GJA5/GJC1/GRHL2/HDAC7/ILK/LIMCH1/MPP7/MYO1C/NFASC/OCLN/PARD6B/PERP/PHLDB2/PIP5K1A/PTK2/PVR/SDK1/SDK2/SFRP1/SMAD7/SORBS1/SRF/TGFB2/TGFB3/TJP1/TLN1/TNS1/VCL/WDR1	50
BP	GO:0022604	regulation of cell morphogenesis	1.63647e-05	ACTN4/AMIGO1/ARHGAP44/ATP10A/BAMBI/BDNF/BMPR2/BRSK2/BVES/CDH2/CIB1/CTTN/DAG1/DLG4/DMTN/DOCK1/DVL2/EFNA5/EPHA4/FBLIM1/FBXO31/FERMT2/FES/FGD2/FGF13/FZD4/GDI1/ILK/ITGA7/KALRN/KANK1/LZTS3/MAP1B/MAP2/MAP6/MYH10/NFATC4/NGF/NLGN1/NLGN3/NSMF/NTN1/NTRK3/OLFM4/PAK3/PARVA/PDLIM5/PLXNA3/PLXNB1/PTK2/PTPRD/RHOU/RIMS1/SEMA3D/SEMA3E/SEMA4F/SHROOM3/SMURF1/SPARC/SRF/SYNGAP1/SYT2/TLX2/TPM1/UNC13A/WDR1/WTIP/XK/ZMYM3…	72
BP	GO:0045926	negative regulation of growth	1.63647e-05	APBB1/APBB2/BDKRB1/BMP4/BMPR2/CDKN2C/CRYAB/DACT3/DNAJB2/ENPP1/FGF13/FHL1/FRZB/GJA1/GPC3/GSK3A/HYAL2/IGFBP5/ING4/INHBA/MAP2/MEIS1/MT2A/MYL2/MYOZ1/NDRG3/NKD1/NPR1/NTN1/PLAC8/PLXNA3/PRDM11/PTK2/RBP4/RERG/RGS4/SEMA3D/SEMA3E/SEMA4F/SFRP1/SH3BP4/SLC6A4/TGFB2/WFDC1/WWC3	45
BP	GO:0030198	extracellular matrix organization	1.63647e-05	A2M/ACAN/AEBP1/ANTXR1/APBB2/CLASP1/CLASP2/CMA1/COL13A1/COL14A1/COL4A1/COL4A3/COL4A4/COL4A5/COL4A6/COL8A1/COL9A3/DAG1/ECM2/FBLN5/FLOT1/FMOD/FOXC1/FOXC2/FOXF1/HAPLN1/HTRA1/ITGA1/ITGA10/ITGA11/ITGA7/ITGA8/ITGA9/ITGB1/ITGB3/ITGB5/JAM3/MFAP2/MFAP4/MMP16/MMP3/MYH11/NPNT/NTN4/PHLDB1/PHLDB2/PTK2/PXDN/SCUBE3/SERPINB5/SERPINF2/SH3PXD2A/SMOC2/SPARC/SULF1/TGFB2/TMPRSS6/TNFRSF11B/VCAN	59
BP	GO:2001257	regulation of cation channel activity	1.63647e-05	ACTN2/AKAP6/AMIGO1/ANXA3/CACNB1/CACNB2/CACNB3/CACNG8/CALM1/CASQ2/CAV1/DLG2/DLG3/DLG4/DMD/EHD3/GEM/GRIA1/GRIA2/GRIA3/GSG1L/HRC/JPH2/KCNAB1/KCNE4/NLGN1/NLGN3/NOS1AP/PINK1/PKD2/PLN/REM1/SLMAP/STAC/STIM1/VAMP2	36
BP	GO:1904062	regulation of cation transmembrane transport	1.63647e-05	ACTN2/ACTN4/AKAP6/AMIGO1/ANXA3/ATP1A2/ATP2B4/BDKRB1/CACNA1C/CACNB1/CACNB2/CACNB3/CACNG8/CALM1/CASQ2/CAV1/CNKSR3/DLG2/DLG3/DLG4/DMD/DNAJC30/EHD3/FHL1/FXYD7/GEM/GRIA1/GRIA2/GRIA3/GSG1L/HRC/ISCU/JPH2/KCNAB1/KCNE4/KCNMB1/NLGN1/NLGN3/NOS1AP/PINK1/PKD2/PLCG1/PLN/PTPN3/REM1/RGN/RGS4/RYR2/SLMAP/STAC/STIM1/TESC/TRPC1/VAMP2/WNK3/WWP2	56
BP	GO:0097479	synaptic vesicle localization	1.63647e-05	ADCY1/ATP2A2/BRSK2/CACNB2/CDH2/CPLX1/CTBP2/GRIK5/HTR1B/KIF5A/MAGI2/MAP2/NCS1/NLGN1/NLGN3/PCLO/PFN2/PINK1/PPFIA2/PPFIA3/PREPL/PRRT2/RIMS1/RIMS3/SNAP91/STX1B/STX4/SV2A/SYT11/SYT2/UNC13A/UNC13B/UNC13C/VAMP2	34
BP	GO:0090257	regulation of muscle system process	1.89047e-05	ADRA1B/AKAP6/ATP1A2/ATP2A2/ATP2B4/CACNA1C/CALM1/CAMK2G/CASQ2/CAV1/CHRM3/CNN1/CTNNA3/CTTN/DAG1/DMD/DMPK/EHD3/FBXO32/FGF13/GJA5/GSK3A/HRC/IGFBP5/KCNMA1/KLF4/LMCD1/MYL2/MYL9/MYOCD/NOL3/NOS1AP/NPNT/NPY2R/PDE5A/PLCE1/PLN/PPP1R12B/PRKG1/PTK2/RGS4/RYR2/SMAD7/SRF/TNNT2/TPM1	46
BP	GO:0010721	negative regulation of cell development	1.89965e-05	ACTN4/ARHGEF2/BMPR1A/BRINP1/CDK5RAP2/CIB1/CNTN4/DAAM2/DIXDC1/DMTN/DPYSL3/EFNA5/EFNB2/EPHA4/ERBB4/FGF13/FRZB/GDI1/GPR173/GSK3A/HOXA2/ID2/ID4/ITM2C/JAG1/KANK1/LDLR/MAP2/MEIS1/MIB1/MYLIP/NFATC4/NLGN1/NLGN3/NPR2/NTN1/NTRK3/PBX1/PLXNA3/PTK2/PTPRG/RGS4/S1PR3/SEMA3D/SEMA3E/SEMA4F/SLC6A4/SOX10/SOX11/STMN2/STX1B/SYNGAP1/THRB/TLX2/TTPA/ZNF365	56
BP	GO:0035637	multicellular organismal signaling	2.20421e-05	ATP1A2/ATP2A2/ATP2B4/CACNA1C/CACNB1/CACNB2/CACNB3/CACNG8/CALM1/CASQ2/CAV1/CTNNA3/DMPK/EHD3/FXYD7/GJA1/GJA5/GJC1/GRIK2/HRC/ITPR1/JAM3/KCNA5/KCND3/KCNE4/KCNJ3/KCNK3/KCNK6/NFASC/NPR1/NPR2/NTRK3/PLN/RYR2/RYR3/SCN2A/SCN3A/STIM1/TRPC1	39
BP	GO:0006941	striated muscle contraction	2.52695e-05	ACTC1/ADRA1B/ATP1A2/ATP2A2/CACNA1C/CACNB2/CALM1/CASQ2/CAV1/CTNNA3/DMD/DMPK/DTNA/EHD3/GJA1/GJA5/GJC1/HRC/KCNA5/KCND3/KCNE4/KCNJ3/MYL2/NOS1AP/PDE5A/PLN/PPP1R13L/RYR2/SGCD/SMAD7/SMPX/STAC/SYNM/TNNT2/TPM1	35
BP	GO:0060048	cardiac muscle contraction	2.62296e-05	ACTC1/ADRA1B/ATP1A2/ATP2A2/CACNA1C/CACNB2/CALM1/CASQ2/CAV1/CTNNA3/DMD/EHD3/GJA1/GJA5/GJC1/HRC/KCNA5/KCND3/KCNE4/KCNJ3/MYL2/NOS1AP/PDE5A/PLN/PPP1R13L/RYR2/SGCD/SMAD7/TNNT2/TPM1	30
BP	GO:0070252	actin-mediated cell contraction	2.76129e-05	ACTC1/ACTN2/ATP1A2/CACNA1C/CACNB2/CAV1/CTNNA3/DES/DMD/EMP2/GJA1/GJA5/GJC1/KCNA5/KCND3/KCNE4/KCNJ3/MYL2/MYL6/NOS1AP/PARVA/PLN/RYR2/SGCD/TNNT2/TPM1/TPM2	27
BP	GO:0071559	response to transforming growth factor beta	2.76129e-05	ASPN/BAMBI/BMPR1A/BMPR1B/BMPR2/CAV1/CAV2/DKK3/EID2/FERMT2/FGFR2/FMOD/FNDC4/FOS/GDF10/GLG1/HSP90AB1/HTRA1/HYAL2/ITGA8/ITGB5/LTBP1/MYOCD/NOX4/NPNT/PDE3A/PEG10/PMEPA1/PTK2/RASL11B/SFRP1/SMAD7/SMAD9/SMURF1/SNX25/SOX11/SOX5/SOX6/TGFB1I1/TGFB2/TGFB3/TWSG1/WWOX/ZFHX3/ZFYVE9	45
BP	GO:0034329	cell junction assembly	3.63465e-05	ACTN1/ACTN2/ACTN4/AJUBA/ARL2/CAV1/CDH13/CDH2/CLASP1/CLASP2/CTTN/DLG5/DMTN/EFNA5/EPHA3/ESAM/FBLIM1/FERMT2/FLOT1/GJA1/GJA5/GJC1/GRHL2/HDAC7/ILK/LIMCH1/MPP7/MYO1C/NFASC/OCLN/PARD6B/PHLDB2/PIP5K1A/PTK2/SFRP1/SMAD7/SORBS1/SRF/TJP1/TLN1/TNS1/VCL/WDR1	43
BP	GO:0003205	cardiac chamber development	4.45473e-05	BMP4/BMPR1A/BMPR2/CPE/FGFR2/FGFRL1/FOXC1/FOXC2/FOXF1/FZD1/GJA5/GREB1L/GRHL2/GSK3A/HEY2/HEYL/ID2/JAG1/LTBP1/MYH10/MYL2/MYOCD/NPY2R/PARVA/PPP1R13L/RBP4/RYR2/SMAD7/SMARCD3/SOX11/SRF/TGFB2/TNNT2/TPM1	34
BP	GO:0006937	regulation of muscle contraction	4.45473e-05	ADRA1B/ATP1A2/ATP2A2/CACNA1C/CALM1/CASQ2/CAV1/CHRM3/CNN1/CTNNA3/CTTN/DMD/DMPK/EHD3/FGF13/GJA5/HRC/KCNMA1/MYL2/MYL9/MYOCD/NOS1AP/NPNT/NPY2R/PDE5A/PLCE1/PLN/PPP1R12B/PRKG1/RYR2/SMAD7/SRF/TNNT2/TPM1	34
BP	GO:0060485	mesenchyme development	5.13851e-05	ACTA2/ACTC1/ACTG2/AMELX/AMER1/AXIN2/BAMBI/BMP4/BMPR1A/BMPR2/CLASP1/CLASP2/DACT3/DAG1/DLG5/EDNRA/EPHA3/ERBB4/FAM83D/FGFR1/FGFR2/FOXC1/FOXC2/FOXD1/FOXF1/FRZB/HEY2/HEYL/JAG1/PDGFRB/PEF1/PHLDB1/PHLDB2/PKD2/RANBP3L/RBM24/SEMA3D/SEMA3E/SEMA4F/SFRP1/SMAD7/SOX10/SOX11/TGFB1I1/TGFB2/TGFB3/YAP1	47
BP	GO:0043062	extracellular structure organization	6.52261e-05	A2M/ACAN/AEBP1/ALB/ANTXR1/APBB2/APOB/CLASP1/CLASP2/CMA1/COL13A1/COL14A1/COL4A1/COL4A3/COL4A4/COL4A5/COL4A6/COL8A1/COL9A3/DAG1/ECM2/FBLN5/FLOT1/FMOD/FOXC1/FOXC2/FOXF1/HAPLN1/HTRA1/ITGA1/ITGA10/ITGA11/ITGA7/ITGA8/ITGA9/ITGB1/ITGB3/ITGB5/JAM3/LIPG/MFAP2/MFAP4/MMP16/MMP3/MTTP/MYH11/NPNT/NTN4/PHLDB1/PHLDB2/PTK2/PXDN/SCUBE3/SERPINB5/SERPINF2/SH3PXD2A/SMOC2/SPARC/SULF1/TGFB2/TMPRSS6/TNFRSF11B/VCAN	63
BP	GO:0032970	regulation of actin filament-based process	7.80449e-05	ACTN2/ADD1/ARHGAP44/ARHGEF5/ARPC1B/ATP1A2/ATP2A2/CACNA1C/CAV1/CFL2/CLASP1/CLASP2/CTNNA3/CTTN/DIXDC1/DMTN/DSTN/EFNA5/EPHA3/FES/FGF13/FHOD3/GJA5/ILK/JAM3/KANK1/LIMCH1/LMOD1/MET/MYO1C/NCKAP1/NOS1AP/NOX4/NTF3/NTRK3/PAK3/PAM/PDGFRB/PFN2/PHLDB2/PLEKHG2/PLEKHH2/PLN/PYCARD/RGS4/RHOBTB2/RHOU/RYR2/SEMA3E/SERPINF2/SFRP1/SYNPO/SYNPO2/TAC1/TESK1/TGFB3/TPM1/WASL/WDR1	59
BP	GO:0071560	cellular response to transforming growth factor beta stimulus	8.20247e-05	ASPN/BAMBI/BMPR1A/BMPR1B/BMPR2/CAV1/CAV2/DKK3/EID2/FERMT2/FGFR2/FMOD/FOS/GDF10/GLG1/HSP90AB1/HTRA1/HYAL2/ITGA8/ITGB5/LTBP1/MYOCD/NOX4/NPNT/PDE3A/PEG10/PMEPA1/PTK2/RASL11B/SFRP1/SMAD7/SMAD9/SMURF1/SNX25/SOX11/SOX5/SOX6/TGFB1I1/TGFB2/TGFB3/TWSG1/WWOX/ZFYVE9	43
BP	GO:0090092	regulation of transmembrane receptor protein serine/threonine kinase signaling pathway	8.40479e-05	ASPN/BAMBI/BMP4/BMPR1A/BMPR2/CAV1/CAV2/DACT2/DKK3/EID2/FOXD1/FZD1/GDF10/GLG1/GPC3/HSP90AB1/HTRA1/ILK/INHBA/ITGA8/LTBP1/MAGI2/MYOCD/NEO1/NPNT/NUMA1/PEG10/PMEPA1/RASL11B/RBPMS/RBPMS2/SFRP1/SMAD7/SMURF1/SNX25/SOX11/SULF1/TGFB1I1/TGFB2/TGFB3/TMPRSS6/TWSG1	42
BP	GO:0001505	regulation of neurotransmitter levels	8.78831e-05	ADCY1/ATP1A2/ATP2A2/ATP2B4/CACNB2/CAV1/CLU/CPLX1/CTBP2/DDAH1/FLOT1/GAD1/GCHFR/GRIK5/HSP90AB1/HTR1B/INSR/ITGB3/JAK2/KLF4/LIN7B/MAOB/NCS1/NLGN1/NOS1AP/PCLO/PFN2/PHGDH/PKD2/PPFIA2/PPFIA3/PPFIA4/PREPL/PRRT2/PTGIS/RAB3B/RGN/RGS4/RIMS1/RIMS3/RNF180/SLC22A3/SLC6A4/SNCAIP/SPR/STX1B/STX4/SV2A/SYT11/SYT2/TPH1/UNC13A/UNC13B/UNC13C/VAMP2	55
BP	GO:0055007	cardiac muscle cell differentiation	0.000104823	ACTC1/ACTN2/AKAP6/ALPK3/BMP4/BVES/CBY1/EFNB2/FHOD3/GSK3A/HEY2/ITGB1/MYH10/MYH11/MYL2/MYO18B/MYOCD/MYOM1/NOX4/PDGFRB/PDLIM5/RGS4/SGCB/SGCD/SIK1/SORBS2/SOX6/SRF	28
BP	GO:0050768	negative regulation of neurogenesis	0.00010882	ARHGEF2/BMPR1A/BRINP1/CDK5RAP2/CIB1/CNTN4/DAAM2/DIXDC1/DPYSL3/EFNB2/EPHA4/ERBB4/FGF13/GDI1/GPR173/GSK3A/HOXA2/ID2/ID4/ITM2C/JAG1/KANK1/LDLR/MAP2/MEIS1/MIB1/MYLIP/NFATC4/NLGN1/NLGN3/NTN1/NTRK3/PBX1/PLXNA3/PTK2/PTPRG/SEMA3D/SEMA3E/SEMA4F/SLC6A4/SOX10/SOX11/STMN2/STX1B/SYNGAP1/THRB/TLX2/ZNF365	48
BP	GO:0019932	second-messenger-mediated signaling	0.00010882	ADCY1/ADCY2/ADCY5/ADCY7/ADCY9/ADM/ADRA1B/ADRA1D/AKAP6/APLP1/AQP1/ATP1A2/ATP2A2/ATP2B4/CACNA1C/CALM1/CALML4/CASQ2/CDH13/CIB1/DDAH1/DGKD/DMD/DMPK/DMTN/EGFR/GNAL/GPR161/GRM5/GSK3A/HRC/HRH1/INPP5A/ITPR1/JPH2/LGR5/LMCD1/MRAP2/MT2A/MYOZ1/MYOZ2/NCALD/NFATC4/NOS1AP/NPR1/NPR2/NPY2R/PCLO/PDE11A/PDE3A/PDE5A/PDK2/PKD2/PLCE1/PLCG1/PLN/PRKAR2A/PRKG1/PTGER3/RCAN2/RGN/RYR2/SGCD/SPINK1	64
BP	GO:0001822	kidney development	0.00010882	ACTA2/AMER1/BMP4/COL4A3/COL4A4/DACT2/DLG5/EFNB2/EPHA4/FAT4/FGF1/FGFR1/FGFR2/FOXC1/FOXC2/FOXD1/FRAS1/GPC3/GREB1L/HEYL/HYAL2/ID2/ILK/IRX1/IRX2/ITGA8/JAG1/KANK2/KLHL3/MAGED1/MAGI2/NPNT/OSR2/PBX1/PDGFRB/PKD2/PLCE1/PROM1/RGN/RPGRIP1L/SFRP1/SMAD7/SOX11/SULF1/TGFB2/YAP1	46
BP	GO:0016079	synaptic vesicle exocytosis	0.000130525	ADCY1/ATP2A2/CACNB2/CPLX1/CTBP2/GRIK5/HTR1B/NCS1/NLGN1/PCLO/PFN2/PPFIA2/PPFIA3/PREPL/PRRT2/RIMS1/RIMS3/STX1B/STX4/SV2A/SYT11/SYT2/UNC13A/UNC13B/UNC13C/VAMP2	26
BP	GO:0050804	modulation of chemical synaptic transmission	0.000172151	ADCY1/ATP1A2/ATP2A2/BDNF/CACNB2/CACNB3/CACNG8/CDH2/CNTN4/CPLX1/CYP46A1/DLG4/EGFR/EPHA4/FLOT1/GRIA1/GRIK2/GRIK5/GRM5/HRH1/HTR1B/IGSF9B/ITGB1/JAK2/MAP1A/MAP1B/NCS1/NFATC4/NGF/NISCH/NLGN1/NLGN3/NPTXR/NPY2R/NSMF/NTF3/PFN2/PINK1/PLCG1/PLCL1/PPFIA2/PPFIA3/PREPL/PRRT2/RAB3B/RETN/RGS4/RIMS1/RIMS3/SLC6A4/SNCAIP/SORCS3/SRF/STX1B/STX4/SYNGAP1/SYNPO/SYT11/TAC1/UNC13A/UNC13B/UNC13C/VAMP2	63
BP	GO:0099177	regulation of trans-synaptic signaling	0.000183376	ADCY1/ATP1A2/ATP2A2/BDNF/CACNB2/CACNB3/CACNG8/CDH2/CNTN4/CPLX1/CYP46A1/DLG4/EGFR/EPHA4/FLOT1/GRIA1/GRIK2/GRIK5/GRM5/HRH1/HTR1B/IGSF9B/ITGB1/JAK2/MAP1A/MAP1B/NCS1/NFATC4/NGF/NISCH/NLGN1/NLGN3/NPTXR/NPY2R/NSMF/NTF3/PFN2/PINK1/PLCG1/PLCL1/PPFIA2/PPFIA3/PREPL/PRRT2/RAB3B/RETN/RGS4/RIMS1/RIMS3/SLC6A4/SNCAIP/SORCS3/SRF/STX1B/STX4/SYNGAP1/SYNPO/SYT11/TAC1/UNC13A/UNC13B/UNC13C/VAMP2	63
BP	GO:0007528	neuromuscular junction development	0.00019015	CACNB1/CACNB2/CACNB3/COL4A1/COL4A5/DCTN1/DNAJA3/ERBB2/KALRN/MUSK/PDZRN3/UNC13A/UNC13B/UNC13C/ZC4H2	15
BP	GO:0048489	synaptic vesicle transport	0.00019015	ADCY1/ATP2A2/CACNB2/CPLX1/CTBP2/GRIK5/HTR1B/KIF5A/MAP2/NCS1/NLGN1/PCLO/PFN2/PINK1/PPFIA2/PPFIA3/PREPL/PRRT2/RIMS1/RIMS3/SNAP91/STX1B/STX4/SV2A/SYT11/SYT2/UNC13A/UNC13B/UNC13C/VAMP2	30
BP	GO:0097480	establishment of synaptic vesicle localization	0.00019015	ADCY1/ATP2A2/CACNB2/CPLX1/CTBP2/GRIK5/HTR1B/KIF5A/MAP2/NCS1/NLGN1/PCLO/PFN2/PINK1/PPFIA2/PPFIA3/PREPL/PRRT2/RIMS1/RIMS3/SNAP91/STX1B/STX4/SV2A/SYT11/SYT2/UNC13A/UNC13B/UNC13C/VAMP2	30
BP	GO:0003007	heart morphogenesis	0.000197609	ACTC1/AXIN2/BMP4/BMPR1A/BMPR2/CPE/DVL2/FAT4/FGFR2/FGFRL1/FOXC1/FOXC2/FOXF1/FZD1/GJA1/GJA5/GRHL2/GSK3A/HEY2/HEYL/ID2/ILK/INSR/JAG1/MIB1/MICAL2/MYL2/MYOM1/NPY2R/PARVA/PKD2/PPP1R13L/PTK2/RBP4/RYR2/SMAD7/SMARCD3/SOX11/SRF/TGFB2/TNNT2/TPM1/YAP1	43
BP	GO:0007416	synapse assembly	0.000221951	AMIGO1/AMIGO2/BDNF/CDH2/DLG5/EFNA5/EFNB2/ERBB4/FZD1/GABRG2/LRRN1/MAGI2/MAP1B/MUSK/NLGN1/NLGN3/NTN1/NTRK3/PCDHB11/PCDHB16/PCDHB3/PCDHB4/PCDHB6/PCDHB9/PCLO/PDLIM5/PLXNB1/PTK2/PTPRD/SDK1/SDK2/SLITRK3/THBS2	33
BP	GO:0055006	cardiac cell development	0.000265197	ACTC1/ACTN2/AKAP6/ALPK3/BMP4/BVES/FHOD3/GSK3A/HEY2/JAG1/MYH10/MYH11/MYL2/MYO18B/MYOM1/PDGFRB/PDLIM5/RGS4/SGCB/SGCD/SORBS2/SRF	22
BP	GO:0051961	negative regulation of nervous system development	0.000265197	ARHGEF2/BMPR1A/BRINP1/CDK5RAP2/CIB1/CNTN4/DAAM2/DIXDC1/DPYSL3/EFNB2/EPHA4/ERBB4/FGF13/GDI1/GPR161/GPR173/GSK3A/HOXA2/ID2/ID4/ITM2C/JAG1/KANK1/LDLR/MAP2/MEIS1/MIB1/MYLIP/NFATC4/NLGN1/NLGN3/NTN1/NTRK3/PBX1/PLXNA3/PTK2/PTPRG/SEMA3D/SEMA3E/SEMA4F/SLC6A4/SOX10/SOX11/STMN2/STX1B/SYNGAP1/THRB/TLX2/ZNF365	49
BP	GO:0035329	hippo signaling	0.000265197	AJUBA/AMOT/AMOTL1/DLG5/DVL2/FAT4/LATS2/SOX11/TEAD3/TJP1/WTIP/WWC3/YAP1	13
BP	GO:1902903	regulation of supramolecular fiber organization	0.000283953	ACTN2/ADD1/AEBP1/ARHGEF2/ARHGEF5/ARL2/ARPC1B/CDK5RAP2/CFL2/CIB1/CLASP1/CLASP2/CLIP3/CLU/CRYAB/CTTN/DCTN1/DMTN/DSTN/FES/FGF13/FHOD3/KANK1/LDLR/LIMCH1/LMOD1/MAP1A/MAP1B/MAP2/MET/MYO1C/NCKAP1/NOX4/NUMA1/PAK3/PFN2/PHLDB2/PLEKHG2/PLEKHH2/PYCARD/RGS4/RHOBTB2/SERPINF2/SFRP1/STMN2/SYNPO/SYNPO2/TAC1/TESK1/TGFB3/TPM1/WASL/WDR1	53
BP	GO:0072073	kidney epithelium development	0.000283953	BMP4/EFNB2/EPHA4/FAT4/FGF1/FGFR1/FGFR2/FOXC1/FOXC2/FOXD1/GPC3/GREB1L/HEYL/ILK/IRX1/IRX2/JAG1/KANK2/KLHL3/MAGED1/MAGI2/NPNT/PBX1/PKD2/PROM1/SFRP1/SMAD7/YAP1	28
BP	GO:0055013	cardiac muscle cell development	0.000300237	ACTC1/ACTN2/AKAP6/ALPK3/BMP4/BVES/FHOD3/GSK3A/HEY2/MYH10/MYH11/MYL2/MYO18B/MYOM1/PDGFRB/PDLIM5/RGS4/SGCB/SGCD/SORBS2/SRF	21
BP	GO:0048844	artery morphogenesis	0.000338982	APOB/BMP4/BMPR1A/BMPR2/EFNB2/FOXC1/FOXC2/FOXF1/GJA5/HEY2/JAG1/LDLR/MYLK/MYOCD/PDGFRB/PKD2/SMAD7/SRF/TGFB2	19
BP	GO:0090287	regulation of cellular response to growth factor stimulus	0.000345539	ASPN/BAMBI/BMP4/BMPR2/CAV1/CAV2/CYFIP2/DKK3/DOK5/EID2/FGF1/FGFR1/FOXD1/FZD1/FZD4/GLG1/GPC3/HSP90AB1/HTRA1/ILK/ITGA8/ITGB3/LTBP1/MYO1C/MYOCD/NEO1/NPNT/NTF3/NTRK3/NUMA1/PEG10/PMEPA1/RASL11B/RBPMS2/SFRP1/SMAD7/SMOC2/SMURF1/SNX25/SOX11/SPRY4/SULF1/TGFB1I1/TGFB3/TMPRSS6/TWSG1	46
BP	GO:0007179	transforming growth factor beta receptor signaling pathway	0.000393164	ASPN/BAMBI/BMPR1A/BMPR1B/BMPR2/CAV1/CAV2/DKK3/EID2/FERMT2/FMOD/FOS/GDF10/GLG1/HSP90AB1/HTRA1/ITGA8/ITGB5/LTBP1/MYOCD/NPNT/PEG10/PMEPA1/PTK2/RASL11B/SMAD7/SMAD9/SMURF1/SNX25/SOX11/TGFB1I1/TGFB2/TGFB3/TWSG1/ZFYVE9	35
BP	GO:0007411	axon guidance	0.000393164	ALCAM/APBB2/BDNF/BMPR1B/BMPR2/CNTN4/CYFIP2/DAG1/DOK5/DOK6/EFNA3/EFNA5/EFNB2/ENAH/EPHA3/EPHA4/EPHA6/ERBB2/EXT1/FEZ1/FOXD1/GAB2/GBX1/HOXA2/KIF5A/MYH10/NEO1/NEXN/NFASC/NRXN3/NTN1/NTN4/PALLD/PLCG1/PLXNA3/PLXNB1/PTK2/SEMA3D/SEMA3E/SEMA4F/UNC5C/VLDLR/ZSWIM5/ZSWIM8	44
BP	GO:0035051	cardiocyte differentiation	0.000417673	ACTC1/ACTN2/AKAP6/ALPK3/BMP4/BVES/CBY1/EFNB2/EGFR/FHOD3/GSK3A/HEY2/ITGB1/JAG1/MYH10/MYH11/MYL2/MYO18B/MYOCD/MYOM1/NOX4/PDGFRB/PDLIM5/RGS4/SGCB/SGCD/SIK1/SORBS2/SOX6/SRF/TGFB2	31
BP	GO:0045665	negative regulation of neuron differentiation	0.000417673	CDK5RAP2/CIB1/CNTN4/DIXDC1/DPYSL3/EFNB2/EPHA4/FGF13/GDI1/GSK3A/HOXA2/ID2/ID4/ITM2C/JAG1/KANK1/MAP2/MEIS1/MIB1/MYLIP/NFATC4/NLGN1/NLGN3/NTN1/PBX1/PLXNA3/PTK2/PTPRG/SEMA3D/SEMA3E/SEMA4F/SLC6A4/STMN2/STX1B/SYNGAP1/THRB/TLX2/ZNF365	38
BP	GO:0097485	neuron projection guidance	0.000417673	ALCAM/APBB2/BDNF/BMPR1B/BMPR2/CNTN4/CYFIP2/DAG1/DOK5/DOK6/EFNA3/EFNA5/EFNB2/ENAH/EPHA3/EPHA4/EPHA6/ERBB2/EXT1/FEZ1/FOXD1/GAB2/GBX1/HOXA2/KIF5A/MYH10/NEO1/NEXN/NFASC/NRXN3/NTN1/NTN4/PALLD/PLCG1/PLXNA3/PLXNB1/PTK2/SEMA3D/SEMA3E/SEMA4F/UNC5C/VLDLR/ZSWIM5/ZSWIM8	44
BP	GO:0023061	signal release	0.000457428	ABCC8/ADCY1/ADCY5/ADM/ANO1/ARL2/ATP2A2/BRSK2/CACNA1C/CACNB2/CAMK2G/CPE/CPLX1/CTBP2/EFNA5/EGFR/FGFR1/FOXD1/FZD4/GAD1/GJA1/GPLD1/GRIK5/HADH/HTR1B/INHBA/IRS1/ITPR1/JAK2/KALRN/KCNA5/KCNS3/LIN7B/NCS1/NLGN1/OXCT1/PCLO/PFN2/PPFIA2/PPFIA3/PPFIA4/PREPL/PRRT2/RAB11FIP5/RBP4/RETN/RIMS1/RIMS3/RPH3AL/SFRP1/SLC25A4/SLC2A2/SNCAIP/SOX11/STX1B/STX4/SV2A/SYT11/SYT2/TAC1/UNC13A/UNC13B/UNC13C/VAMP2	64
BP	GO:0043010	camera-type eye development	0.000461209	ATP2B4/BFSP1/BMP4/BMPR1B/BMPR2/CACNA1C/COL4A1/COL8A1/CRYAB/EFEMP1/EGFR/FAT1/FOXC1/FOXC2/FOXP2/FZD4/GJA1/GRHL2/INHBA/IRX5/JAG1/KLF4/MEIS1/MYH10/MYOM1/NES/NHS/NR2E3/NTRK3/OSR2/PDGFRB/PPP1R13L/PROM1/RBP4/RING1/RPGRIP1L/SDK1/SDK2/SLC4A5/SMARCD3/SOX11/SRF/TGFB2/THRB/TSKU/TSPAN12/TUB/TWSG1	48
BP	GO:0042391	regulation of membrane potential	0.000461209	ACTN2/AKAP6/ATP1A2/ATP2A2/BVES/CACNA1C/CACNB2/CACNB3/CASQ2/CAV1/CTNNA3/DLG4/DMD/EHD3/FGF13/FHL1/GABBR1/GABRA4/GABRG2/GJA1/GJA5/GJC1/GRIA1/GRIA3/GRIK2/GRIK5/GRM5/GSK3A/IGSF9B/KCNA5/KCND3/KCNE4/KCNJ3/KCNK17/KCNK3/KCNK6/KCNMA1/NALCN/NLGN1/NLGN3/NOS1AP/NPY2R/NTRK3/PID1/PINK1/PLN/POPDC2/PTPN3/RGS4/RIMS1/RIMS3/RYR2/SCN2A/SCN3A/SLMAP/SMAD7/STX1B/TAC1/UNC13B/WDR1/WWP2	61
BP	GO:0007163	establishment or maintenance of cell polarity	0.000486628	AMOT/AMOTL1/ANK1/AQP1/ARHGEF2/BRSK2/CAP2/CDK5RAP2/CLASP1/CLASP2/CLIC4/CYTH3/DCTN1/DLG2/DLG3/DLG5/FAT1/FEZ1/FGF13/FOXF1/HSP90AB1/ILK/JAM3/KANK1/LIN7B/MAP1B/MAP2/MAP4/MPP7/NUMA1/PARD6B/PARVA/PTK2/RHOU/RPGRIP1L/WDR1	36
BP	GO:0048762	mesenchymal cell differentiation	0.000510755	AMELX/AMER1/AXIN2/BAMBI/BMP4/BMPR1A/CLASP1/CLASP2/DACT3/DAG1/DLG5/EDNRA/EPHA3/ERBB4/FAM83D/FGFR1/FGFR2/FOXC1/FOXC2/FRZB/HEY2/HEYL/JAG1/PEF1/PHLDB1/PHLDB2/RANBP3L/SEMA3D/SEMA3E/SEMA4F/SFRP1/SMAD7/SOX10/SOX11/TGFB1I1/TGFB2/TGFB3	37
BP	GO:0045214	sarcomere organization	0.000573664	ACTN2/CASQ2/CFL2/CSRP1/CSRP2/FHOD3/ITGB1/LDB3/MYOM1/MYOZ1/MYOZ2/SRF/TNNT2/TPM1/WDR1	15
BP	GO:1903779	regulation of cardiac conduction	0.000635062	ATP1A2/ATP2A2/ATP2B4/CALM1/CASQ2/CAV1/DMPK/EHD3/FXYD7/GJA5/HRC/ITPR1/NPR1/NPR2/RYR2/RYR3/STIM1/TRPC1	18
BP	GO:0001763	morphogenesis of a branching structure	0.000635381	ADM/AR/BMP4/COL13A1/COL4A1/DAG1/DLG5/EDNRA/FAT4/FGF1/FGFR1/FGFR2/FOXC2/FOXD1/FOXF1/GPC3/GREB1L/GRHL2/ILK/MAGED1/MET/NFATC4/NPNT/NTN4/PBX1/PGR/PKD2/RERE/SEMA3E/SFRP1/SOX10/SRF/SULF1/YAP1	34
BP	GO:0010769	regulation of cell morphogenesis involved in differentiation	0.000667239	ACTN4/AMIGO1/ARHGAP44/BDNF/BMPR2/BRSK2/CDH2/CIB1/CTTN/DMTN/DOCK1/EFNA5/EPHA4/FBXO31/FGF13/GDI1/ILK/KALRN/KANK1/LZTS3/MAP1B/MAP2/MAP6/NFATC4/NGF/NLGN1/NLGN3/NSMF/NTN1/NTRK3/OLFM4/PAK3/PDLIM5/PLXNA3/PLXNB1/PTK2/PTPRD/SEMA3D/SEMA3E/SEMA4F/SRF/SYNGAP1/TLX2/XK/ZSWIM5/ZSWIM8	46
BP	GO:0048638	regulation of developmental growth	0.000689498	AKAP6/AR/BDNF/BMP4/BMPR1A/BMPR2/CTTN/EFNA5/ERBB4/FGF13/FGFR1/FGFR2/FOXC1/FOXC2/GDI1/GJA1/GPR21/GSK3A/HEY2/HLX/ILK/INSR/LATS2/MAEL/MAP1B/MAP2/MEIS1/MUSK/MYOZ1/NGF/NKD1/NRK/NTN1/NTRK3/PLAC8/PLXNA3/PTK2/RBP4/RGS4/RIMS1/SEMA3D/SEMA3E/SEMA4F/SFRP1/SLC6A4/SMURF1/SRF/SYT2/UNC13A/WWC3/YAP1	51
BP	GO:0051592	response to calcium ion	0.000694003	ADCY1/ADD1/AMELX/CALM1/CASQ2/CAV1/CLIC4/DMTN/EGFR/FOS/FOSB/GDI1/GPLD1/KCNMA1/KCNMB1/NLGN1/PEF1/PKD2/PTGES/RYR2/RYR3/SLC25A23/SPARC/STIM1/SYT11/SYT2/TNNT2/TRPC1	28
BP	GO:1990778	protein localization to cell periphery	0.000704443	ACTN2/ANK1/AR/ARHGAP44/BBS1/CACNB2/CACNB3/CAV1/CDH2/CIB1/CLASP2/CLIP3/CPLX1/DAG1/DLG2/EGFR/EHD3/EMP2/EPHA3/FGF13/FLOT1/ITGB1/LIN7B/MRAP2/NFASC/NUMA1/PACS1/PID1/PIP5K1A/PREPL/RAB15/RAB3B/RAB3D/RILPL1/RILPL2/SLMAP/SMURF1/SORBS1/STAC/STX1B/STX4/TESC/TSPAN15/TSPAN5/TUB/VAMP2/WNK3	47
BP	GO:0086001	cardiac muscle cell action potential	0.000731645	ATP1A2/ATP2A2/CACNA1C/CACNB2/CAV1/CTNNA3/DMD/FGF13/GJA1/GJA5/GJC1/KCNA5/KCND3/KCNE4/KCNJ3/NOS1AP/RYR2/SLMAP	18
BP	GO:0001508	action potential	0.000745216	AKAP6/ATP1A2/ATP2A2/CACNA1C/CACNB2/CACNB3/CAV1/CTNNA3/DMD/FGF13/GJA1/GJA5/GJC1/GRIK2/KCNA5/KCND3/KCNE4/KCNJ3/NOS1AP/NTRK3/PTPN3/RYR2/SCN2A/SCN3A/SLMAP/TAC1	26
BP	GO:0007178	transmembrane receptor protein serine/threonine kinase signaling pathway	0.000770299	ASPN/BAMBI/BMP4/BMPR1A/BMPR1B/BMPR2/CAV1/CAV2/DACT2/DKK3/EID2/FERMT2/FMOD/FOS/FOXD1/FZD1/GDF10/GLG1/GPC3/HSP90AB1/HTRA1/ILK/INHBA/ITGA8/ITGB5/LTBP1/MAGI2/MYOCD/NEO1/NPNT/NUMA1/PEG10/PMEPA1/PTK2/RASL11B/RBPMS/RBPMS2/RYR2/SFRP1/SMAD7/SMAD9/SMURF1/SNX25/SOX11/SULF1/TGFB1I1/TGFB2/TGFB3/TMPRSS6/TWSG1/ZFYVE9	51
BP	GO:0099003	vesicle-mediated transport in synapse	0.000778386	ADCY1/AMPH/ATP2A2/CACNB2/CPLX1/CTBP2/EFNB2/GRIK5/GSG1L/HTR1B/ITGB3/KIF5A/MAP2/NCS1/NLGN1/NLGN3/PCLO/PFN2/PINK1/PPFIA2/PPFIA3/PREPL/PRRT2/RIMS1/RIMS3/SNAP91/STX1B/STX4/SV2A/SYT11/SYT2/UNC13A/UNC13B/UNC13C/VAMP2	35
BP	GO:0061138	morphogenesis of a branching epithelium	0.000786431	ADM/AR/BMP4/COL4A1/DAG1/DLG5/EDNRA/FAT4/FGF1/FGFR1/FGFR2/FOXC2/FOXD1/FOXF1/GPC3/GREB1L/GRHL2/ILK/MAGED1/MET/NFATC4/NPNT/NTN4/PBX1/PGR/PKD2/SEMA3E/SFRP1/SOX10/SRF/SULF1/YAP1	32
BP	GO:0071711	basement membrane organization	0.000798624	CLASP1/CLASP2/CMA1/COL4A1/DAG1/ITGB1/NTN4/PHLDB1/PHLDB2/PXDN	10
BP	GO:0072006	nephron development	0.000824276	ACTA2/BMP4/COL4A3/COL4A4/FAT4/FGF1/FOXC1/FOXC2/FOXD1/GPC3/GREB1L/HEYL/ILK/IRX1/IRX2/JAG1/KLHL3/MAGED1/MAGI2/NPNT/PBX1/PDGFRB/PKD2/PLCE1/PROM1/SULF1/YAP1	27
BP	GO:1901019	regulation of calcium ion transmembrane transporter activity	0.000824276	AKAP6/ATP1A2/CACNB1/CACNB2/CACNB3/CALM1/CASQ2/DMD/EHD3/GEM/HRC/JPH2/NOS1AP/PKD2/PLN/REM1/RGN/RYR2/STAC/STIM1	20
BP	GO:0051495	positive regulation of cytoskeleton organization	0.000901741	ACTN2/ARHGEF5/ARL2/ARPC1B/CDK5RAP2/CFL2/CLASP1/CTTN/DCTN1/DSTN/FES/LIMCH1/LMOD1/MAP1B/MET/MYO1C/NCKAP1/NES/NOX4/NTF3/NTRK3/NUMA1/PFN2/PLXNA3/PYCARD/RHOBTB2/SERPINF2/SFRP1/STMN2/SYNPO/SYNPO2/TAC1/TESK1/TGFB3/TPM1/WASL/WDR1	37
BP	GO:0045666	positive regulation of neuron differentiation	0.000941963	AMIGO1/APBB1/ARHGEF2/BDNF/BMP4/BMPR2/BRINP1/CNTN1/CSNK1E/DLG4/DLG5/DPYSL3/DVL2/EFNA5/EPHA3/EPHA4/FBXO31/FES/FEZ1/FGFR1/FZD1/FZD4/GDI1/HEYL/ILK/KALRN/MAGI2/MAP1B/MAP6/MOB2/NEGR1/NGF/NLGN1/NTN1/NTRK3/PAK3/PCP4/PLXNA3/PLXNB1/PRKD1/PTPRD/RIMS1/RNF112/S100A9/SMURF1/SOX11/SRF/STMN2/SYT2/TRIM32/UNC13A/VLDLR/ZC4H2	53
BP	GO:0001654	eye development	0.000957303	ATP2B4/BFSP1/BMP4/BMPR1B/BMPR2/CACNA1C/COL4A1/COL8A1/CRYAB/EFEMP1/EGFR/FAT1/FOXC1/FOXC2/FOXP2/FZD4/GJA1/GRHL2/INHBA/IRX5/JAG1/KLF4/MEIS1/MEIS2/MFAP2/MYH10/MYOM1/NES/NHS/NKD1/NR2E3/NTRK3/OSR2/PDGFRB/PPP1R13L/PROM1/RBP4/RING1/RPGRIP1L/SALL2/SDK1/SDK2/SLC4A5/SMARCD3/SOX11/SRF/TGFB2/THRB/TSKU/TSPAN12/TUB/TWSG1	52
BP	GO:0010976	positive regulation of neuron projection development	0.00105732	AMIGO1/APBB1/BDNF/BMPR2/CNTN1/DLG4/DLG5/DPYSL3/DVL2/EFNA5/EPHA3/EPHA4/FBXO31/FES/FEZ1/FGFR1/FZD1/FZD4/GDI1/ILK/KALRN/MAGI2/MAP1B/MAP6/MOB2/NEGR1/NGF/NLGN1/NTN1/NTRK3/PAK3/PLXNA3/PLXNB1/PRKD1/PTPRD/RIMS1/S100A9/SMURF1/SRF/STMN2/SYT2/UNC13A/VLDLR	43
BP	GO:0070831	basement membrane assembly	0.00105732	CLASP1/CLASP2/DAG1/NTN4/PHLDB1/PHLDB2/PXDN	7
BP	GO:0099504	synaptic vesicle cycle	0.00108554	ADCY1/AMPH/ATP2A2/BRSK2/CACNB2/CDH2/CPLX1/CTBP2/GRIK5/HTR1B/MAGI2/NCS1/NLGN1/NLGN3/PCLO/PFN2/PPFIA2/PPFIA3/PREPL/PRRT2/RAB3B/RIMS1/RIMS3/SNAP91/STX1B/STX4/SV2A/SYT11/SYT2/UNC13A/UNC13B/UNC13C/VAMP2	33
BP	GO:0007269	neurotransmitter secretion	0.00108554	ADCY1/ATP2A2/CACNB2/CPLX1/CTBP2/GAD1/GRIK5/HTR1B/LIN7B/NCS1/NLGN1/PCLO/PFN2/PPFIA2/PPFIA3/PPFIA4/PREPL/PRRT2/RIMS1/RIMS3/SNCAIP/STX1B/STX4/SV2A/SYT11/SYT2/UNC13A/UNC13B/UNC13C/VAMP2	30
BP	GO:0030308	negative regulation of cell growth	0.00110822	APBB1/APBB2/BDKRB1/BMPR2/CDKN2C/CRYAB/DACT3/DNAJB2/ENPP1/FGF13/FHL1/FRZB/GJA1/GSK3A/HYAL2/INHBA/MAP2/MYL2/NDRG3/NPR1/NTN1/PLXNA3/PRDM11/RERG/RGS4/SEMA3D/SEMA3E/SEMA4F/SFRP1/SH3BP4/TGFB2/WFDC1	32
BP	GO:0051017	actin filament bundle assembly	0.00110822	ACTN1/ACTN4/ADD1/ARHGEF5/CLASP1/CLASP2/DMTN/DPYSL3/ITGB5/LIMCH1/MET/NOX4/PAWR/PFN2/PHACTR1/PHLDB2/PLS3/SERPINF2/SFRP1/SORBS1/SRF/SYNPO/SYNPO2/TAC1/TESK1/TGFB3/TNFAIP1/TPM1	28
BP	GO:0030278	regulation of ossification	0.00110822	AXIN2/BCOR/BMP4/BMPR1A/BMPR1B/BMPR2/CEBPA/ENPP1/FGFR2/GDF10/GJA1/HDAC7/HOXA2/ID2/IGFBP5/ILK/JAG1/MGP/NPNT/OSR2/PBX1/PRKD1/PTK2/RANBP3L/SFRP1/SMURF1/SOX11/TAC1/TGFB2/TGFB3/TOB2/TPH1/TWSG1/ZHX3	34
BP	GO:0099643	signal release from synapse	0.00117927	ADCY1/ATP2A2/CACNB2/CPLX1/CTBP2/GAD1/GRIK5/HTR1B/LIN7B/NCS1/NLGN1/PCLO/PFN2/PPFIA2/PPFIA3/PPFIA4/PREPL/PRRT2/RIMS1/RIMS3/SNCAIP/STX1B/STX4/SV2A/SYT11/SYT2/UNC13A/UNC13B/UNC13C/VAMP2	30
BP	GO:0150063	visual system development	0.00120007	ATP2B4/BFSP1/BMP4/BMPR1B/BMPR2/CACNA1C/COL4A1/COL8A1/CRYAB/EFEMP1/EGFR/FAT1/FOXC1/FOXC2/FOXP2/FZD4/GJA1/GRHL2/INHBA/IRX5/JAG1/KLF4/MEIS1/MEIS2/MFAP2/MYH10/MYOM1/NES/NHS/NKD1/NR2E3/NTRK3/OSR2/PDGFRB/PPP1R13L/PROM1/RBP4/RING1/RPGRIP1L/SALL2/SDK1/SDK2/SLC4A5/SMARCD3/SOX11/SRF/TGFB2/THRB/TSKU/TSPAN12/TUB/TWSG1	52
BP	GO:1902905	positive regulation of supramolecular fiber organization	0.00120033	ACTN2/ARHGEF5/ARL2/ARPC1B/CDK5RAP2/CFL2/CLASP1/CLU/CTTN/DCTN1/DSTN/FES/LIMCH1/LMOD1/MAP1B/MET/MYO1C/NCKAP1/NOX4/NUMA1/PFN2/PYCARD/RHOBTB2/SERPINF2/SFRP1/STMN2/SYNPO/SYNPO2/TAC1/TESK1/TGFB3/TPM1/WASL/WDR1	34
BP	GO:0060840	artery development	0.00134863	APOB/BMP4/BMPR1A/BMPR2/EFNB2/FOXC1/FOXC2/FOXF1/GJA5/HEY2/JAG1/LDLR/LTBP1/MYH10/MYLK/MYOCD/PDGFRB/PKD2/SMAD7/SRF/TGFB2	21
BP	GO:0072503	cellular divalent inorganic cation homeostasis	0.0013738	ADCY5/ADM/ADRA1B/AKAP6/ATP1A2/ATP2A2/ATP2B4/ATP7B/BDKRB1/C5AR2/CACNA1C/CACNB2/CACNB3/CALM1/CASQ2/CAV1/CCL23/DLG4/DMD/DMPK/EDNRA/GJA1/GNA15/GPR157/GRIA1/GRIK2/GRM5/HRC/HTR1B/ITPR1/JAK2/JPH2/KCNA5/KCNK3/LPAR2/MT2A/NCS1/NOL3/NPY2R/P2RY8/PKD2/PLCE1/PLCG1/PLN/PTGER3/RGN/RIC3/RYR2/RYR3/S100A8/S100A9/S1PR3/SLC24A3/SLC24A4/SLC25A23/SLC41A1/STIM1/SV2A/SYNPO/SYPL2/TAC1/TMEM178A/TRPC1/TRPC4/XK	65
BP	GO:0051588	regulation of neurotransmitter transport	0.0013738	ADCY1/ATP1A2/ATP2A2/CACNB2/CPLX1/FLOT1/GRIK5/HTR1B/ITGB3/MAOB/NCS1/NLGN1/PFN2/PPFIA2/PREPL/RAB3B/RGS4/RIMS1/RIMS3/SLC6A4/SNCAIP/STX1B/SV2A/SYT11/UNC13A/UNC13B	26
BP	GO:0006836	neurotransmitter transport	0.00161575	ADCY1/AQP1/ATP1A2/ATP2A2/CACNB2/CPLX1/CTBP2/FLOT1/GAD1/GRIK5/HTR1B/ITGB3/LIN7B/MAOB/NCS1/NLGN1/PCLO/PFN2/PPFIA2/PPFIA3/PPFIA4/PRAF2/PREPL/PRRT2/RAB3B/RGS4/RIMS1/RIMS3/SLC22A3/SLC6A4/SNCAIP/STX1B/STX4/SV2A/SYT11/SYT2/TRPC4/UNC13A/UNC13B/UNC13C/VAMP2	41
BP	GO:0048880	sensory system development	0.00163407	ATP2B4/BFSP1/BMP4/BMPR1B/BMPR2/CACNA1C/COL4A1/COL8A1/CRYAB/EFEMP1/EGFR/FAT1/FOXC1/FOXC2/FOXP2/FZD4/GJA1/GRHL2/INHBA/IRX5/JAG1/KLF4/MEIS1/MEIS2/MFAP2/MYH10/MYOM1/NES/NHS/NKD1/NR2E3/NTRK3/OSR2/PDGFRB/PPP1R13L/PROM1/RBP4/RING1/RPGRIP1L/SALL2/SDK1/SDK2/SLC4A5/SMARCD3/SOX11/SRF/TGFB2/THRB/TSKU/TSPAN12/TUB/TWSG1	52
BP	GO:0032956	regulation of actin cytoskeleton organization	0.00163407	ACTN2/ADD1/ARHGAP44/ARHGEF5/ARPC1B/CFL2/CLASP1/CLASP2/CTTN/DIXDC1/DMTN/DSTN/EFNA5/EPHA3/FES/FHOD3/ILK/JAM3/KANK1/LIMCH1/LMOD1/MET/MYO1C/NCKAP1/NOX4/NTF3/NTRK3/PAK3/PAM/PDGFRB/PFN2/PHLDB2/PLEKHG2/PLEKHH2/PYCARD/RGS4/RHOBTB2/RHOU/SEMA3E/SERPINF2/SFRP1/SYNPO/SYNPO2/TAC1/TESK1/TGFB3/TPM1/WASL/WDR1	49
BP	GO:0003382	epithelial cell morphogenesis	0.00163407	AR/ARHGEF26/COL4A4/DACT2/FAT1/FLNB/GRHL2/MET/PALLD/RILPL1/RILPL2	11
BP	GO:0061572	actin filament bundle organization	0.00163407	ACTN1/ACTN4/ADD1/ARHGEF5/CLASP1/CLASP2/DMTN/DPYSL3/ITGB5/LIMCH1/MET/NOX4/PAWR/PFN2/PHACTR1/PHLDB2/PLS3/SERPINF2/SFRP1/SORBS1/SRF/SYNPO/SYNPO2/TAC1/TESK1/TGFB3/TNFAIP1/TPM1	28
BP	GO:0051648	vesicle localization	0.00163407	ACTN4/ADCY1/ATP2A2/BRSK2/CACNB2/CDH2/CLASP1/CLASP2/CPLX1/CTBP2/DYNC1I1/FYCO1/GOLGA2/GRIA1/GRIK5/HTR1B/KIF1C/KIF5A/MAGI2/MAP2/MYO1C/NCS1/NLGN1/NLGN3/PCLO/PEF1/PFN2/PINK1/PPFIA2/PPFIA3/PREPL/PRRT2/RIMS1/RIMS3/SNAP91/STX1B/STX4/SV2A/SYT11/SYT2/UNC13A/UNC13B/UNC13C/VAMP2/WASL	45
BP	GO:0006874	cellular calcium ion homeostasis	0.00167333	ADCY5/ADM/ADRA1B/AKAP6/ATP1A2/ATP2A2/ATP2B4/ATP7B/BDKRB1/C5AR2/CACNA1C/CACNB2/CACNB3/CALM1/CASQ2/CAV1/CCL23/DLG4/DMD/DMPK/EDNRA/GJA1/GNA15/GPR157/GRIA1/GRIK2/GRM5/HRC/HTR1B/ITPR1/JAK2/JPH2/KCNA5/KCNK3/LPAR2/NCS1/NOL3/NPY2R/P2RY8/PKD2/PLCE1/PLCG1/PLN/PTGER3/RGN/RIC3/RYR2/RYR3/S1PR3/SLC24A3/SLC24A4/SLC25A23/STIM1/SV2A/SYNPO/SYPL2/TAC1/TMEM178A/TRPC1/TRPC4/XK	61
BP	GO:1903524	positive regulation of blood circulation	0.00176786	ADM/ADRA1B/ATP2A2/CAV1/CHRM3/EGFR/GJA1/GJA5/GSK3A/HEY2/HRC/HRH1/NOS1AP/RGS4/RYR2/TGFB2/TPM1	17
BP	GO:0061326	renal tubule development	0.00182962	BMP4/COL4A1/FAT4/FGF1/FOXD1/GPC3/GREB1L/HEYL/ILK/IRX1/IRX2/JAG1/KLHL3/LGR5/MAGED1/NPNT/PBX1/PKD2/PROM1/YAP1	20
BP	GO:0010038	response to metal ion	0.00185893	ADCY1/ADCY7/ADD1/AMELX/APBB1/AQP1/ATP7B/CALM1/CASQ2/CAV1/CEBPA/CLIC4/CYB5A/DLG2/DLG4/DMTN/EGFR/FIBIN/FOS/FOSB/GDI1/GPLD1/HMOX1/ID2/KCNK3/KCNMA1/KCNMB1/MAOB/MT2A/NFATC4/NLGN1/NUDT1/PAM/PEF1/PKD2/PLN/PPP5C/PTGES/RYR2/RYR3/S100A8/SLC25A23/SLC41A1/SOD3/SPARC/STIM1/SYT11/SYT2/TNFRSF11B/TNNT2/TRPC1	51
BP	GO:0010644	cell communication by electrical coupling	0.00189841	ATP1A2/CACNA1C/CALM1/CASQ2/CAV1/GJA1/GJA5/GJC1/HRC/RYR2	10
BP	GO:0055074	calcium ion homeostasis	0.0019835	ADCY5/ADM/ADRA1B/AKAP6/ATP1A2/ATP2A2/ATP2B4/ATP7B/BDKRB1/C5AR2/CACNA1C/CACNB2/CACNB3/CALM1/CASQ2/CAV1/CCL23/DLG4/DMD/DMPK/EDNRA/GJA1/GNA15/GPR157/GRIA1/GRIK2/GRM5/HRC/HTR1B/ITPR1/JAK2/JPH2/KCNA5/KCNK3/LPAR2/NCS1/NOL3/NPY2R/P2RY8/PKD2/PLCE1/PLCG1/PLN/PTGER3/RGN/RIC3/RYR2/RYR3/S1PR3/SGCD/SLC24A3/SLC24A4/SLC25A23/STIM1/SV2A/SYNPO/SYPL2/TAC1/TMEM178A/TRPC1/TRPC4/XK	62
BP	GO:0010959	regulation of metal ion transport	0.0020211	ACTN2/ACTN4/AKAP6/AMIGO1/ATP1A2/ATP2B4/BDKRB1/CACNA1C/CACNB1/CACNB2/CACNB3/CALM1/CAMK2G/CASQ2/CAV1/CNKSR3/CNTN1/DMD/EHD3/FHL1/FXYD7/GEM/GJA1/GNAO1/HRC/ISCU/JPH2/KCNA5/KCNAB1/KCNE4/KCNMB1/MYLK/NOS1AP/ORAI1/PACSIN3/PDGFRB/PKD2/PLCG1/PLN/PTPN3/REM1/RGN/RGS4/RYR2/SIK1/SLMAP/SPINK1/STAC/STIM1/TESC/TRPC1/VAMP2/WNK3/WWP2	54
BP	GO:0032386	regulation of intracellular transport	0.00203072	ACTN2/ADCY1/ARHGAP1/ARHGAP44/ATP2A2/BAG3/BMP4/BRSK2/BVES/CABP1/CACNB2/CACNB3/CIB1/CPLX1/CRYAB/DMTN/DNAJC30/ERBB2/FES/FEZ1/FOXF1/GAB2/GDI1/GRIK5/GSK3A/HMOX1/HTR1B/HYAL2/IL13RA2/MAP1B/MAP2/MYO1C/NCS1/NLGN1/NUMA1/OAZ1/PCNT/PFN2/PINK1/PKIG/PLN/PPFIA2/PPP1R12A/PREPL/PTPN14/RAB23/REEP1/REEP2/RHOU/RIMS1/RIMS3/SAE1/SLC35D3/SREBF2/STX1B/UNC13B/VAMP2	57
[truncated: 5,359 more rows]
