# Supplementary material for: Weighted Gene Co-expression Network Analysis Identifies Crucial Genes Mediating Progression of Carotid Plaque
Source: Front Physiol. 2021 Feb 5;12:601952. doi: 10.3389/fphys.2021.601952 (PMC7894049; doi:10.3389/fphys.2021.601952)
Supplement: Supplementary Table 6 — Genes in DEG co-expression network of validation set. [file Table_6.XLSX]

## Sheet: Sheet1
Table S6. Genes in DEG co-expression network of validation set
DEG	Degree	UP&DOWN
FGFR2	462	Down-regulated
ZNF483	953	Down-regulated
FGL2	787	Down-regulated
CPM	218	Up-regulated
FGR	814	Up-regulated
ZNF507	913	Down-regulated
FHL1	922	Down-regulated
FGF1	762	Down-regulated
FGF13	543	Down-regulated
PCSK6	414	Up-regulated
FERMT2	975	Down-regulated
ZNF385A	734	Up-regulated
FERMT3	950	Up-regulated
ZNF385D	704	Down-regulated
FGD2	515	Up-regulated
FCGR2C	314	Up-regulated
ZNF204P	821	Down-regulated
FCGRT	703	Up-regulated
FCMR	480	Up-regulated
ZNF267	495	Up-regulated
LEF1	0	Up-regulated
CHI3L1	178	Up-regulated
FBXO32	550	Down-regulated
ZFYVE9	817	Down-regulated
FCER1G	949	Up-regulated
FCGR2A	324	Up-regulated
CHIT1	117	Up-regulated
FCGR2B	534	Up-regulated
PCDH9	259	Down-regulated
FBLN5	882	Down-regulated
ZEB1	981	Down-regulated
FBP1	541	Up-regulated
FBXL2	929	Down-regulated
FAT3	493	Down-regulated
SNORD116-14	61	Down-regulated
ZCCHC5	383	Down-regulated
PAQR5	470	Up-regulated
FAXC	416	Down-regulated
ZDBF2	571	Down-regulated
SNORD116-24	47	Down-regulated
FAM49A	484	Up-regulated
ZAK	701	Down-regulated
FAM49B	260	Up-regulated
ZBTB16	280	Down-regulated
FAM78A	503	Up-regulated
FAM19A2	528	Down-regulated
PTN	67	Down-regulated
FAM20A	612	Up-regulated
FAM26E	827	Down-regulated
YAP1	926	Down-regulated
P2RX7	519	Up-regulated
WEE1	623	Down-regulated
FAM180A	688	Down-regulated
FAM129A	899	Down-regulated
RSAD2	9	Up-regulated
OPN3	579	Up-regulated
CCL18	342	Up-regulated
VNN2	291	Up-regulated
FABP5P3	508	Up-regulated
FADS2	408	Down-regulated
WARS	524	Up-regulated
WDFY4	874	Up-regulated
IFI6	6	Up-regulated
EVI2A	261	Up-regulated
VCL	897	Down-regulated
RNASE2	0	Up-regulated
VGLL3	519	Down-regulated
IFIT3	9	Up-regulated
LY6E	3	Up-regulated
VIPR2	612	Down-regulated
ARL4C	243	Up-regulated
EXT1	930	Down-regulated
MX2	9	Up-regulated
VAMP8	373	Up-regulated
ETNK2	385	Down-regulated
OAS2	11	Up-regulated
VAV1	835	Up-regulated
VAV3	706	Up-regulated
OAS3	3	Up-regulated
NRIP3	552	Up-regulated
ERBB2	394	Down-regulated
ERBB4	804	Down-regulated
CCL4L1	11	Up-regulated
EPB41L5	952	Down-regulated
UCP2	688	Up-regulated
UNC13C	828	Down-regulated
NR1H3	530	Up-regulated
UNC5C	969	Down-regulated
IFI44L	9	Up-regulated
TYROBP	927	Up-regulated
TM6SF1	5	Up-regulated
EPB41L3	605	Up-regulated
UBASH3B	765	Up-regulated
NPY5R	406	Down-regulated
ENAH	573	Down-regulated
TWSG1	757	Down-regulated
ENPP1	522	Down-regulated
ELN	390	Down-regulated
TTLL7	982	Down-regulated
EMILIN2	799	Up-regulated
TTYH3	737	Up-regulated
TSPAN8	354	Down-regulated
TFRC	205	Up-regulated
EGFR	738	Down-regulated
MYOC	111	Down-regulated
TSTD1	841	Up-regulated
TOP2A	116	Up-regulated
TSPAN12	595	Down-regulated
TSPAN14	819	Up-regulated
TSPAN15	457	Up-regulated
EFHD2	787	Up-regulated
TSPAN2	910	Down-regulated
ECM2	819	Down-regulated
TRPC1	956	Down-regulated
SNORD64	464	Down-regulated
TRPV2	816	Up-regulated
DYNC1I1	606	Down-regulated
SHCBP1	109	Up-regulated
TRIM36	505	Down-regulated
KCNK17	2	Down-regulated
MTSS1	220	Up-regulated
NEDD4L	596	Up-regulated
DUSP19	759	Down-regulated
NCEH1	586	Up-regulated
DUSP26	444	Down-regulated
TPM2	654	Down-regulated
DUSP27	324	Down-regulated
TPP1	918	Up-regulated
TREM2	497	Up-regulated
TOM1L1	853	Down-regulated
GATM	1	Up-regulated
DSTN	967	Down-regulated
TPH1	896	Down-regulated
TNFSF8	477	Up-regulated
PPARG	378	Up-regulated
DRAM1	618	Up-regulated
DSC2	540	Up-regulated
MOXD1	109	Up-regulated
TNS1	301	Down-regulated
DSEL	891	Down-regulated
DOCK4	444	Up-regulated
TNFRSF1B	814	Up-regulated
DOCK8	692	Up-regulated
TNFRSF21	715	Up-regulated
DOK2	840	Up-regulated
TNFSF15	545	Up-regulated
TMOD1	686	Down-regulated
DNAJB4	726	Down-regulated
TNFAIP3	503	Up-regulated
DOCK2	891	Up-regulated
DLG3	832	Down-regulated
GZMK	0	Up-regulated
TMEM47	945	Down-regulated
TMEM51	760	Up-regulated
DMD	971	Down-regulated
TMEM56-RWDD3	723	Down-regulated
TMEM30B	648	Down-regulated
MYBL1	306	Down-regulated
NCAPG	111	Up-regulated
PDCD1LG2	81	Up-regulated
DENND2D	560	Up-regulated
TMEM237	925	Down-regulated
MS4A6E	470	Up-regulated
LIPA	317	Up-regulated
DDIT4	456	Up-regulated
ITGA6	1	Up-regulated
DAPK1	603	Up-regulated
TLR6	368	Up-regulated
DAPP1	691	Up-regulated
CYTH4	930	Up-regulated
TINAGL1	414	Down-regulated
CYTIP	566	Up-regulated
DAAM2	513	Down-regulated
MME	552	Up-regulated
THRB	894	Down-regulated
CYP4X1	777	Down-regulated
MMP19	409	Up-regulated
THSD7B	507	Down-regulated
MMP9	460	Up-regulated
CYTH1	902	Up-regulated
CXorf21	438	Up-regulated
CYBA	730	Up-regulated
TFPI2	353	Down-regulated
CYP1B1	456	Up-regulated
TGFB2	528	Down-regulated
HS3ST2	346	Up-regulated
MMD	474	Up-regulated
TCIRG1	731	Up-regulated
CTSH	574	Up-regulated
CTSS	545	Up-regulated
TES	735	Down-regulated
TCEAL2	585	Down-regulated
CLEC5A	2	Up-regulated
CTNNAL1	427	Down-regulated
CTPS1	924	Down-regulated
CSRP1	717	Down-regulated
TBX18	816	Down-regulated
TBXAS1	807	Up-regulated
TCEA3	818	Down-regulated
CSF2RB	648	Up-regulated
CSF3R	652	Up-regulated
CSPG4	339	Down-regulated
TBL1X	555	Down-regulated
CRYAB	982	Down-regulated
LTBP4	220	Down-regulated
LXN	178	Up-regulated
CSF1R	448	Up-regulated
LY86	197	Up-regulated
CSF2RA	483	Up-regulated
MGARP	409	Down-regulated
XAF1	8	Up-regulated
CRIM1	721	Down-regulated
TAGAP	294	Up-regulated
CRISPLD1	611	Down-regulated
CPVL	379	Up-regulated
SYNPO2	866	Down-regulated
SYTL3	512	Up-regulated
TACC2	581	Down-regulated
CREG1	719	Up-regulated
LPXN	300	Up-regulated
CPE	811	Down-regulated
CPED1	942	Down-regulated
SYNM	745	Down-regulated
CD36	253	Up-regulated
CPNE4	455	Down-regulated
SVIL	809	Down-regulated
CORO1A	627	Up-regulated
SYDE2	986	Down-regulated
SYK	895	Up-regulated
COTL1	663	Up-regulated
MCOLN1	375	Up-regulated
SYNC	800	Down-regulated
COL21A1	855	Down-regulated
COL8A1	940	Down-regulated
SUSD5	753	Down-regulated
SV2A	587	Down-regulated
CNTN3	798	Down-regulated
ABCB5	167	Up-regulated
STON1-GTF2A1L	536	Down-regulated
LOC441081	1	Up-regulated
CNTN4	641	Down-regulated
LYVE1	1	Up-regulated
TIMD4	1	Up-regulated
COBLL1	893	Down-regulated
COL14A1	853	Down-regulated
STXBP2	973	Up-regulated
CNN1	887	Down-regulated
MNDA	75	Up-regulated
STK10	880	Up-regulated
STK32A	509	Down-regulated
CNTN1	443	Down-regulated
GIMAP7	6	Up-regulated
ST6GAL2	856	Down-regulated
STAC	556	Down-regulated
CMTM7	951	Up-regulated
CNDP2	964	Up-regulated
SAMD9L	6	Up-regulated
SLC9A9	8	Up-regulated
HPGDS	1	Up-regulated
CNKSR3	502	Down-regulated
CD209	4	Up-regulated
SSPN	848	Down-regulated
CMIP	710	Up-regulated
MILR1	68	Up-regulated
MAB21L2	300	Down-regulated
ST3GAL5	471	Up-regulated
CHSY3	644	Down-regulated
SPP1	460	Up-regulated
PROS1	328	Down-regulated
CKMT2	672	Down-regulated
CKS2	553	Up-regulated
SNORD116-1	161	Down-regulated
SPEG	458	Down-regulated
CHMP4C	510	Down-regulated
CLEC12A	1	Up-regulated
SPI1	855	Up-regulated
CD200R1	7	Up-regulated
CFL2	835	Down-regulated
SPARCL1	949	Down-regulated
SNORD116-13	1	Down-regulated
CECR1	711	Up-regulated
SP140	357	Up-regulated
CEP126	915	Down-regulated
SNX25	909	Down-regulated
CDKL5	839	Down-regulated
IGF1	5	Up-regulated
SORBS1	661	Down-regulated
CDO1	522	Down-regulated
CDH13	893	Down-regulated
CDH19	460	Down-regulated
CDH2	561	Down-regulated
SNCAIP	635	Down-regulated
LRMP	30	Up-regulated
CDCP1	658	Up-regulated
LOC100996732	609	Up-regulated
CD68	898	Up-regulated
AIM2	0	Up-regulated
SMOC2	952	Down-regulated
CD84	646	Up-regulated
SMTN	468	Down-regulated
CD86	714	Up-regulated
SMAP2	458	Up-regulated
MS4A6A	18	Up-regulated
CD48	892	Up-regulated
CD52	655	Up-regulated
MS4A14	10	Up-regulated
SMARCA1	952	Down-regulated
CD53	592	Up-regulated
CD33	838	Up-regulated
SLMAP	707	Down-regulated
CD37	653	Up-regulated
SMAD9	713	Down-regulated
CD4	831	Up-regulated
CD300A	882	Up-regulated
SLC43A3	747	Up-regulated
SNORD115-44	7	Down-regulated
LILRB5	484	Up-regulated
CD300C	928	Up-regulated
CD300LB	742	Up-regulated
SLC7A7	826	Up-regulated
CD14	256	Up-regulated
TNFSF10	2	Up-regulated
SLC39A11	658	Up-regulated
ITK	5	Up-regulated
CD163	520	Up-regulated
SNORD115-24	5	Down-regulated
LILRB2	544	Up-regulated
SLC39A8	567	Up-regulated
CD180	539	Up-regulated
GPR174	4	Up-regulated
LILRB4	681	Up-regulated
LHFPL2	642	Up-regulated
ARHGAP15	7	Up-regulated
SLC31A2	962	Up-regulated
CCDC88C	485	Up-regulated
CCL8	59	Up-regulated
CCR1	823	Up-regulated
SLC36A1	714	Up-regulated
SLC25A4	939	Down-regulated
IFI44	8	Up-regulated
HTRA4	287	Up-regulated
LGMN	434	Up-regulated
CLEC2D	5	Up-regulated
CCDC190	490	Down-regulated
SLC2A12	964	Down-regulated
TLR1	17	Up-regulated
SLC2A5	470	Up-regulated
CCDC3	620	Down-regulated
CAV1	756	Down-regulated
SLC22A3	533	Down-regulated
TNFRSF9	398	Up-regulated
CAV2	909	Down-regulated
SLC24A3	628	Down-regulated
LGALS9	519	Up-regulated
CC2D2A	917	Down-regulated
TREM1	243	Up-regulated
SLC14A1	547	Down-regulated
TIAM1	395	Up-regulated
CASP12	643	Down-regulated
CASQ2	502	Down-regulated
SLC20A2	855	Down-regulated
CAP2	938	Down-regulated
SLAIN1	474	Down-regulated
SLAMF6	564	Up-regulated
SLAMF7	469	Up-regulated
HCP5	2	Up-regulated
CARMIL1	919	Down-regulated
SLAMF8	944	Up-regulated
EPSTI1	9	Up-regulated
CARMN	571	Down-regulated
CALD1	966	Down-regulated
SKAP2	377	Up-regulated
CAMK2G	627	Down-regulated
SLA	820	Up-regulated
CACNB2	496	Down-regulated
SIGLEC9	925	Up-regulated
SIRPA	704	Up-regulated
SH3D19	966	Down-regulated
SLC6A6	434	Up-regulated
IDO1	3	Up-regulated
SHC4	880	Down-regulated
CA5B	777	Down-regulated
CAB39L	822	Down-regulated
SHROOM3	995	Down-regulated
KIAA1324L	257	Down-regulated
C5AR1	923	Up-regulated
SH3BGR	768	Down-regulated
KEL	430	Up-regulated
SH3BP2	874	Up-regulated
C8orf34	615	Down-regulated
IL7R	87	Up-regulated
GBP5	4	Up-regulated
SGCE	977	Down-regulated
SLC28A3	289	Up-regulated
C2	713	Up-regulated
SGPL1	939	Up-regulated
C1QA	392	Up-regulated
SFMBT2	467	Up-regulated
KCNMA1	71	Down-regulated
C1QC	510	Up-regulated
C1QTNF7	783	Down-regulated
SGCB	967	Down-regulated
SLC11A1	354	Up-regulated
SGCD	877	Down-regulated
C1orf162	471	Up-regulated
HSPB6	73	Down-regulated
SERPINF1	497	Up-regulated
C15orf48	509	Up-regulated
MIR21	0	Up-regulated
C14orf132	245	Down-regulated
SCD	224	Up-regulated
C14orf37	577	Down-regulated
SEMA4A	796	Up-regulated
BTC	513	Down-regulated
BTK	646	Up-regulated
BUB1	549	Up-regulated
BVES	511	Down-regulated
SEL1L3	529	Up-regulated
BMPR1A	948	Down-regulated
BMPR1B	518	Down-regulated
SELPLG	991	Up-regulated
SEMA3D	371	Down-regulated
TLR8	19	Up-regulated
BIN2	904	Up-regulated
SCIMP	609	Up-regulated
BIRC3	278	Up-regulated
HLA-DMB	178	Up-regulated
ITGAX	515	Up-regulated
SCUBE3	943	Down-regulated
SECTM1	622	Up-regulated
SCARA3	471	Down-regulated
SCGB3A2	572	Down-regulated
SAT1	396	Up-regulated
ITGA4	29	Up-regulated
BCL2A1	597	Up-regulated
BEND5	427	Down-regulated
SBSPON	835	Down-regulated
SACS	572	Down-regulated
SAMHD1	273	Up-regulated
SAMSN1	298	Up-regulated
RYR2	576	Down-regulated
RYR3	393	Down-regulated
BAG2	649	Down-regulated
BAMBI	528	Down-regulated
S100A8	332	Up-regulated
BARD1	433	Down-regulated
S100A9	654	Up-regulated
ATP8B1	845	Down-regulated
RPS6KA1	906	Up-regulated
IL1RN	538	Up-regulated
HCAR3	185	Up-regulated
ARHGAP18	29	Up-regulated
RPS6KA6	831	Down-regulated
ATP9A	563	Down-regulated
RRAD	361	Down-regulated
ATRNL1	782	Down-regulated
IL13RA2	323	Down-regulated
NRP2	458	Up-regulated
ROR1	843	Down-regulated
ADAM28	50	Up-regulated
ATP1A2	596	Down-regulated
RNF180	954	Down-regulated
SCFV	21	Up-regulated
NPC1	363	Up-regulated
RASSF6	21	Up-regulated
RNASET2	817	Up-regulated
RNF115	825	Down-regulated
ATOH8	335	Down-regulated
LOC102723407	21	Up-regulated
RHOH	406	Up-regulated
MREG	354	Up-regulated
LAX1	23	Up-regulated
RIMKLB	758	Down-regulated
ASPN	808	Down-regulated
KCNA3	18	Up-regulated
JCHAIN	13	Up-regulated
RGL1	549	Up-regulated
RALGPS2	23	Up-regulated
RGN	803	Down-regulated
PIM2	24	Up-regulated
ARRB1	912	Up-regulated
MKI67	344	Up-regulated
MZB1	23	Up-regulated
RGS5	958	Down-regulated
ARRB2	759	Up-regulated
ARSJ	913	Down-regulated
MMP7	276	Up-regulated
RERGL	582	Down-regulated
IGK	22	Up-regulated
IGHV3-69-1	20	Up-regulated
IGHV3-48	21	Up-regulated
RFTN2	930	Down-regulated
IGHM	21	Up-regulated
RGCC	634	Up-regulated
HPGD	511	Up-regulated
IRF4	23	Up-regulated
ARHGEF26	695	Down-regulated
IKZF3	8	Up-regulated
ARHGEF28	886	Down-regulated
RENBP	792	Up-regulated
ARHGEF9	961	Down-regulated
IGLJ3	21	Up-regulated
RERG	729	Down-regulated
IGKC	21	Up-regulated
FCRL5	23	Up-regulated
HMOX1	513	Up-regulated
REEP1	725	Down-regulated
LPL	377	Up-regulated
ARHGEF25	469	Down-regulated
TFEC	294	Up-regulated
ARHGAP30	986	Up-regulated
RCAN2	829	Down-regulated
IGHA1	21	Up-regulated
HLA-DOB	21	Up-regulated
FCRLA	11	Up-regulated
APOOL	578	Down-regulated
KMO	438	Up-regulated
RBM47	959	Up-regulated
DDX60L	16	Up-regulated
RBMS3	959	Down-regulated
AR	714	Down-regulated
HK2	449	Up-regulated
RNF125	195	Up-regulated
RBPMS	917	Down-regulated
ARHGAP25	767	Up-regulated
APBB1IP	930	Up-regulated
RASSF9	529	Down-regulated
DCC	20	Up-regulated
CD79A	22	Up-regulated
RAVER2	936	Down-regulated
RBFOX2	960	Down-regulated
APOB	592	Down-regulated
AMPD1	23	Up-regulated
PTPRC	163	Up-regulated
ANXA3	407	Down-regulated
RASL11B	836	Down-regulated
RASL12	310	Down-regulated
AOAH	233	Up-regulated
AOC3	795	Down-regulated
RASSF2	874	Up-regulated
HIST1H2BM	428	Up-regulated
RASSF4	604	Up-regulated
ANKRD6	856	Down-regulated
HIST1H1B	494	Up-regulated
RAP2B	655	Up-regulated
ANKS1B	889	Down-regulated
RASGEF1B	538	Up-regulated
ANO1	572	Down-regulated
RASGRP3	529	Up-regulated
EVI2B	138	Up-regulated
RAB9B	876	Down-regulated
ANGPTL1	914	Down-regulated
RAC2	900	Up-regulated
ANK3	665	Down-regulated
RANBP3L	451	Down-regulated
PYGO1	506	Down-regulated
RAD51AP1	14	Up-regulated
RAB23	659	Down-regulated
DCSTAMP	280	Up-regulated
AMPD3	803	Up-regulated
MS4A4A	51	Up-regulated
ANGPT1	601	Down-regulated
HAPLN1	316	Down-regulated
PXDC1	423	Down-regulated
AMIGO2	460	Down-regulated
PYGM	673	Down-regulated
ALDH1B1	725	Down-regulated
PTPRD	514	Down-regulated
GUSB	625	Up-regulated
PTPRE	822	Up-regulated
PTPRJ	763	Up-regulated
ALOX5	860	Up-regulated
PTPN22	318	Up-regulated
GSTM3	237	Down-regulated
PTPN3	880	Down-regulated
AKT3	835	Down-regulated
PTPN6	845	Up-regulated
AKTIP	824	Down-regulated
AKAP5	645	Down-regulated
AKAP6	886	Down-regulated
PTPN21	606	Down-regulated
PTGER2	591	Up-regulated
PTGER3	971	Down-regulated
AIM1	468	Up-regulated
AK5	411	Down-regulated
GREM1	462	Up-regulated
PTGS1	561	Up-regulated
AKAP1	411	Down-regulated
ADRA1B	343	Down-regulated
PRSS35	532	Down-regulated
PRUNE2	961	Down-regulated
PSD4	865	Up-regulated
GPR137B	597	Up-regulated
ADGRA3	911	Down-regulated
DUSP10	414	Up-regulated
PRKG1	947	Down-regulated
ADGRE2	750	Up-regulated
ADGRL3	502	Down-regulated
PRKCB	885	Up-regulated
GM2A	552	Up-regulated
PRKCD	794	Up-regulated
DOPEY2	386	Up-regulated
ADCY5	709	Down-regulated
PRKCH	420	Up-regulated
ATP2B1	44	Up-regulated
ADCY9	526	Down-regulated
PRKD1	551	Down-regulated
GNAL	226	Down-regulated
ACTN2	416	Down-regulated
DMXL2	477	Up-regulated
PRKAA2	962	Down-regulated
ADAMTS1	643	Down-regulated
DNAJC5B	370	Up-regulated
ADAMTSL3	833	Down-regulated
PRDM5	981	Down-regulated
ACSS3	941	Down-regulated
PRDM6	840	Down-regulated
GLA	600	Up-regulated
ACTC1	595	Down-regulated
PPP2R3A	453	Down-regulated
ACP2	854	Up-regulated
PRDM1	325	Up-regulated
PRDM16	567	Down-regulated
FAM105A	160	Up-regulated
ACSL5	771	Up-regulated
PPP1R14A	506	Down-regulated
ACADL	879	Down-regulated
PPP1R3C	798	Down-regulated
PPP1R9A	494	Down-regulated
ACAN	315	Down-regulated
PPP2R2B	905	Down-regulated
ACKR4	476	Down-regulated
PPIF	852	Up-regulated
PPP1R12A	880	Down-regulated
CNIH3	303	Up-regulated
AADAT	767	Down-regulated
PNP	404	Up-regulated
CD74	351	Up-regulated
PPFIA2	744	Down-regulated
PLXNC1	778	Up-regulated
PM20D2	655	Down-regulated
PMEPA1	591	Down-regulated
RNASE1	1	Up-regulated
PLN	892	Down-regulated
PLS3	927	Down-regulated
PLSCR4	825	Down-regulated
THSD7A	1	Up-regulated
CD22	328	Up-regulated
FTL	563	Up-regulated
PLEK	933	Up-regulated
PLEKHH2	857	Down-regulated
BCAT1	481	Up-regulated
FUCA1	477	Up-regulated
PLEKHO2	829	Up-regulated
PLCE1	845	Down-regulated
PLCL1	752	Down-regulated
PLD3	857	Up-regulated
PLD5	290	Down-regulated
ATP6V0D2	295	Up-regulated
PLAUR	844	Up-regulated
FOLR2	201	Up-regulated
AQP9	322	Up-regulated
PLBD1	697	Up-regulated
PLCB2	626	Up-regulated
CASP1	29	Up-regulated
PLCB4	698	Down-regulated
ARRDC4	374	Up-regulated
PLA2G15	696	Up-regulated
FMN1	433	Up-regulated
RNASE6	36	Up-regulated
DCN	0	Up-regulated
OR9A2	124	Up-regulated
PKD2	811	Down-regulated
TRPC4	5	Down-regulated
PIK3CG	376	Up-regulated
PILRA	857	Up-regulated
ABCA1	317	Up-regulated
PIP5K1B	359	Down-regulated
C3AR1	41	Up-regulated
PID1	566	Down-regulated
PIK3AP1	853	Up-regulated
IL1B	77	Up-regulated
PGM5P2	803	Down-regulated
PGR	949	Down-regulated
PHGDH	360	Down-regulated
PGD	813	Up-regulated
PGM5	854	Down-regulated
CXCL8	140	Up-regulated
TMEM176A	284	Up-regulated
PFN2	799	Down-regulated
B3GNT5	130	Up-regulated
PDLIM3	753	Down-regulated
PDZRN3	739	Down-regulated
FAM65B	185	Up-regulated
PDZRN4	652	Down-regulated
PDGFD	484	Down-regulated
CYTL1	264	Down-regulated
PDE1A	853	Down-regulated
CD3G	4	Up-regulated
PDE5A	950	Down-regulated
PDE8B	483	Down-regulated
CXCR4	206	Up-regulated
PCDHB9	836	Down-regulated
FABP4	341	Up-regulated
PALMD	2	Up-regulated
PCDHB5	695	Down-regulated
PCDHB6	694	Down-regulated
IL12RB2	0	Up-regulated
CTSC	120	Up-regulated
PCDHB15	863	Down-regulated
PCDHB16	582	Down-regulated
PCDHB4	779	Down-regulated
PCDHB11	762	Down-regulated
PCDHB12	784	Down-regulated
PCDHB13	494	Down-regulated
PCDHB14	826	Down-regulated
PCDH20	503	Down-regulated
PCDH7	959	Down-regulated
PLAC8	27	Up-regulated
PCDHB10	862	Down-regulated
PBX1	833	Down-regulated
PCDH11Y	444	Down-regulated
PCDH18	780	Down-regulated
PART1	444	Down-regulated
F13A1	3	Up-regulated
EMP1	260	Up-regulated
PARVG	806	Up-regulated
PATJ	914	Down-regulated
MRC1	12	Up-regulated
PAWR	754	Down-regulated
PARD3	972	Down-regulated
CR1	297	Up-regulated
PARM1	871	Down-regulated
PAK3	793	Down-regulated
PAM	969	Down-regulated
SNX10	381	Up-regulated
OTUD7B	885	Down-regulated
DYSF	370	Up-regulated
OXCT1	734	Down-regulated
SNORD116-25	342	Down-regulated
TLR2	4	Up-regulated
CSF1	444	Up-regulated
OSBPL3	262	Up-regulated
SEPP1	10	Up-regulated
ATP8B4	3	Up-regulated
OSR1	412	Down-regulated
OGN	843	Down-regulated
OMD	499	Down-regulated
MMP12	112	Up-regulated
DPP4	547	Up-regulated
NUP210	901	Up-regulated
NXPH3	462	Down-regulated
MMP8	209	Up-regulated
NTF3	620	Down-regulated
NTRK3	446	Down-regulated
NRROS	722	Up-regulated
NSUN7	730	Down-regulated
SLC1A3	121	Up-regulated
NT5DC3	646	Down-regulated
NRK	766	Down-regulated
MACC1	0	Up-regulated
NPR1	544	Down-regulated
BLNK	4	Up-regulated
DEPTOR	247	Up-regulated
NPR3	669	Down-regulated
SIRPB2	436	Up-regulated
NPY1R	472	Down-regulated
SHTN1	329	Up-regulated
NOV	854	Down-regulated
NOX4	823	Down-regulated
NPL	664	Up-regulated
NPNT	883	Down-regulated
NLRC4	426	Up-regulated
NLRP3	536	Up-regulated
TNFSF13B	4	Up-regulated
NOD2	777	Up-regulated
SGK1	217	Up-regulated
NIPSNAP3B	625	Down-regulated
NLGN1	825	Down-regulated
NFIB	661	Down-regulated
ME2	200	Up-regulated
NFIX	425	Down-regulated
NEXN	860	Down-regulated
GPR65	8	Up-regulated
NFIA	958	Down-regulated
CYP27A1	419	Up-regulated
CXCL16	569	Up-regulated
NEO1	965	Down-regulated
NET1	713	Down-regulated
VSIG4	58	Up-regulated
NETO2	518	Up-regulated
NECTIN3	856	Down-regulated
NEDD4	863	Down-regulated
CD163L1	84	Up-regulated
SEMA3A	2	Up-regulated
VNN1	164	Up-regulated
NEGR1	724	Down-regulated
SCN3A	174	Down-regulated
NCF2	793	Up-regulated
NCF4	640	Up-regulated
CTSL	649	Up-regulated
NCKAP1	865	Down-regulated
NCKAP1L	780	Up-regulated
TNC	0	Up-regulated
NBEAL1	542	Down-regulated
CTSB	667	Up-regulated
CCL19	120	Up-regulated
CTSD	565	Up-regulated
NCALD	941	Down-regulated
NALCN	953	Down-regulated
NAP1L2	870	Down-regulated
NAP1L3	991	Down-regulated
CSTB	450	Up-regulated
RNF213	302	Up-regulated
NAALADL2	824	Down-regulated
NABP1	394	Up-regulated
MYOM1	816	Down-regulated
MYOZ1	519	Down-regulated
MYOZ2	517	Down-regulated
TNFAIP2	511	Up-regulated
MYO5A	628	Up-regulated
NOSTRIN	3	Up-regulated
MYOCD	801	Down-regulated
TMEM86A	424	Up-regulated
MYO1F	851	Up-regulated
SEMA6A	2	Up-regulated
MYO1G	752	Up-regulated
GIMAP2	24	Up-regulated
MYL9	725	Down-regulated
SNORD116-9	9	Down-regulated
MYLIP	775	Down-regulated
MYLK	878	Down-regulated
MYEF2	873	Down-regulated
TRAF3IP3	77	Up-regulated
MYH10	874	Down-regulated
MYH11	825	Down-regulated
MTUS2	526	Down-regulated
CDH8	1	Down-regulated
TM4SF19-TCTEX1D2	408	Up-regulated
NRXN3	1	Down-regulated
MYC	456	Up-regulated
RAB39A	233	Up-regulated
MSRB3	993	Down-regulated
CEMIP	33	Up-regulated
MTMR11	940	Down-regulated
MTURN	896	Down-regulated
MPPED2	667	Down-regulated
CLMN	592	Up-regulated
MRAP2	936	Down-regulated
CYBB	31	Up-regulated
BTG2	23	Up-regulated
MRGPRF	399	Down-regulated
TXK	3	Up-regulated
MRVI1	773	Down-regulated
CD28	2	Up-regulated
MPP1	890	Up-regulated
MPP6	596	Down-regulated
MPP7	930	Down-regulated
CLEC10A	19	Up-regulated
TGFBI	380	Up-regulated
GIMAP4	19	Up-regulated
MPDU1	806	Up-regulated
MPDZ	961	Down-regulated
MPEG1	569	Up-regulated
THEMIS2	629	Up-regulated
MKX	511	Down-regulated
MMP16	655	Down-regulated
MIR24-1	490	Down-regulated
TCN2	557	Up-regulated
MIR27B	651	Down-regulated
TDO2	355	Up-regulated
PARP15	90	Up-regulated
TMEM176B	126	Up-regulated
MIR4697HG	746	Down-regulated
MIPOL1	890	Down-regulated
MIR100	843	Down-regulated
MIR23B	474	Down-regulated
SOAT1	110	Up-regulated
MICU3	873	Down-regulated
TC2N	507	Down-regulated
SLC38A6	21	Up-regulated
MGAT1	729	Up-regulated
SAMD4A	36	Down-regulated
TBC1D2	544	Up-regulated
MIB1	876	Down-regulated
GBP4	3	Up-regulated
METTL24	668	Down-regulated
CDH23	498	Up-regulated
SLC20A1	119	Up-regulated
CXCL10	1	Up-regulated
MFAP4	948	Down-regulated
MFNG	782	Up-regulated
CD96	4	Up-regulated
SLC18B1	31	Up-regulated
MCUB	423	Up-regulated
CD83	437	Up-regulated
CXCL2	25	Up-regulated
MEIS1	918	Down-regulated
MCAM	546	Down-regulated
BMP2K	23	Up-regulated
MMRN1	4	Up-regulated
MCTP1	390	Up-regulated
MASP1	495	Down-regulated
SULT1C2	408	Up-regulated
MBNL3	489	Up-regulated
CD1C	0	Up-regulated
CCRL2	538	Up-regulated
MARK1	608	Down-regulated
PDE7A	55	Up-regulated
MAPK13	906	Up-regulated
MAP1B	967	Down-regulated
CCL3	466	Up-regulated
MAP2	872	Down-regulated
CCL3L3	361	Up-regulated
ST14	611	Up-regulated
MAN2B1	826	Up-regulated
MANSC1	918	Down-regulated
CCL21	251	Up-regulated
MAOB	800	Down-regulated
MAFB	757	Up-regulated
MSR1	147	Up-regulated
LURAP1L	722	Down-regulated
CATSPERB	262	Down-regulated
LYN	851	Up-regulated
LYZ	467	Up-regulated
MFSD1	87	Up-regulated
LRRN1	540	Down-regulated
AMPH	104	Down-regulated
LRRC25	830	Up-regulated
LRRC8D	527	Up-regulated
CAPG	542	Up-regulated
LRIG3	971	Down-regulated
CD69	2	Up-regulated
NPC2	38	Up-regulated
LRP6	953	Down-regulated
LRRC1	958	Down-regulated
LONRF2	580	Down-regulated
CDH5	55	Up-regulated
LPAR1	369	Down-regulated
LPP	860	Down-regulated
LRCH2	951	Down-regulated
CA2	527	Up-regulated
IFI27	1	Up-regulated
LOC100996333	685	Down-regulated
LOC646903	503	Down-regulated
SNORD116-29	354	Down-regulated
C1QB	328	Up-regulated
LMOD1	827	Down-regulated
OAS1	3	Up-regulated
GSAP	157	Up-regulated
GAS2L3	83	Up-regulated
LMCD1	615	Down-regulated
LMNB1	812	Up-regulated
LMO3	470	Down-regulated
LY96	51	Up-regulated
LINC00472	883	Down-regulated
FPR3	82	Up-regulated
LINC00670	965	Down-regulated
FYB	43	Up-regulated
GALC	63	Up-regulated
LINC01123	932	Down-regulated
C12orf75	468	Down-regulated
LIMCH1	951	Down-regulated
LIMK1	724	Up-regulated
SNORD116-23	212	Down-regulated
SNORD116-26	240	Down-regulated
LINC00310	910	Down-regulated
LINC00312	872	Down-regulated
FCGR1CP	1	Up-regulated
SNORD116-12	305	Down-regulated
LILRA6	757	Up-regulated
LGI1	672	Down-regulated
SLC7A8	593	Up-regulated
SCRG1	576	Down-regulated
ADAMDEC1	239	Up-regulated
LGR6	575	Down-regulated
SLCO2B1	472	Up-regulated
LDOC1	762	Down-regulated
LGALS9C	850	Up-regulated
BEX5	389	Down-regulated
CCL2	45	Up-regulated
LCA5	818	Down-regulated
LCP1	891	Up-regulated
LCP2	731	Up-regulated
LDB3	550	Down-regulated
FLNC	37	Down-regulated
LAP3	271	Up-regulated
LAPTM5	947	Up-regulated
CD80	14	Up-regulated
SLC37A2	590	Up-regulated
LBH	798	Down-regulated
KYNU	426	Up-regulated
LAIR1	864	Up-regulated
SLC29A3	675	Up-regulated
KLHL13	496	Down-regulated
KLHL42	653	Down-regulated
SLC25A19	554	Up-regulated
KLHL6	632	Up-regulated
KIAA0226L	101	Up-regulated
SLC2A3	278	Up-regulated
SLC16A6	544	Up-regulated
ATP6V1A	469	Up-regulated
SLC16A7	379	Down-regulated
PWAR6	443	Down-regulated
MARCO	213	Up-regulated
SLC15A3	525	Up-regulated
ATP11A	649	Up-regulated
CLEC4A	52	Up-regulated
CLIC2	1	Up-regulated
FPR2	1	Up-regulated
KIAA1671	780	Down-regulated
CARD16	5	Up-regulated
KIAA0930	700	Up-regulated
PLXND1	512	Up-regulated
CLEC2B	56	Up-regulated
LDB2	3	Up-regulated
EMCN	5	Up-regulated
ASAP1	451	Up-regulated
CYYR1	2	Up-regulated
KCNJ3	544	Down-regulated
PIK3R5	633	Up-regulated
KCNMB1	877	Down-regulated
IFITM1	0	Up-regulated
KCNA5	508	Down-regulated
KCNAB1	641	Down-regulated
KCNAB2	820	Up-regulated
KBTBD3	648	Down-regulated
KANK1	1016	Down-regulated
KANK2	361	Down-regulated
KANSL1L	942	Down-regulated
APOC1	330	Up-regulated
LILRB1	340	Up-regulated
JAML	362	Up-regulated
APOE	536	Up-regulated
ACTG2	9	Down-regulated
JPH2	300	Down-regulated
ITIH5	441	Down-regulated
SDS	442	Up-regulated
CDR1	1	Down-regulated
APOBR	504	Up-regulated
ITGB1BP2	522	Down-regulated
SDK1	147	Down-regulated
ITGB2	974	Up-regulated
ITGB7	735	Up-regulated
ITGA8	882	Down-regulated
ANO5	326	Down-regulated
ITGAL	737	Up-regulated
SCARB1	380	Up-regulated
SLCO2A1	0	Up-regulated
ITGAM	847	Up-regulated
ANPEP	589	Up-regulated
IRF8	693	Up-regulated
ITGA10	791	Down-regulated
ITGA7	304	Down-regulated
IQGAP2	583	Up-regulated
IRF1	441	Up-regulated
INPP5D	431	Up-regulated
KCNJ5	231	Up-regulated
INPP5A	912	Down-regulated
GPR34	1	Up-regulated
IL4I1	788	Up-regulated
IL6R	893	Up-regulated
IL18	473	Up-regulated
AIF1	218	Up-regulated
STAB1	309	Up-regulated
IL2RG	846	Up-regulated
IL31RA	503	Down-regulated
RGS1	16	Up-regulated
IKZF1	563	Up-regulated
LSP1	632	Up-regulated
RNF144B	227	Up-regulated
IL10RA	695	Up-regulated
GPR84	1	Up-regulated
ALOX5AP	1	Up-regulated
IGF1R	751	Down-regulated
CPA3	0	Up-regulated
ADM	469	Up-regulated
LILRB3	656	Up-regulated
RGS7BP	233	Down-regulated
GIMAP6	11	Up-regulated
ID4	923	Down-regulated
GIMAP1-GIMAP5	10	Up-regulated
IDH1	382	Up-regulated
IGSF6	245	Up-regulated
IFI30	897	Up-regulated
GIMAP8	17	Up-regulated
CLEC7A	4	Up-regulated
ICAM1	674	Up-regulated
HSPB7	697	Down-regulated
HSPB8	907	Down-regulated
ADAP2	434	Up-regulated
CD38	9	Up-regulated
IBSP	453	Up-regulated
EGR2	215	Up-regulated
HSPA2	650	Down-regulated
ADAM8	543	Up-regulated
HSPA4L	959	Down-regulated
HORMAD1	298	Up-regulated
HOXA2	878	Down-regulated
RARRES1	312	Up-regulated
HMCN1	943	Down-regulated
RAB42	467	Up-regulated
ACP5	372	Up-regulated
HLF	641	Down-regulated
HK3	888	Up-regulated
CCR2	19	Up-regulated
HLA-DMA	657	Up-regulated
HIST1H3B	534	Up-regulated
ABCC9	98	Down-regulated
HEY2	912	Down-regulated
HEPH	895	Down-regulated
HCK	889	Up-regulated
VWF	2	Up-regulated
HCLS1	849	Up-regulated
HCST	926	Up-regulated
HACD1	878	Down-regulated
HAVCR2	715	Up-regulated
SIGLEC1	226	Up-regulated
SNORD116-21	107	Down-regulated
GZMB	398	Up-regulated
H2AFY	904	Up-regulated
PROM1	349	Down-regulated
GULP1	963	Down-regulated
MGAT4A	26	Up-regulated
STEAP4	0	Up-regulated
GRK5	779	Down-regulated
GRN	877	Up-regulated
GRIA2	503	Down-regulated
GRIA3	508	Down-regulated
CXADR	88	Up-regulated
GRK3	899	Up-regulated
PPM1K	398	Down-regulated
MOP-1	4	Up-regulated
GREB1L	320	Down-regulated
GRIA1	935	Down-regulated
GPRASP1	907	Down-regulated
GPRC5A	465	Down-regulated
GPRIN3	872	Up-regulated
GPR183	391	Up-regulated
PLTP	298	Up-regulated
GPR63	492	Down-regulated
SNORD116-4	65	Down-regulated
GPAT3	568	Up-regulated
GPD1L	545	Down-regulated
GPLD1	828	Down-regulated
GNA15	849	Up-regulated
ZBED8	425	Down-regulated
GNAI1	825	Down-regulated
PLEKHB2	213	Up-regulated
PLIN2	442	Up-regulated
GLUL	840	Up-regulated
TMEM71	140	Up-regulated
GMFG	437	Up-regulated
TSPAN33	69	Up-regulated
TMEM156	34	Up-regulated
GVINP1	5	Up-regulated
GLRB	646	Down-regulated
GLRX	667	Up-regulated
GK3P	374	Up-regulated
GKAP1	467	Down-regulated
PLAU	491	Up-regulated
GJA1	841	Down-regulated
GAS7	869	Up-regulated
GCNT4	742	Down-regulated
PLA2G7	505	Up-regulated
GEM	921	Down-regulated
GALNT6	788	Up-regulated
SLC16A10	28	Up-regulated
GAREM1	668	Down-regulated
VAT1L	51	Down-regulated
ARHGAP4	495	Up-regulated
DHRS9	306	Up-regulated
AP1B1	567	Up-regulated
FZD6	816	Down-regulated
FRZB	561	Down-regulated
ADCY7	529	Up-regulated
FXYD1	645	Down-regulated
ARAP2	30	Up-regulated
ST8SIA4	93	Up-regulated
FRK	909	Down-regulated
TM4SF18	2	Up-regulated
DAB2	328	Up-regulated
FMOD	617	Down-regulated
FOXP2	435	Down-regulated
ADGRL4	2	Up-regulated
FREM1	651	Down-regulated
MYCT1	2	Up-regulated
FLI1	403	Up-regulated
CTSK	27	Up-regulated
FLVCR2	704	Up-regulated
FMNL1	757	Up-regulated
FILIP1	961	Down-regulated
KLRG1	1	Up-regulated
ZNF676	839	Down-regulated
FILIP1L	812	Down-regulated
ZNF704	631	Down-regulated
FKBP15	927	Up-regulated
ZNF711	790	Down-regulated
FHL5	538	Down-regulated
FIBIN	778	Down-regulated
FIGN	844	Down-regulated
